# Supplementary material for: Unraveling the Role of Triplet–Triplet Annihilation and Photodegradation in Difluoroboron‐Based Organic Laser Gain Materials
Source: Angew Chem Int Ed Engl. 2025 Sep 16;64(45):e202509535. doi: 10.1002/anie.202509535 (PMC12582015; doi:10.1002/anie.202509535)
Supplement: Supplementary file 2 — Supporting Information [file ANIE-64-e202509535-s001.zip]

Archive with 2 entries (2 files):
- CBF2-NO2.cif
- SBF2-NO2.cif
