# Supplementary material for: Unraveling the Role of Triplet–Triplet Annihilation and Photodegradation in Difluoroboron‐Based Organic Laser Gain Materials
Source: Angew Chem Int Ed Engl. 2025 Sep 16;64(45):e202509535. doi: 10.1002/anie.202509535 (PMC12582015; doi:10.1002/anie.202509535)
Supplement: Supplementary file 2 — Supporting Information [file ANIE-64-e202509535-s001.zip › CBF2-NO2.cif]

data_24srv306
_audit_creation_date               2024-10-31
_audit_creation_method
;
Olex2 1.5
(compiled 2024.02.16 svn.r378c4104 for OlexSys, GUI svn.r6928)
;
_shelx_SHELXL_version_number       '2019/1'
loop_
  _audit_author_name
  _audit_author_email
  _audit_author_address
 'Pridmore, N.E.' natalie.e.pridmore@durham.ac.uk
;
Durham University
Department of Chemistry
Stockton ROad
Durham
DH1 3LE
United Kingdom
;

_audit_contact_author_address      ?
_audit_contact_author_email        ?
_audit_contact_author_name         ''
_audit_contact_author_phone        ?
_publ_contact_author_id_orcid      ?
_publ_section_references
;
Dolomanov, O.V., Bourhis, L.J., Gildea, R.J, Howard, J.A.K. & Puschmann, H.
 (2009), J. Appl. Cryst. 42, 339-341.

Sheldrick, G.M. (2008). Acta Cryst. A64, 112-122.

Sheldrick, G.M. (2015). Acta Cryst. A71, 3-8.
;
_chemical_name_common              ?
_chemical_name_systematic          ?
_chemical_formula_moiety           'C17 H11 B F2 N2 O3'
_chemical_formula_sum              'C17 H11 B F2 N2 O3'
_chemical_formula_weight           340.09
_chemical_absolute_configuration   .
_chemical_melting_point            ?
loop_
  _atom_type_symbol
  _atom_type_description
  _atom_type_scat_dispersion_real
  _atom_type_scat_dispersion_imag
  _atom_type_scat_source
 'C' 'C' 0.0033 0.0016 'International Tables Vol C Tables 4.2.6.8 and 6.1.1.4'
 'H' 'H' 0.0000 0.0000 'International Tables Vol C Tables 4.2.6.8 and 6.1.1.4'
 'B' 'B' 0.0013 0.0007 'International Tables Vol C Tables 4.2.6.8 and 6.1.1.4'
 'F' 'F' 0.0171 0.0103 'International Tables Vol C Tables 4.2.6.8 and 6.1.1.4'
 'N' 'N' 0.0061 0.0033 'International Tables Vol C Tables 4.2.6.8 and 6.1.1.4'
 'O' 'O' 0.0106 0.0060 'International Tables Vol C Tables 4.2.6.8 and 6.1.1.4'

_shelx_space_group_comment
;
The symmetry employed for this shelxl refinement is uniquely defined
by the following loop, which should always be used as a source of
symmetry information in preference to the above space-group names.
They are only intended as comments.
;
_space_group_crystal_system        'orthorhombic'
_space_group_IT_number             19
_space_group_name_H-M_alt          'P 21 21 21'
_space_group_name_Hall             'P 2ac 2ab'
loop_
  _space_group_symop_operation_xyz
 'x, y, z'
 '-x+1/2, -y, z+1/2'
 '-x, y+1/2, -z+1/2'
 'x+1/2, -y+1/2, -z'

_cell_length_a                     7.2772(3)
_cell_length_b                     7.7290(3)
_cell_length_c                     26.0321(12)
_cell_angle_alpha                  90
_cell_angle_beta                   90
_cell_angle_gamma                  90
_cell_volume                       1464.19(11)
_cell_formula_units_Z              4
_cell_measurement_reflns_used      5779
_cell_measurement_temperature      120.00
_cell_measurement_theta_max        26.29
_cell_measurement_theta_min        2.75
_shelx_estimated_absorpt_T_max     0.995
_shelx_estimated_absorpt_T_min     0.970
_exptl_absorpt_coefficient_mu      0.123
_exptl_absorpt_correction_T_max    0.7445
_exptl_absorpt_correction_T_min    0.7062
_exptl_absorpt_correction_type     multi-scan
_exptl_absorpt_process_details
;
SADABS-2016/2 (Bruker,2016/2) was used for absorption correction.
wR2(int) was 0.1296 before and 0.0742 after correction.
The Ratio of minimum to maximum transmission is 0.9486.
The \l/2 correction factor is Not present.
;
_exptl_absorpt_special_details     ?
_exptl_crystal_colour              'clear yellow'
_exptl_crystal_colour_lustre       clear
_exptl_crystal_colour_modifier     .
_exptl_crystal_colour_primary      yellow
_exptl_crystal_density_diffrn      1.543
_exptl_crystal_density_meas        ?
_exptl_crystal_density_method      ?
_exptl_crystal_description         needle
_exptl_crystal_F_000               696
loop_
  _exptl_crystal_face_index_h
  _exptl_crystal_face_index_k
  _exptl_crystal_face_index_l
  _exptl_crystal_face_perp_dist
 -1.00 0.00 -1.00 0.1000
 0.00 1.00 -1.00 0.0200
 0.00 -1.00 1.00 0.0050
 0.00 0.00 1.00 0.0050
 0.00 0.00 -1.00 0.0300
 1.00 0.00 1.00 0.1100

_exptl_crystal_recrystallization_method  'DCM solvent'
_exptl_crystal_size_max            0.246
_exptl_crystal_size_mid            0.066
_exptl_crystal_size_min            0.041
_exptl_transmission_factor_max     ?
_exptl_transmission_factor_min     ?
_diffrn_reflns_av_R_equivalents    0.0858
_diffrn_reflns_av_unetI/netI       0.0314
_diffrn_reflns_Laue_measured_fraction_full  0.999
_diffrn_reflns_Laue_measured_fraction_max  0.999
_diffrn_reflns_limit_h_max         8
_diffrn_reflns_limit_h_min         -8
_diffrn_reflns_limit_k_max         9
_diffrn_reflns_limit_k_min         -9
_diffrn_reflns_limit_l_max         31
_diffrn_reflns_limit_l_min         -31
_diffrn_reflns_number              33677
_diffrn_reflns_point_group_measured_fraction_full  1.000
_diffrn_reflns_point_group_measured_fraction_max  1.000
_diffrn_reflns_theta_full          25.242
_diffrn_reflns_theta_max           25.339
_diffrn_reflns_theta_min           2.749
_diffrn_ambient_temperature        120.00
_diffrn_detector                   'Bruker PHOTON III C14 MM CPAD'
_diffrn_detector_area_resol_mean   54.4
_diffrn_detector_type              'CPA sensor'
_diffrn_measured_fraction_theta_full  0.999
_diffrn_measured_fraction_theta_max  0.999
_diffrn_measurement_device         '3-circle diffractometer'
_diffrn_measurement_device_type    'Bruker D8 Venture'
_diffrn_measurement_method         '\w- and \f-scan'
_diffrn_radiation_monochromator    'focusing mirrors'
_diffrn_radiation_probe            X-ray
_diffrn_radiation_type             'Mo K\a'
_diffrn_radiation_wavelength       0.71073
_diffrn_source                     'microfocus sealed X-ray tube'
_diffrn_source_current             1.4
_diffrn_source_power               0.07
_diffrn_source_type                'Incoatec I\mS 3.0 microsource'
_diffrn_source_voltage             50.0
_diffrn_standards_number           0
_reflns_Friedel_coverage           0.695
_reflns_Friedel_fraction_full      1.000
_reflns_Friedel_fraction_max       1.000
_reflns_number_gt                  2496
_reflns_number_total               2676
_reflns_special_details
;
 Reflections were merged by SHELXL according to the crystal
 class for the calculation of statistics and refinement.
 
 _reflns_Friedel_fraction is defined as the number of unique
 Friedel pairs measured divided by the number that would be
 possible theoretically, ignoring centric projections and
 systematic absences.
;
_reflns_threshold_expression       'I > 2\s(I)'
_computing_bruker_data_scaling     'SADABS V2012/1 (Bruker AXS Inc.)'
_computing_cell_refinement         'SAINT v8.40A (Bruker AXS, 2019)'
_computing_data_collection         'APEX4 v.2022.1-1 (Bruker AXS, 2022)'
_computing_data_reduction          'SAINT v8.40A (Bruker AXS, 2019)'
_computing_molecular_graphics      'Olex2 1.5 (Dolomanov et al., 2009)'
_computing_publication_material    'Olex2 1.5 (Dolomanov et al., 2009)'
_computing_structure_refinement    'XL  (Sheldrick, 2008)'
_computing_structure_solution      'SHELXT 2018/2 (Sheldrick, 2018)'
_refine_diff_density_max           0.191
_refine_diff_density_min           -0.306
_refine_diff_density_rms           0.052
_refine_ls_extinction_coef         .
_refine_ls_extinction_method       none
_refine_ls_goodness_of_fit_ref     1.116
_refine_ls_hydrogen_treatment      constr
_refine_ls_matrix_type             full
_refine_ls_number_parameters       226
_refine_ls_number_reflns           2676
_refine_ls_number_restraints       0
_refine_ls_R_factor_all            0.0573
_refine_ls_R_factor_gt             0.0524
_refine_ls_restrained_S_all        1.116
_refine_ls_shift/su_max            0.000
_refine_ls_shift/su_mean           0.000
_refine_ls_structure_factor_coef   Fsqd
_refine_ls_weighting_details      
 'w=1/[\s^2^(Fo^2^)+(0.0304P)^2^+1.5006P] where P=(Fo^2^+2Fc^2^)/3'
_refine_ls_weighting_scheme        calc
_refine_ls_wR_factor_gt            0.1029
_refine_ls_wR_factor_ref           0.1051
_refine_special_details
;
 The absolute structure parameter is meaningless because the compound is a weak
 anomalous scatterer. Therefore, the absolute structure parameter has been
 removed from the CIF.
;
_olex2_refinement_description
;
1. Fixed Uiso
 At 1.2 times of:
  All C(H) groups
2.a Aromatic/amide H refined with riding coordinates:
 C3(H3), C4(H4), C5(H5), C6(H6), C8(H8), C9(H9), C11(H11), C13(H13), C14(H14),
 C16(H16), C17(H17)
;
_atom_sites_solution_hydrogens     geom
_atom_sites_solution_primary       dual
_atom_sites_solution_secondary     difmap
loop_
  _atom_site_label
  _atom_site_type_symbol
  _atom_site_fract_x
  _atom_site_fract_y
  _atom_site_fract_z
  _atom_site_U_iso_or_equiv
  _atom_site_adp_type
  _atom_site_occupancy
  _atom_site_site_symmetry_order
  _atom_site_calc_flag
  _atom_site_refinement_flags_posn
  _atom_site_refinement_flags_adp
  _atom_site_refinement_flags_occupancy
  _atom_site_disorder_assembly
  _atom_site_disorder_group
 B1 B 0.3975(6) 0.4631(6) 0.47353(16) 0.0154(9) Uani 1 1 d . . . . .
 C1 C 0.3696(5) 0.4418(5) 0.56678(15) 0.0168(8) Uani 1 1 d . . . . .
 C2 C 0.3481(5) 0.5342(5) 0.61397(15) 0.0179(8) Uani 1 1 d . . . . .
 C3 C 0.2893(5) 0.7072(5) 0.61533(15) 0.0187(8) Uani 1 1 d . . . . .
 H3 H 0.262486 0.766665 0.584284 0.022 Uiso 1 1 calc R U . . .
 C4 C 0.2709(6) 0.7898(5) 0.66141(15) 0.0216(9) Uani 1 1 d . . . . .
 H4 H 0.230961 0.906771 0.662221 0.026 Uiso 1 1 calc R U . . .
 C5 C 0.3101(6) 0.7039(5) 0.70754(15) 0.0215(9) Uani 1 1 d . . . . .
 H5 H 0.296783 0.762860 0.739338 0.026 Uiso 1 1 calc R U . . .
 C6 C 0.3677(5) 0.5349(6) 0.70689(15) 0.0220(9) Uani 1 1 d . . . . .
 H6 H 0.394464 0.478259 0.738406 0.026 Uiso 1 1 calc R U . . .
 C7 C 0.3878(5) 0.4437(5) 0.66034(15) 0.0174(8) Uani 1 1 d . . . . .
 C8 C 0.4406(5) 0.2665(5) 0.65878(14) 0.0194(9) Uani 1 1 d . . . . .
 H8 H 0.464679 0.206784 0.689954 0.023 Uiso 1 1 calc R U . . .
 C9 C 0.4570(5) 0.1822(5) 0.61361(15) 0.0182(8) Uani 1 1 d . . . . .
 H9 H 0.491706 0.063735 0.613337 0.022 Uiso 1 1 calc R U . . .
 C10 C 0.4226(5) 0.2692(5) 0.56637(15) 0.0167(8) Uani 1 1 d . . . . .
 C11 C 0.4304(5) 0.1803(5) 0.51881(14) 0.0150(8) Uani 1 1 d . . . . .
 H11 H 0.454915 0.059531 0.519135 0.018 Uiso 1 1 calc R U . . .
 C12 C 0.3973(5) 0.1565(5) 0.42810(15) 0.0152(8) Uani 1 1 d . . . . .
 C13 C 0.3287(5) -0.0110(5) 0.42939(14) 0.0176(8) Uani 1 1 d . . . . .
 H13 H 0.289573 -0.060356 0.460981 0.021 Uiso 1 1 calc R U . . .
 C14 C 0.3177(5) -0.1057(5) 0.38446(16) 0.0203(9) Uani 1 1 d . . . . .
 H14 H 0.272516 -0.221016 0.384824 0.024 Uiso 1 1 calc R U . . .
 C15 C 0.3733(5) -0.0301(5) 0.33918(14) 0.0200(9) Uani 1 1 d . . . . .
 C16 C 0.4431(5) 0.1355(5) 0.33711(15) 0.0184(9) Uani 1 1 d . . . . .
 H16 H 0.481918 0.183813 0.305356 0.022 Uiso 1 1 calc R U . . .
 C17 C 0.4555(5) 0.2301(5) 0.38194(15) 0.0188(8) Uani 1 1 d . . . . .
 H17 H 0.503385 0.344441 0.381380 0.023 Uiso 1 1 calc R U . . .
 F1 F 0.2764(3) 0.5171(3) 0.43655(8) 0.0200(5) Uani 1 1 d . . . . .
 F2 F 0.5739(3) 0.5212(3) 0.46355(8) 0.0203(5) Uani 1 1 d . . . . .
 N1 N 0.4054(4) 0.2565(4) 0.47445(11) 0.0149(7) Uani 1 1 d . . . . .
 N2 N 0.3577(5) -0.1318(5) 0.29150(14) 0.0261(9) Uani 1 1 d . . . . .
 O1 O 0.3328(4) 0.5252(3) 0.52297(9) 0.0194(6) Uani 1 1 d . . . . .
 O2 O 0.3196(5) -0.2857(4) 0.29531(12) 0.0386(9) Uani 1 1 d . . . . .
 O3 O 0.3836(5) -0.0574(4) 0.25057(11) 0.0353(9) Uani 1 1 d . . . . .

loop_
  _atom_site_aniso_label
  _atom_site_aniso_U_11
  _atom_site_aniso_U_22
  _atom_site_aniso_U_33
  _atom_site_aniso_U_23
  _atom_site_aniso_U_13
  _atom_site_aniso_U_12
 B1 0.013(2) 0.018(2) 0.016(2) 0.0026(18) -0.0020(17) -0.0013(18)
 C1 0.0119(18) 0.022(2) 0.0162(19) 0.0072(17) -0.0007(16) -0.0027(15)
 C2 0.0121(18) 0.022(2) 0.0198(19) -0.0006(17) 0.0016(16) -0.0018(17)
 C3 0.0149(19) 0.022(2) 0.0192(19) 0.0027(17) -0.0009(16) -0.0007(17)
 C4 0.021(2) 0.016(2) 0.027(2) -0.0033(18) 0.0027(18) -0.0012(17)
 C5 0.019(2) 0.026(2) 0.020(2) -0.0010(18) 0.0037(17) -0.0040(19)
 C6 0.021(2) 0.027(2) 0.017(2) 0.0003(18) -0.0013(16) -0.0028(19)
 C7 0.0117(18) 0.023(2) 0.0179(19) 0.0000(17) 0.0017(16) -0.0063(16)
 C8 0.018(2) 0.024(2) 0.0165(19) 0.0078(18) -0.0008(16) 0.0005(17)
 C9 0.017(2) 0.018(2) 0.020(2) 0.0036(17) 0.0028(17) -0.0004(17)
 C10 0.0132(18) 0.0186(19) 0.0182(19) 0.0026(17) 0.0032(16) 0.0005(16)
 C11 0.0095(18) 0.0143(18) 0.021(2) 0.0045(16) 0.0021(16) -0.0020(15)
 C12 0.0090(18) 0.0187(19) 0.0179(19) -0.0007(17) 0.0001(16) 0.0045(16)
 C13 0.0156(18) 0.0191(19) 0.0181(18) 0.0022(17) 0.0007(16) 0.0024(17)
 C14 0.015(2) 0.019(2) 0.027(2) -0.0004(17) -0.0021(18) 0.0013(17)
 C15 0.0124(19) 0.030(2) 0.0180(19) -0.0035(18) -0.0027(16) 0.0070(17)
 C16 0.013(2) 0.028(2) 0.0140(19) 0.0008(17) -0.0004(16) 0.0056(17)
 C17 0.014(2) 0.019(2) 0.023(2) 0.0014(18) 0.0028(17) -0.0022(17)
 F1 0.0245(12) 0.0195(11) 0.0159(10) 0.0050(10) -0.0038(9) -0.0024(10)
 F2 0.0186(11) 0.0224(12) 0.0198(11) 0.0039(10) 0.0013(9) -0.0072(10)
 N1 0.0117(15) 0.0176(17) 0.0154(16) 0.0004(14) 0.0004(13) 0.0018(13)
 N2 0.022(2) 0.029(2) 0.027(2) -0.0073(17) -0.0045(16) 0.0058(16)
 O1 0.0241(14) 0.0175(14) 0.0164(13) 0.0043(12) 0.0017(11) 0.0000(12)
 O2 0.056(2) 0.0285(18) 0.0312(17) -0.0109(15) -0.0098(16) -0.0073(18)
 O3 0.054(2) 0.0376(19) 0.0141(15) -0.0005(14) -0.0045(15) 0.0061(17)

_geom_special_details
;
 All esds (except the esd in the dihedral angle between two l.s. planes)
 are estimated using the full covariance matrix.  The cell esds are taken
 into account individually in the estimation of esds in distances, angles
 and torsion angles; correlations between esds in cell parameters are only
 used when they are defined by crystal symmetry.  An approximate (isotropic)
 treatment of cell esds is used for estimating esds involving l.s. planes.
;
loop_
  _geom_bond_atom_site_label_1
  _geom_bond_atom_site_label_2
  _geom_bond_distance
  _geom_bond_site_symmetry_2
  _geom_bond_publ_flag
 B1 F1 1.370(5) . ?
 B1 F2 1.385(5) . ?
 B1 N1 1.598(5) . ?
 B1 O1 1.452(5) . ?
 C1 C2 1.429(5) . ?
 C1 C10 1.389(5) . ?
 C1 O1 1.337(4) . ?
 C2 C3 1.405(6) . ?
 C2 C7 1.425(5) . ?
 C3 H3 0.9500 . ?
 C3 C4 1.365(6) . ?
 C4 H4 0.9500 . ?
 C4 C5 1.401(6) . ?
 C5 H5 0.9500 . ?
 C5 C6 1.372(6) . ?
 C6 H6 0.9500 . ?
 C6 C7 1.410(5) . ?
 C7 C8 1.423(5) . ?
 C8 H8 0.9500 . ?
 C8 C9 1.350(5) . ?
 C9 H9 0.9500 . ?
 C9 C10 1.424(5) . ?
 C10 C11 1.417(5) . ?
 C11 H11 0.9500 . ?
 C11 N1 1.309(5) . ?
 C12 C13 1.388(5) . ?
 C12 C17 1.395(5) . ?
 C12 N1 1.434(5) . ?
 C13 H13 0.9500 . ?
 C13 C14 1.382(5) . ?
 C14 H14 0.9500 . ?
 C14 C15 1.376(6) . ?
 C15 C16 1.379(6) . ?
 C15 N2 1.473(5) . ?
 C16 H16 0.9500 . ?
 C16 C17 1.380(6) . ?
 C17 H17 0.9500 . ?
 N2 O2 1.225(5) . ?
 N2 O3 1.225(5) . ?

loop_
  _geom_angle_atom_site_label_1
  _geom_angle_atom_site_label_2
  _geom_angle_atom_site_label_3
  _geom_angle
  _geom_angle_site_symmetry_1
  _geom_angle_site_symmetry_3
  _geom_angle_publ_flag
 F1 B1 F2 111.5(3) . . ?
 F1 B1 N1 109.7(3) . . ?
 F1 B1 O1 108.3(3) . . ?
 F2 B1 N1 107.1(3) . . ?
 F2 B1 O1 111.1(3) . . ?
 O1 B1 N1 109.2(3) . . ?
 C10 C1 C2 121.1(3) . . ?
 O1 C1 C2 118.1(3) . . ?
 O1 C1 C10 120.8(4) . . ?
 C3 C2 C1 122.0(4) . . ?
 C3 C2 C7 120.5(4) . . ?
 C7 C2 C1 117.5(3) . . ?
 C2 C3 H3 120.1 . . ?
 C4 C3 C2 119.8(4) . . ?
 C4 C3 H3 120.1 . . ?
 C3 C4 H4 119.6 . . ?
 C3 C4 C5 120.8(4) . . ?
 C5 C4 H4 119.6 . . ?
 C4 C5 H5 119.9 . . ?
 C6 C5 C4 120.2(4) . . ?
 C6 C5 H5 119.9 . . ?
 C5 C6 H6 119.4 . . ?
 C5 C6 C7 121.2(4) . . ?
 C7 C6 H6 119.4 . . ?
 C6 C7 C2 117.5(4) . . ?
 C6 C7 C8 122.3(4) . . ?
 C8 C7 C2 120.2(3) . . ?
 C7 C8 H8 119.6 . . ?
 C9 C8 C7 120.9(4) . . ?
 C9 C8 H8 119.6 . . ?
 C8 C9 H9 119.7 . . ?
 C8 C9 C10 120.6(4) . . ?
 C10 C9 H9 119.7 . . ?
 C1 C10 C9 119.7(4) . . ?
 C1 C10 C11 118.9(3) . . ?
 C11 C10 C9 121.2(3) . . ?
 C10 C11 H11 118.4 . . ?
 N1 C11 C10 123.1(3) . . ?
 N1 C11 H11 118.4 . . ?
 C13 C12 C17 120.7(4) . . ?
 C13 C12 N1 119.8(3) . . ?
 C17 C12 N1 119.5(3) . . ?
 C12 C13 H13 120.2 . . ?
 C14 C13 C12 119.6(4) . . ?
 C14 C13 H13 120.2 . . ?
 C13 C14 H14 120.5 . . ?
 C15 C14 C13 118.9(4) . . ?
 C15 C14 H14 120.5 . . ?
 C14 C15 C16 122.4(4) . . ?
 C14 C15 N2 118.2(4) . . ?
 C16 C15 N2 119.4(4) . . ?
 C15 C16 H16 120.6 . . ?
 C15 C16 C17 118.9(4) . . ?
 C17 C16 H16 120.6 . . ?
 C12 C17 H17 120.2 . . ?
 C16 C17 C12 119.5(4) . . ?
 C16 C17 H17 120.2 . . ?
 C11 N1 B1 117.9(3) . . ?
 C11 N1 C12 120.3(3) . . ?
 C12 N1 B1 121.6(3) . . ?
 O2 N2 C15 117.8(4) . . ?
 O2 N2 O3 124.1(4) . . ?
 O3 N2 C15 118.1(4) . . ?
 C1 O1 B1 122.1(3) . . ?

loop_
  _geom_torsion_atom_site_label_1
  _geom_torsion_atom_site_label_2
  _geom_torsion_atom_site_label_3
  _geom_torsion_atom_site_label_4
  _geom_torsion
  _geom_torsion_site_symmetry_1
  _geom_torsion_site_symmetry_2
  _geom_torsion_site_symmetry_3
  _geom_torsion_site_symmetry_4
  _geom_torsion_publ_flag
 C1 C2 C3 C4 179.9(4) . . . . ?
 C1 C2 C7 C6 179.7(4) . . . . ?
 C1 C2 C7 C8 -2.0(5) . . . . ?
 C1 C10 C11 N1 6.1(6) . . . . ?
 C2 C1 C10 C9 -0.2(6) . . . . ?
 C2 C1 C10 C11 175.9(3) . . . . ?
 C2 C1 O1 B1 162.3(3) . . . . ?
 C2 C3 C4 C5 0.1(6) . . . . ?
 C2 C7 C8 C9 1.1(6) . . . . ?
 C3 C2 C7 C6 -0.7(5) . . . . ?
 C3 C2 C7 C8 177.6(4) . . . . ?
 C3 C4 C5 C6 -0.1(6) . . . . ?
 C4 C5 C6 C7 -0.3(6) . . . . ?
 C5 C6 C7 C2 0.7(6) . . . . ?
 C5 C6 C7 C8 -177.6(4) . . . . ?
 C6 C7 C8 C9 179.3(4) . . . . ?
 C7 C2 C3 C4 0.3(6) . . . . ?
 C7 C8 C9 C10 0.4(6) . . . . ?
 C8 C9 C10 C1 -0.8(6) . . . . ?
 C8 C9 C10 C11 -176.8(4) . . . . ?
 C9 C10 C11 N1 -177.8(4) . . . . ?
 C10 C1 C2 C3 -178.1(4) . . . . ?
 C10 C1 C2 C7 1.5(5) . . . . ?
 C10 C1 O1 B1 -19.2(5) . . . . ?
 C10 C11 N1 B1 9.9(5) . . . . ?
 C10 C11 N1 C12 -173.9(4) . . . . ?
 C12 C13 C14 C15 -0.8(5) . . . . ?
 C13 C12 C17 C16 0.6(6) . . . . ?
 C13 C12 N1 B1 -153.1(3) . . . . ?
 C13 C12 N1 C11 30.9(5) . . . . ?
 C13 C14 C15 C16 1.3(6) . . . . ?
 C13 C14 C15 N2 -179.0(3) . . . . ?
 C14 C15 C16 C17 -0.9(6) . . . . ?
 C14 C15 N2 O2 -9.6(5) . . . . ?
 C14 C15 N2 O3 170.4(4) . . . . ?
 C15 C16 C17 C12 -0.1(6) . . . . ?
 C16 C15 N2 O2 170.1(4) . . . . ?
 C16 C15 N2 O3 -9.9(5) . . . . ?
 C17 C12 C13 C14 -0.1(5) . . . . ?
 C17 C12 N1 B1 25.7(5) . . . . ?
 C17 C12 N1 C11 -150.2(4) . . . . ?
 F1 B1 N1 C11 -145.8(3) . . . . ?
 F1 B1 N1 C12 38.1(5) . . . . ?
 F1 B1 O1 C1 151.7(3) . . . . ?
 F2 B1 N1 C11 93.1(4) . . . . ?
 F2 B1 N1 C12 -83.0(4) . . . . ?
 F2 B1 O1 C1 -85.6(4) . . . . ?
 N1 B1 O1 C1 32.3(4) . . . . ?
 N1 C12 C13 C14 178.7(3) . . . . ?
 N1 C12 C17 C16 -178.2(3) . . . . ?
 N2 C15 C16 C17 179.4(4) . . . . ?
 O1 B1 N1 C11 -27.3(4) . . . . ?
 O1 B1 N1 C12 156.6(3) . . . . ?
 O1 C1 C2 C3 0.4(5) . . . . ?
 O1 C1 C2 C7 180.0(3) . . . . ?
 O1 C1 C10 C9 -178.6(3) . . . . ?
 O1 C1 C10 C11 -2.5(5) . . . . ?

_shelx_res_file
;
TITL test1o_a.res in P2(1)2(1)2(1)
    24srv306.res
    created by SHELXL-2019/1 at 10:05:24 on 31-Oct-2024
REM Old TITL test1o in P2(1)2(1)2(1)
REM SHELXT solution in P2(1)2(1)2(1): R1 0.093, Rweak 0.026, Alpha 0.004
REM <I/s> 1.011 for 24 systematic absences, Orientation as input
REM Flack x = -0.175 ( 0.472 ) from 917 Parsons' quotients
REM Formula found by SHELXT: C18 B N O3 F2
CELL 0.71073 7.2772 7.729 26.0321 90 90 90
ZERR 4 0.0003 0.0003 0.0012 0 0 0
LATT -1
SYMM 0.5-X,-Y,0.5+Z
SYMM -X,0.5+Y,0.5-Z
SYMM 0.5+X,0.5-Y,-Z
SFAC C H B F N O
UNIT 68 44 4 8 8 12

L.S. 10
PLAN  5
SIZE 0.041 0.066 0.246
TEMP -153.15
CONF
BOND
list 4
MORE -1
BOND $H
fmap 2
ACTA
REM <olex2.extras>
REM <HklSrc "%.\\24srv306.hkl">
REM </olex2.extras>

WGHT    0.030400    1.500600
FVAR       0.48892
B1    3    0.397498    0.463141    0.473532    11.00000    0.01274    0.01790 =
         0.01569    0.00259   -0.00202   -0.00130
C1    1    0.369563    0.441822    0.566777    11.00000    0.01186    0.02226 =
         0.01620    0.00719   -0.00075   -0.00274
C2    1    0.348138    0.534176    0.613968    11.00000    0.01213    0.02161 =
         0.01982   -0.00059    0.00159   -0.00179
C3    1    0.289329    0.707236    0.615335    11.00000    0.01492    0.02208 =
         0.01924    0.00272   -0.00092   -0.00075
AFIX  43
H3    2    0.262486    0.766665    0.584284    11.00000   -1.20000
AFIX   0
C4    1    0.270863    0.789771    0.661415    11.00000    0.02141    0.01649 =
         0.02680   -0.00332    0.00274   -0.00115
AFIX  43
H4    2    0.230961    0.906771    0.662221    11.00000   -1.20000
AFIX   0
C5    1    0.310091    0.703886    0.707536    11.00000    0.01918    0.02573 =
         0.01959   -0.00099    0.00372   -0.00397
AFIX  43
H5    2    0.296783    0.762860    0.739338    11.00000   -1.20000
AFIX   0
C6    1    0.367659    0.534881    0.706894    11.00000    0.02119    0.02736 =
         0.01737    0.00030   -0.00132   -0.00282
AFIX  43
H6    2    0.394464    0.478259    0.738406    11.00000   -1.20000
AFIX   0
C7    1    0.387767    0.443701    0.660340    11.00000    0.01172    0.02265 =
         0.01792    0.00003    0.00169   -0.00626
C8    1    0.440600    0.266529    0.658780    11.00000    0.01759    0.02406 =
         0.01649    0.00783   -0.00083    0.00049
AFIX  43
H8    2    0.464679    0.206784    0.689954    11.00000   -1.20000
AFIX   0
C9    1    0.456965    0.182213    0.613610    11.00000    0.01679    0.01814 =
         0.01957    0.00363    0.00278   -0.00037
AFIX  43
H9    2    0.491706    0.063735    0.613337    11.00000   -1.20000
AFIX   0
C10   1    0.422642    0.269204    0.566370    11.00000    0.01321    0.01861 =
         0.01819    0.00264    0.00317    0.00054
C11   1    0.430400    0.180253    0.518812    11.00000    0.00955    0.01428 =
         0.02126    0.00451    0.00213   -0.00199
AFIX  43
H11   2    0.454915    0.059531    0.519135    11.00000   -1.20000
AFIX   0
C12   1    0.397281    0.156526    0.428104    11.00000    0.00897    0.01874 =
         0.01786   -0.00068    0.00010    0.00448
C13   1    0.328705   -0.011049    0.429393    11.00000    0.01557    0.01908 =
         0.01807    0.00222    0.00072    0.00244
AFIX  43
H13   2    0.289573   -0.060356    0.460981    11.00000   -1.20000
AFIX   0
C14   1    0.317698   -0.105706    0.384461    11.00000    0.01528    0.01852 =
         0.02700   -0.00042   -0.00207    0.00132
AFIX  43
H14   2    0.272516   -0.221016    0.384824    11.00000   -1.20000
AFIX   0
C15   1    0.373281   -0.030149    0.339176    11.00000    0.01241    0.02966 =
         0.01805   -0.00355   -0.00270    0.00701
C16   1    0.443060    0.135543    0.337111    11.00000    0.01312    0.02810 =
         0.01404    0.00085   -0.00042    0.00565
AFIX  43
H16   2    0.481918    0.183813    0.305356    11.00000   -1.20000
AFIX   0
C17   1    0.455518    0.230104    0.381942    11.00000    0.01440    0.01913 =
         0.02276    0.00141    0.00284   -0.00219
AFIX  43
H17   2    0.503385    0.344441    0.381380    11.00000   -1.20000
AFIX   0
F1    4    0.276417    0.517077    0.436553    11.00000    0.02453    0.01955 =
         0.01592    0.00497   -0.00383   -0.00240
F2    4    0.573944    0.521190    0.463552    11.00000    0.01864    0.02237 =
         0.01977    0.00390    0.00127   -0.00720
N1    5    0.405386    0.256541    0.474450    11.00000    0.01167    0.01757 =
         0.01540    0.00038    0.00044    0.00178
N2    5    0.357676   -0.131804    0.291501    11.00000    0.02229    0.02867 =
         0.02725   -0.00733   -0.00452    0.00577
O1    6    0.332791    0.525205    0.522969    11.00000    0.02412    0.01750 =
         0.01644    0.00428    0.00174   -0.00003
O2    6    0.319620   -0.285667    0.295313    11.00000    0.05609    0.02854 =
         0.03121   -0.01088   -0.00983   -0.00734
O3    6    0.383593   -0.057418    0.250567    11.00000    0.05407    0.03764 =
         0.01406   -0.00051   -0.00445    0.00610
HKLF 4


REM  test1o_a.res in P2(1)2(1)2(1)
REM wR2 = 0.1051, GooF = S = 1.116, Restrained GooF = 1.116 for all data
REM R1 = 0.0524 for 2496 Fo > 4sig(Fo) and 0.0573 for all 2676 data
REM 226 parameters refined using 0 restraints

END

WGHT      0.0304      1.5006

REM Highest difference peak  0.191,  deepest hole -0.306,  1-sigma level  0.052
Q1    1   0.7247  0.5015  0.4785  11.00000  0.05    0.19
Q2    1   0.1177  0.6566  0.7065  11.00000  0.05    0.18
Q3    1   0.4980 -0.3445  0.2689  11.00000  0.05    0.18
Q4    1   0.4146 -0.4695  0.3209  11.00000  0.05    0.18
Q5    1   0.2653  0.3240  0.3842  11.00000  0.05    0.17
;
_shelx_res_checksum                39900
_shelx_hkl_file
;
  -1   0   0    1.50    2.10
  -1   0   0    0.00    2.20
  -1   0   0   -1.00    1.20
   1   0   0    1.00    2.20
   1   0   0   -2.80    2.30
   1   0   0   -1.80    1.10
  -1   0   0   -1.50    2.60
   2   0   0   80.39    8.00
   2   0   0   76.89    4.50
  -2   0   0   88.49    8.10
  -2   0   0   78.29    4.40
   2   0   0   73.69    7.50
   2   0   0   67.39    7.00
  -2   0   0   78.09    7.00
  -2   0   0   79.29    7.90
   3   0   0   -1.30    4.30
   3   0   0   -0.50    5.60
   3   0   0    0.60    2.30
  -3   0   0    0.80    3.90
  -3   0   0    0.10    2.30
   3   0   0   -6.60    4.40
  -3   0   0    6.10    5.70
  -3   0   0    5.40    5.00
   4   0   0 1343.17   39.90
  -4   0   0 1363.66   41.10
  -4   0   0 1304.77   40.10
   4   0   0 1327.47   41.10
  -4   0   0 1289.77   30.40
   4   0   0 1322.97   39.50
   5   0   0    8.10    6.30
  -5   0   0    1.40    7.20
   5   0   0   -2.30    6.90
  -5   0   0   -1.80    2.00
  -5   0   0   -1.60    3.80
  -5   0   0   -2.90    1.70
  -5   0   0    6.20    6.40
   5   0   0    3.70    5.40
  -6   0   0   90.29   13.00
   6   0   0  118.59   17.00
  -6   0   0   85.19    6.20
   6   0   0  123.79   16.10
   6   0   0  125.39   18.20
  -6   0   0  105.79   16.30
  -6   0   0  100.49    6.30
  -6   0   0   95.79   14.20
   7   0   0   11.80    7.90
  -7   0   0    2.70    8.00
   7   0   0   -0.80    6.20
  -7   0   0   -2.60    4.70
   7   0   0    8.90    8.00
  -7   0   0   -1.40    1.70
  -7   0   0   -5.60    7.20
  -7   0   0   -0.20    2.80
  -8   0   0   47.20   13.50
   8   0   0   51.59   14.30
  -8   0   0   21.40   11.70
   8   0   0   38.30   13.60
  -8   0   0   38.70   14.90
   0   1   0    0.00    1.00
   0   1   0   -0.40    1.20
   0  -1   0   -1.30    1.30
   0  -1   0    0.60    0.90
   0  -1   0    0.90    1.10
   0  -1   0   -0.60    1.70
  -1  -1   0  102.59    6.00
  -1  -1   0  117.29    6.90
   1  -1   0  105.09    5.10
   1   1   0  106.89    6.80
   1  -1   0  100.19    5.40
  -1  -1   0  102.69    6.10
  -1   1   0  107.69    7.20
  -1   1   0  107.79    5.10
  -1   1   0  110.69    5.10
  -1   1   0  103.99    4.60
   1  -1   0  104.69    7.30
   1  -1   0  104.39    4.60
   1   1   0  111.59    4.60
  -1  -1   0  108.19    4.80
  -2  -1   0  154.68    8.40
   2  -1   0  167.88    8.80
  -2   1   0  175.08   10.80
   2   1   0  164.68    9.80
   2   1   0  149.59   10.20
   2  -1   0  155.18    9.50
   2  -1   0  170.28   11.10
  -2   1   0  153.68    9.00
   2   1   0  167.48    8.50
  -2  -1   0  167.68    9.00
  -2   1   0  162.28    5.50
  -2  -1   0  149.79   10.20
  -2  -1   0  153.28    9.20
   2  -1   0  158.58    5.50
  -2  -1   0  146.89    7.90
  -3   1   0  579.04   13.70
  -3   1   0  599.14   23.20
   3   1   0  578.74   20.00
   3   1   0  576.34   21.60
   3  -1   0  594.64   22.70
  -3  -1   0  587.04   20.60
  -3  -1   0  597.24   22.90
   3  -1   0  592.24   22.80
  -3  -1   0  568.74   17.80
  -3   1   0  586.24   20.70
   3   1   0  560.24   22.10
  -3  -1   0  601.44   21.50
  -3  -1   0  578.54   18.40
   3  -1   0  578.84   20.40
  -3   1   0  589.94   20.80
   3  -1   0  569.64   14.20
   4  -1   0 3377.06   78.99
  -4  -1   0 3450.35   73.29
   4  -1   0 3379.86   67.89
  -4  -1   0 3388.26   73.89
  -4  -1   0 3402.56   82.79
   4   1   0 3553.34   81.79
   4   1   0 3351.06   81.89
  -4   1   0 3430.16   78.89
  -4  -1   0 3459.55   80.69
   4  -1   0 3287.97   81.49
  -4  -1   0 3349.17   79.39
   4   1   0 3304.27   77.79
   4  -1   0 3454.05   80.99
  -4   1   0 3445.46   67.09
  -4   1   0 3447.26   83.29
  -4   1   0 3307.67   79.29
  -5  -1   0  129.09   13.40
  -5   1   0  145.49    5.00
   5  -1   0  134.09   13.70
   5   1   0  150.68   14.90
   5   1   0  142.29   13.30
  -5  -1   0  138.69   12.90
  -5  -1   0  137.69    9.10
   5   1   0  141.69   14.40
  -5  -1   0  134.49    8.80
  -5  -1   0  134.19   14.10
  -5   1   0  143.49   12.90
   5  -1   0  146.39   12.80
   5  -1   0  122.69   13.40
  -5   1   0  138.69   14.70
   6   1   0    4.20    7.30
   6   1   0    1.40    6.40
   6   1   0    4.90    5.80
  -6  -1   0   13.40    8.70
  -6   1   0   20.10    9.50
  -6  -1   0    7.50    8.10
  -6  -1   0   10.20    7.80
   6  -1   0   11.60    7.90
   6  -1   0    3.70    6.50
   6  -1   0    7.60    8.10
  -6   1   0    7.30    6.10
  -6  -1   0    5.70    3.90
  -6  -1   0    5.60    4.00
  -6   1   0    9.60    8.00
  -7  -1   0   28.40   10.60
   7  -1   0   51.59   12.30
   7   1   0   37.50    9.40
   7  -1   0    9.00   11.70
  -7  -1   0   39.20   12.30
  -7  -1   0   23.60    5.00
   7   1   0   37.70   11.90
  -7   1   0   24.20   11.60
  -7   1   0   11.50    8.20
   7   1   0   12.00    8.80
  -7  -1   0   14.00    4.80
  -7   1   0   22.20    9.00
  -7  -1   0   19.40    9.60
   7  -1   0   14.30    7.90
  -8  -1   0    6.80    6.60
   8  -1   0    5.90    5.90
  -8  -1   0    1.60    3.70
  -8  -1   0    6.00    3.10
   8  -1   0    2.00    7.80
  -8  -1   0    3.10    7.60
  -8  -1   0    7.20   14.40
  -8   1   0   12.80    7.10
  -8   1   0    9.10   10.00
   8   1   0    5.50    7.10
   0  -2   0  254.67    7.60
   0   2   0  249.58    8.00
   0   2   0  256.67   10.80
   0   2   0  252.97    7.50
   0   2   0  235.08    7.50
   0  -2   0  242.38   10.70
   0  -2   0  241.38    7.80
   0  -2   0  236.28    8.50
  -1  -2   0  143.79    8.80
   1   2   0  144.69    7.60
  -1  -2   0  127.69    7.10
  -1   2   0  134.59    4.90
   1  -2   0  149.49    7.60
  -1   2   0  137.19    5.60
   1  -2   0  130.39    5.60
   1  -2   0  129.19    8.50
  -1  -2   0  133.69    8.10
   1  -2   0  130.29    5.40
   1   2   0  124.59    8.40
  -1   2   0  137.89    7.70
  -1   2   0  140.19    8.60
   1   2   0  131.09    3.80
   1   2   0  142.49    8.30
  -1  -2   0  127.99    4.20
   2  -2   0  320.27   12.40
  -2  -2   0  329.57   13.80
   2  -2   0  323.57   11.70
  -2   2   0  317.27   11.20
  -2  -2   0  303.97   10.70
   2   2   0  352.36   15.00
   2   2   0  328.57   14.10
  -2   2   0  331.97   14.80
  -2   2   0  299.87   15.20
   2  -2   0  283.17   14.90
   2  -2   0  321.27   10.90
  -2  -2   0  313.97   13.60
   2   2   0  326.97   10.00
  -2   2   0  328.37   11.10
  -2  -2   0  290.27   14.50
   3   2   0  226.98   13.50
  -3   2   0  227.08   11.80
  -3   2   0  215.08   15.30
   3   2   0  210.08   14.30
  -3  -2   0  209.18   14.30
   3   2   0  213.78   10.60
  -3  -2   0  219.68   11.50
   3  -2   0  180.08   13.90
   3  -2   0  221.38    8.40
  -3  -2   0  206.18   12.80
  -3   2   0  210.18    8.30
  -3   2   0  203.98   11.40
  -3  -2   0  213.38   12.50
  -3  -2   0  213.08   11.80
   3  -2   0  209.38   12.70
   3  -2   0  227.18   11.80
   4   2   0  696.73   27.60
   4  -2   0  699.43   25.30
   4   2   0  713.23   28.70
  -4  -2   0  653.53   26.40
  -4  -2   0  771.72   25.80
  -4   2   0  735.13   18.00
  -4   2   0  722.93   30.00
  -4  -2   0  749.92   29.80
   4  -2   0  706.33   29.00
   4  -2   0  722.83   18.10
  -4  -2   0  763.12   37.80
   4  -2   0  740.03   27.50
   4   2   0  706.63   23.70
  -4  -2   0  726.73   24.40
  -4   2   0  752.22   25.50
  -5  -2   0   37.00    6.90
  -5  -2   0   39.80    7.50
  -5  -2   0   34.70    8.60
   5  -2   0   52.09   10.60
  -5   2   0   47.50    9.10
   5  -2   0   23.50    6.50
   5   2   0   26.10    7.60
   5  -2   0   33.60    3.00
   5   2   0   58.29   10.10
  -5   2   0   18.70    8.30
   5  -2   0   44.90   11.50
  -5  -2   0   55.99   10.40
  -5   2   0   32.90    2.60
  -5  -2   0   52.39   12.20
  -6  -2   0  103.79   15.20
   6  -2   0   88.89   15.10
   6   2   0   92.19   12.80
  -6  -2   0   87.69    9.60
  -6  -2   0   93.79   16.50
  -6   2   0  103.99   15.20
   6  -2   0   82.29   14.20
   6   2   0   85.49   14.90
  -6  -2   0   78.99    9.00
  -6   2   0   75.09   24.10
   6  -2   0   96.39   14.20
  -6  -2   0   84.69   12.50
  -7  -2   0   85.79   16.10
   7   2   0   95.09   16.90
  -7   2   0   92.59   15.10
   7  -2   0  114.49   18.00
   7   2   0   85.59   13.40
  -7  -2   0   82.19    9.00
   7  -2   0   50.69   10.40
  -7  -2   0   65.89   13.90
  -7  -2   0  102.79   10.20
  -7   2   0   71.79   12.20
  -7   2   0   80.29   16.60
   7   2   0   82.79   16.10
  -7  -2   0   70.69   13.00
   8  -2   0  135.09   16.00
  -8   2   0  125.49   19.40
  -8  -2   0  149.79   10.80
  -8  -2   0  138.49   11.00
   8  -2   0  158.78   22.40
  -8  -2   0  151.28   18.00
   8   2   0  152.78   21.90
  -8  -2   0  142.79   20.60
  -8   2   0  149.09   15.40
   8   2   0  106.29   16.50
  -8  -2   0  173.58   18.70
   0   3   0    0.00    1.90
   0  -3   0   -0.60    3.80
   0  -3   0   -2.10    1.70
   0  -3   0   -0.50    2.50
   0  -3   0    1.30    3.10
   0   3   0    0.20    2.20
   0   3   0   -2.30    3.80
   1  -3   0  543.05   14.00
  -1   3   0  557.34   13.30
   1  -3   0  532.55   18.70
   1   3   0  531.15   16.50
  -1   3   0  540.05   19.00
  -1  -3   0  534.55   11.80
  -1   3   0  536.15   18.40
  -1  -3   0  517.75   17.90
  -1  -3   0  554.64   23.90
   1   3   0  549.85   17.20
  -1  -3   0  515.15   12.50
   1  -3   0  548.05   18.80
  -1   3   0  556.54   14.10
   1   3   0  524.45   20.10
   2  -3   0  408.86   13.10
  -2   3   0  392.16   13.20
  -2  -3   0  390.26   11.20
  -2   3   0  405.86   15.40
   2   3   0  393.76   16.40
  -2  -3   0  408.56   17.80
  -2   3   0  400.26   11.70
   2  -3   0  386.76   18.40
   2  -3   0  396.76   14.90
   2   3   0  393.06    9.80
  -2   3   0  403.76   18.40
  -2  -3   0  404.96   16.20
   2  -3   0  372.26   13.80
  -2  -3   0  384.46   17.10
  -3   3   0   31.50    6.10
   3  -3   0   29.20    5.10
   3   3   0   31.20    4.50
   3  -3   0   31.20    8.60
  -3  -3   0   27.20    9.40
   3  -3   0   22.30    4.90
  -3  -3   0   45.00    9.00
   3   3   0   28.50    7.50
  -3  -3   0   31.10    7.50
  -3  -3   0   40.70    6.00
  -3   3   0   34.20    5.30
   3  -3   0   32.50    6.50
  -3  -3   0   34.10    7.30
  -3   3   0   32.50    8.60
   3   3   0   36.40    7.50
  -3   3   0   30.20    5.20
  -4  -3   0   76.59   11.20
  -4  -3   0   96.29   13.20
   4  -3   0   68.69    9.30
   4   3   0  108.89   14.30
   4  -3   0   81.39   12.90
  -4  -3   0   84.19   13.10
  -4   3   0   64.59    7.70
  -4   3   0   75.49    6.10
   4   3   0   67.29    6.90
  -4  -3   0   65.39    8.70
  -4   3   0   67.39   12.10
   4  -3   0   67.79    5.90
   4   3   0   81.39   12.90
   4  -3   0   96.99   12.60
  -4   3   0   71.29    7.60
  -4  -3   0   71.89    9.00
   5   3   0   13.80    7.40
   5  -3   0   -1.70    6.70
  -5   3   0    3.10    4.70
  -5   3   0    7.80    2.90
   5  -3   0    0.80    6.00
  -5   3   0   -4.70    6.50
  -5  -3   0    9.40    6.70
  -5  -3   0   10.60    6.50
   5  -3   0    4.30    2.60
  -5  -3   0    1.00    4.00
   5   3   0    3.80    4.50
   5  -3   0    2.40    4.10
  -5  -3   0   10.10    6.00
   5   3   0   -5.20    4.30
  -5  -3   0   -2.90    5.50
  -6  -3   0    4.70    4.90
   6   3   0   15.00    6.80
  -6  -3   0   -0.70    5.70
   6  -3   0    0.10    4.20
   6   3   0   11.10    8.70
  -6  -3   0   -1.70    5.20
  -6   3   0    3.60    8.60
  -6  -3   0    3.70    8.40
  -6   3   0    9.30    7.70
  -6  -3   0    5.00    6.40
   6   3   0    7.70    7.60
  -6   3   0    2.00    4.80
   6  -3   0   -5.80    5.90
   7   3   0   10.30    6.80
  -7   3   0   14.40    9.30
   7   3   0   18.80   11.60
   7  -3   0    2.50    8.00
  -7  -3   0   12.30    6.40
  -7   3   0    0.70    7.10
   7  -3   0   12.70    7.20
  -7  -3   0    3.90    4.60
  -7  -3   0    3.30   10.20
  -7  -3   0   10.30    7.70
  -7  -3   0    8.70    7.70
   7   3   0   -5.50    6.20
  -8  -3   0   52.49   12.90
  -8  -3   0   40.60   11.70
   8   3   0   15.20    8.60
  -8   3   0   16.70   10.40
  -8   3   0   31.70   12.20
   8   3   0   45.70   10.70
  -8  -3   0   30.40    7.40
   8  -3   0   49.80   12.30
   8   3   0   38.80   12.80
   8  -3   0   26.40   11.40
  -8  -3   0   50.59   15.60
   0  -4   0 3384.26   71.39
   0  -4   0 3506.45   69.99
   0   4   0 3473.25   69.29
   0   4   0 3405.86   79.59
   0  -4   0 3288.27   71.59
   0  -4   0 3446.26   79.29
   0   4   0 3353.06   70.39
  -1   4   0  453.35   12.50
   1  -4   0  413.56   17.70
  -1  -4   0  445.56   12.10
   1  -4   0  457.05   13.30
  -1   4   0  465.55   13.10
   1  -4   0  472.45   19.50
  -1  -4   0  461.15   15.70
  -1  -4   0  449.46   17.60
  -1  -4   0  491.25   21.40
   1  -4   0  489.45   13.90
  -1   4   0  439.56   17.10
   1   4   0  474.55   15.40
  -1   4   0  461.45   19.40
  -1  -4   0  455.15   10.80
  -2   4   0   86.49    8.40
  -2   4   0   81.09   10.90
  -2  -4   0   76.39    7.80
  -2  -4   0   78.29   10.50
   2  -4   0   78.89    6.40
  -2   4   0   64.69    5.50
   2   4   0   75.59    8.00
   2  -4   0   74.29    5.60
   2  -4   0   86.79   11.50
  -2  -4   0   87.29   11.70
   2  -4   0   87.29    8.40
   2   4   0   84.79    8.20
  -2   4   0   75.19    4.60
   3  -4   0   69.39    8.70
  -3  -4   0   83.99   11.40
  -3  -4   0   70.89    5.40
   3   4   0   68.89    3.90
  -3  -4   0   84.09   10.20
  -3   4   0   75.49    7.80
  -3   4   0   72.89    5.40
  -3   4   0   82.09   11.70
   3   4   0   64.49    9.60
  -3   4   0   76.09    6.80
  -3  -4   0   71.79   10.10
   3   4   0   46.40    8.90
   3  -4   0   68.49    7.50
   3  -4   0   75.19    6.60
  -3  -4   0   65.99   10.50
   3  -4   0   82.99   15.10
   4   4   0   24.90    8.30
  -4  -4   0   24.30    5.60
   4  -4   0   26.90    6.00
  -4  -4   0   23.30    7.20
  -4  -4   0   17.60    7.20
   4   4   0   33.80    4.80
   4   4   0   20.60    7.70
  -4   4   0   28.90    5.40
  -4  -4   0   27.20    6.90
  -4   4   0   12.70    7.50
  -4   4   0   32.40    6.80
  -4  -4   0   10.40    7.50
  -4   4   0   22.80    5.20
   4  -4   0   28.90    6.90
   4  -4   0   24.10    5.40
   4  -4   0   19.80    8.90
   5  -4   0   26.90    5.70
   5   4   0   30.90    5.80
  -5  -4   0   20.50    7.30
   5   4   0   32.70   10.40
   5   4   0   49.10   11.60
  -5   4   0   30.70   11.00
   5  -4   0   15.10    8.60
  -5  -4   0   30.20   10.30
  -5  -4   0   40.60    9.40
   5  -4   0   28.40    8.80
  -5  -4   0   34.40    7.40
  -5  -4   0   30.50    9.50
   5  -4   0   38.20    8.60
  -5   4   0   39.00    7.20
   6   4   0   29.00    6.60
   6  -4   0   42.50    9.90
   6  -4   0   45.30   11.00
  -6   4   0   25.90   11.30
  -6  -4   0   42.90    9.40
  -6   4   0   56.49   10.20
  -6  -4   0   44.30   10.40
   6   4   0   42.80   10.90
  -6  -4   0   50.59   10.40
   6   4   0   28.50    9.70
  -6  -4   0   30.10    8.60
   6  -4   0   27.50    9.90
  -6  -4   0   49.50   12.80
   6  -4   0   37.20    4.70
  -7  -4   0   -3.80    5.60
   7   4   0    7.30    5.70
  -7  -4   0   14.60    6.90
  -7   4   0   10.70    6.50
   7  -4   0    9.70    8.50
  -7  -4   0    3.30    5.30
  -7  -4   0    3.50    7.60
  -7  -4   0    3.30   10.90
   7  -4   0   -6.00    5.20
   7   4   0    7.90    7.00
  -7   4   0   19.60   11.40
   0   5   0    2.40    2.10
   0  -5   0    5.60    3.80
   0   5   0    6.60    2.80
   0  -5   0    1.50    2.40
   0  -5   0   -4.50    2.30
   0  -5   0    4.10    4.80
   0  -5   0    6.20    3.80
   1  -5   0  372.46   18.80
   1  -5   0  333.77   12.20
  -1  -5   0  360.56   19.50
  -1   5   0  368.46   22.00
   1   5   0  329.27   13.00
  -1   5   0  361.96   11.20
  -1  -5   0  361.56   13.90
  -1   5   0  318.57   17.10
  -1   5   0  329.27   10.70
  -1  -5   0  333.87   15.90
  -1  -5   0  356.16   12.70
  -1  -5   0  344.07    9.10
   1  -5   0  325.17   11.60
   1  -5   0  334.97   16.00
  -2  -5   0   11.80    4.70
  -2   5   0   14.10    5.70
   2   5   0    9.40    4.20
   2  -5   0   10.30    4.00
   2  -5   0    3.70    4.60
  -2  -5   0    3.10    5.60
  -2  -5   0    8.70    5.90
  -2   5   0    8.40    2.10
   2   5   0    0.30    3.90
  -2   5   0   11.90    3.20
   2  -5   0   11.90    6.90
   2  -5   0    7.30    2.60
  -2   5   0    2.40    5.40
   3   5   0  109.09   10.70
  -3  -5   0  102.19   12.50
   3   5   0  114.59   10.80
  -3   5   0  131.89    6.30
  -3   5   0  124.79   13.30
  -3   5   0  120.39    7.70
   3  -5   0  109.19    9.50
  -3   5   0  131.99   11.20
   3  -5   0  112.29   13.20
  -3  -5   0  131.19   11.30
  -3  -5   0   92.59   11.40
   3  -5   0  122.49    8.20
  -3  -5   0  109.59   14.50
   3  -5   0  122.89   10.50
  -4   5   0  206.58   18.40
  -4   5   0  227.98   12.10
  -4  -5   0  223.48    8.90
  -4  -5   0  201.88   17.60
   4   5   0  218.68   16.20
   4  -5   0  202.58   13.90
  -4   5   0  234.38   13.90
   4  -5   0  208.98   18.30
   4   5   0  215.28    7.20
   4  -5   0  222.38   13.40
  -4  -5   0  239.78   16.60
  -4  -5   0  242.28   18.20
  -4  -5   0  195.68   21.10
   4  -5   0  234.48   12.60
  -4   5   0  241.78   10.20
   4   5   0  190.48   15.30
  -5  -5   0  142.09   18.10
  -5  -5   0  106.79    8.50
   5  -5   0   77.49   15.10
  -5  -5   0  115.79   14.00
   5  -5   0   96.19    9.40
   5   5   0  115.29   16.80
  -5   5   0   90.69   16.00
   5   5   0   94.59    6.20
   5  -5   0   63.19   10.60
  -5  -5   0   95.39   15.70
  -5  -5   0   84.79   13.40
   5  -5   0   92.19   10.00
   5   5   0   71.49   12.60
  -6  -5   0    9.80    6.70
   6  -5   0   12.80    8.80
   6  -5   0    8.90    5.80
   6   5   0   17.40    8.80
   6   5   0    0.90    6.50
   6  -5   0   11.80    4.80
  -6  -5   0   -6.60    6.80
  -6   5   0    7.10    7.80
  -6  -5   0    7.40    5.90
  -6  -5   0    7.40    5.00
   6   5   0    8.60    4.50
  -6  -5   0   -2.20    5.40
  -6   5   0    5.60    5.30
  -7  -5   0   15.60    7.40
   7  -5   0   27.70   11.00
  -7  -5   0   11.80    8.80
   7  -5   0   13.80    7.10
  -7  -5   0   26.60    7.60
   7   5   0   10.90   10.40
  -7   5   0   10.70   10.50
  -7  -5   0   28.90   10.60
  -7   5   0   12.40    6.50
   7   5   0    9.60    8.90
   0  -6   0   70.59    6.00
   0  -6   0   69.89    7.80
   0  -6   0   72.99    7.60
   0   6   0   69.29    5.50
   0  -6   0   66.79    5.90
   0  -6   0   53.29   10.10
  -1   6   0   17.40    3.20
   1  -6   0   16.60    4.00
  -1  -6   0   23.20    6.40
   1  -6   0   19.40    4.80
  -1   6   0   18.30    3.40
   1   6   0   11.20    4.10
  -1  -6   0   15.90    4.50
  -1  -6   0   24.80    4.00
   1   6   0   21.50    4.80
  -1  -6   0   14.10    2.30
   1  -6   0   16.00    7.50
  -1  -6   0    7.60    6.10
   1  -6   0   11.80    6.30
   2  -6   0   10.00    4.10
   2  -6   0   -4.90    6.40
   2  -6   0    8.30    5.40
   2   6   0   16.50    5.40
  -2   6   0    7.40    6.10
  -2  -6   0   14.00    4.90
   2  -6   0    6.90    4.20
  -2   6   0   12.10    2.90
   2   6   0    4.80    4.30
  -2  -6   0    2.90    6.20
  -2  -6   0   12.10    7.90
  -2   6   0   17.30    2.80
   3   6   0   70.69   10.10
   3   6   0   41.40    8.60
  -3  -6   0   58.29   11.80
   3  -6   0   68.39   10.30
  -3   6   0   55.29    4.10
  -3  -6   0   66.39   13.50
  -3  -6   0   66.49   13.20
   3  -6   0   65.79    6.70
  -3   6   0   62.49   11.50
   3  -6   0   47.80   10.60
  -3   6   0   55.09    5.10
  -4  -6   0    8.90    7.60
   4   6   0   -9.90    4.40
  -4  -6   0    2.30    5.40
  -4  -6   0    1.60    6.10
  -4   6   0    4.70    5.70
  -4  -6   0   -1.40    7.70
   4  -6   0    8.70    8.10
  -4   6   0    4.70    3.30
   4  -6   0    4.20    5.60
   4  -6   0    1.80    4.20
   4   6   0    0.50    5.40
   4  -6   0    9.40    5.50
   5   6   0  174.78   16.60
  -5   6   0  225.48   12.30
  -5  -6   0  225.28   17.40
   5  -6   0  191.98   19.40
   5  -6   0  188.88   15.20
   5  -6   0  222.18   14.20
  -5  -6   0  212.28   21.00
  -5   6   0  207.68   20.00
   5  -6   0  239.48   14.00
  -5   6   0  199.18   10.00
  -5  -6   0  204.98   18.10
   5   6   0  204.28   17.30
  -6  -6   0   15.50    7.10
   6  -6   0   21.40    5.80
   6  -6   0   -7.00    5.90
  -6   6   0    8.00    4.60
  -6  -6   0   28.50   12.30
  -6   6   0    4.30    9.80
   6  -6   0    5.40    5.40
  -6  -6   0   10.10    6.10
   6   6   0   11.70    7.50
   6   6   0    4.10    2.60
  -6  -6   0   -3.70    8.10
   0   7   0    5.30    3.00
   0  -7   0    1.50    2.70
   0  -7   0    1.30    4.30
   0   7   0    1.10    2.80
   0  -7   0   -0.90    2.90
   0  -7   0    5.60    5.20
   0  -7   0   -1.20    5.20
   1  -7   0   55.49    6.00
   1   7   0   56.89    6.60
   1   7   0   78.59    7.00
  -1  -7   0   61.59    7.00
   1  -7   0   61.19   10.60
   1  -7   0   49.40   11.90
  -1  -7   0   50.89    9.90
  -1  -7   0   59.39   12.20
   1  -7   0   66.59    8.20
   2  -7   0   31.20    6.00
  -2  -7   0   20.50    8.80
   2  -7   0   32.70    6.20
   2   7   0   22.00    5.50
   2  -7   0   19.10    7.60
  -2  -7   0   16.70    8.10
  -2  -7   0   13.50    4.90
   2  -7   0   16.50    8.10
   3  -7   0  115.49   10.10
  -3  -7   0  126.99   15.10
   3   7   0  113.79   11.00
  -3  -7   0  123.69   11.50
   3  -7   0  124.29   13.30
  -3  -7   0  101.79   15.20
  -3   7   0  105.39   14.70
   3  -7   0  124.89    8.90
   3  -7   0  126.09   17.30
  -4  -7   0   26.00   11.10
  -4   7   0   56.99   12.20
  -4  -7   0   61.59   10.90
   4   7   0   57.99   11.30
   4  -7   0   43.90    7.20
  -4  -7   0   38.70   10.30
   4  -7   0   51.69    8.40
   4  -7   0   56.99   10.80
  -5   7   0   26.60    6.00
   5  -7   0   13.20    6.70
  -5  -7   0   12.40    6.60
  -5  -7   0   22.30    9.90
  -5  -7   0   12.20    8.10
   5   7   0   13.40    7.30
   5  -7   0    8.20    6.70
   5  -7   0   16.10    5.40
  -5   7   0   30.20   10.40
   0  -8   0   17.60    7.90
   0  -8   0    6.00    5.40
   0  -8   0    2.60    3.50
   0  -8   0    9.90    3.60
   0  -8   0   12.00    4.60
   0   8   0   14.50    3.40
  -1  -8   0   49.70    7.30
   1   8   0   35.00    7.30
   1  -8   0   33.30   10.60
   1  -8   0   41.20    8.30
   1  -8   0   47.60    6.70
  -1  -8   0   41.30    9.00
  -1  -8   0   53.99   13.20
   1   8   0   57.29    6.50
   1  -8   0   46.70    7.90
   1  -8   0   38.30    7.20
  -2  -8   0    4.50    3.70
   2  -8   0    7.20    6.10
   2   8   0    0.40    4.20
   2  -8   0   11.20    4.80
   2  -8   0   -8.20    5.60
  -2  -8   0   17.70    7.80
   2  -8   0   -1.50    3.80
  -2  -8   0    7.40    7.80
   3   8   0   -0.80    4.20
   3  -8   0    5.70    5.40
  -3  -8   0    6.80    7.70
   3  -8   0    5.00    4.20
  -3  -8   0    4.90    8.50
  -3  -8   0    7.40    5.40
   3  -8   0   -6.40    5.30
   3  -8   0    2.80    8.60
   4  -8   0   14.60    7.30
   4  -8   0    7.10    4.80
  -4  -8   0    6.50    7.90
   4  -8   0    3.40    6.80
  -4  -8   0    0.10    4.70
   4  -8   0    4.70    9.30
  -4   8   0    2.50    6.70
   4   8   0    2.50    6.10
  -4  -8   0    5.30    8.10
   0  -9   0   12.30    5.80
   0  -9   0   -3.50    3.60
   0  -9   0    5.00    8.80
   0  -9   0    2.20    3.80
   0  -9   0   -1.10    2.50
   1  -9   0   -0.50    7.40
   1  -9   0   -5.80    3.70
  -1  -9   0    2.70    7.40
   1   9   0   -6.00    3.50
  -1  -9   0    1.80    3.80
   1  -9   0   -6.30    4.00
  -1  -9   0    4.40    7.50
   1  -9   0   10.60    5.50
   1  -9   0    7.90    8.90
   2  -9   0    4.30    4.50
  -2  -9   0   16.90    8.30
   2   9   0    6.70    4.70
  -2  -9   0   17.00    9.70
   2  -9   0   -3.60    5.20
   2  -9   0   -4.50    7.20
  -2  -9   0    0.20    4.50
  -1   0  -1  143.49    6.00
   1   0  -1  145.69    6.80
   1   0  -1  140.49    6.20
   1   0   1  137.99    6.40
  -1   0  -1  138.89    3.70
  -1   0  -1  132.29    7.60
   1   0  -1  132.79    5.00
  -1   0   1  137.39    6.40
   1   0  -1  134.59    7.50
  -1   0   1  137.09    6.20
  -1   0   1  134.69    5.00
  -1   0   1  137.39    6.60
  -1   0  -1  144.79    6.40
  -2   0   1 9899.91  196.18
   2   0  -1 9999.00  196.58
   3   0  -1   78.29   10.20
  -3   0  -1   88.79   10.10
   3   0  -1   89.69   10.60
   3   0   1   97.99   11.20
  -3   0   1   67.49    8.20
   3   0   1   80.79    9.90
  -3   0  -1   59.19    4.30
  -3   0  -1   80.59   10.20
  -3   0   1   82.79   10.80
  -3   0  -1   76.09    9.20
   3   0  -1   88.39   10.60
   3   0  -1   65.59    5.50
  -3   0   1   90.59   11.20
  -3   0   1   61.79    5.20
  -3   0  -1   62.39    4.00
  -4   0   1   74.39   10.00
   4   0  -1   62.89    9.30
  -4   0   1   73.99    6.00
   4   0  -1   87.49   12.10
  -4   0  -1   66.39    5.00
  -4   0   1   90.69   12.30
  -4   0   1   78.49   11.60
  -4   0  -1   64.19    9.00
  -4   0  -1   80.49    4.90
  -4   0  -1  101.29   13.60
   4   0   1   87.59   11.50
  -4   0  -1   93.49   12.80
   4   0  -1   89.19   12.40
   4   0  -1   72.59    6.00
   4   0   1  111.29   13.40
   4   0   1   84.79   12.00
  -5   0  -1    3.30    6.30
  -5   0  -1    9.90    2.50
  -5   0   1    4.30    6.80
   5   0  -1   10.60    6.80
  -5   0  -1    8.10    2.70
   5   0  -1   14.60    8.20
   5   0   1    9.50    7.60
  -5   0  -1    8.60    6.40
  -5   0   1    7.50    3.40
  -5   0  -1    9.70    5.70
   5   0   1   31.30    8.30
  -5   0   1    2.80    6.20
   5   0   1   15.80    6.90
   5   0  -1   12.80    6.90
  -6   0   1   18.30    4.40
  -6   0  -1    8.10    5.40
   6   0   1   17.30    8.00
   6   0   1   12.40    6.50
  -6   0   1   17.20    3.90
  -6   0   1   17.20    9.10
   6   0  -1   34.10    9.80
  -6   0  -1   23.20    3.20
   6   0  -1   19.80    7.30
  -6   0  -1   13.50    8.80
  -6   0  -1   14.20    8.20
   6   0  -1   29.10   11.00
  -6   0  -1   22.90    3.70
  -6   0   1   24.70    9.20
  -6   0   1   15.10    8.10
   6   0   1   20.00    9.20
  -7   0   1    5.10    6.10
   7   0   1   12.70    8.40
   7   0   1    9.70    7.40
   7   0  -1    8.00    8.30
  -7   0  -1    9.10    9.00
  -7   0   1   12.30    7.90
  -7   0  -1    4.40    5.10
   7   0   1   23.50   10.10
  -7   0   1    5.30    3.50
   7   0  -1    1.60    8.20
  -7   0   1    6.80    8.90
  -7   0  -1   -3.60    6.90
   7   0  -1   21.30    9.80
  -7   0   1    4.90    2.70
  -8   0  -1    0.00    8.60
   8   0  -1   -2.30    8.90
   8   0  -1   22.50   10.90
  -8   0   1   10.90    8.40
   8   0   1    6.80    8.10
  -8   0   1    3.50    7.70
  -8   0  -1    0.70    6.80
   8   0   1   12.90    9.50
  -8   0   1   18.80   10.80
  -8   0  -1   22.60   10.30
   0  -1   1 1110.69   22.40
   0  -1  -1 1136.69   23.50
   0   1   1 1135.29   26.60
   0   1   1 1095.29   23.10
   0  -1  -1 1136.39   23.20
   0  -1  -1 1113.39   23.00
   0   1  -1 1116.39   22.10
   0   1   1 1137.59   24.10
   0  -1   1 1138.89   22.40
   0  -1  -1 1142.99   25.20
  -1  -1  -1  341.57    9.10
  -1   1   1  349.96   12.30
  -1   1   1  336.27   10.10
   1  -1   1  337.07    9.80
  -1  -1  -1  349.37   11.10
  -1   1   1  339.67   10.40
   1   1  -1  345.77   11.20
   1   1  -1  377.66   14.90
  -1  -1  -1  353.76   11.20
   1  -1   1  342.87    9.60
   1  -1   1  333.67   12.50
   1   1  -1  340.17    9.10
  -1   1   1  357.96   10.10
  -1  -1  -1  356.16   12.00
   1  -1   1  361.06    9.30
   1  -1  -1  362.26   12.30
  -1   1  -1  350.76   12.30
  -1  -1   1  332.87   11.80
  -1   1  -1  332.17    9.50
   1   1   1  360.46   11.80
   1   1   1  359.26   11.30
  -1  -1   1  336.27   11.80
   1  -1  -1  353.06   10.60
   1  -1  -1  358.16    9.90
   1   1   1  346.57   11.30
   1  -1  -1  347.27   10.20
  -1  -1   1  346.67   11.20
   1   1   1  352.06    9.10
  -1   1  -1  358.16    9.50
  -1   1  -1  348.77    9.30
  -1  -1   1  337.47    9.50
  -2  -1  -1 5965.60  122.79
  -2  -1  -1 6072.89  119.59
  -2   1   1 5962.40  120.29
   2  -1   1 5848.71  119.49
   2   1  -1 6046.79  122.89
   2   1  -1 6016.90  119.09
   2  -1   1 5928.71  113.99
   2  -1   1 5994.80  120.59
  -2   1  -1 5995.00  121.59
  -2  -1   1 5958.40  125.09
   2  -1  -1 6002.90  121.79
  -2  -1   1 6127.39  121.99
  -2  -1   1 6107.59  123.39
  -2   1  -1 6229.78  121.19
   2  -1  -1 6021.00  122.59
   2   1   1 6124.99  124.29
  -2   1  -1 6082.39  124.89
   2  -1  -1 6022.10  117.69
   3   1  -1  497.25   19.90
  -3  -1  -1  463.05   20.30
   3  -1   1  472.65   11.00
   3  -1   1  511.35   18.80
   3   1  -1  512.15   18.40
  -3   1   1  493.05   13.10
   3   1  -1  490.35   20.90
  -3  -1  -1  481.35   15.70
  -3  -1  -1  483.65   16.20
  -3  -1  -1  521.45   19.70
  -3   1   1  513.65   21.00
  -3   1   1  487.05   19.20
  -3  -1  -1  519.05   19.20
   3  -1   1  497.15   21.00
  -3   1   1  528.45   19.00
  -3   1  -1  500.25   10.70
  -3   1  -1  495.55   21.00
  -3  -1   1  479.95   16.80
   3  -1  -1  480.15   13.60
   3   1   1  478.05   20.30
  -3  -1   1  506.05   21.10
   3  -1  -1  494.25   20.60
  -3   1  -1  515.85   19.20
  -3  -1   1  471.75   18.90
   3   1   1  490.95   19.60
   3  -1  -1  480.25   18.10
   3   1   1  519.95   18.60
   3  -1  -1  480.75   19.70
  -4  -1  -1  137.29   13.10
   4   1  -1  123.09   11.60
   4   1  -1   97.89   10.20
  -4   1   1  118.49   10.80
  -4  -1  -1  128.19   11.30
   4   1  -1  137.59   13.60
   4  -1   1  147.69   13.10
  -4   1   1  118.59    5.80
  -4  -1  -1  117.09    7.80
   4  -1   1  123.19   12.20
  -4   1   1  101.59   10.90
  -4   1   1  122.39   12.40
   4  -1   1  126.79   10.90
  -4  -1  -1  119.09    8.40
  -4  -1  -1  125.19   11.60
   4  -1  -1  104.69   10.80
  -4  -1   1  122.09    9.00
  -4   1  -1  157.08   13.80
   4  -1  -1  110.79    6.30
  -4  -1   1  127.39   12.60
   4  -1  -1  128.19   12.60
   4   1   1  145.59   12.10
   4   1   1  148.19   13.40
  -4  -1   1  119.29   11.70
  -4   1  -1  150.68   12.20
   4   1   1  138.59   11.50
   4  -1  -1  109.79   12.20
   5   1  -1  104.69   15.10
  -5   1   1   75.59   13.20
   5   1  -1   62.59   12.90
  -5   1   1   66.59    4.50
  -5  -1  -1   66.59    6.40
   5  -1   1   83.29   13.10
   5  -1   1   79.39   12.70
  -5  -1  -1   60.19    6.50
  -5  -1  -1   64.39   12.20
  -5   1   1   58.19    9.60
  -5  -1  -1   92.89   13.20
  -5  -1  -1   59.89   11.30
  -5   1   1   84.29   12.40
   5  -1  -1   95.39   10.80
  -5  -1   1   95.89   13.80
  -5  -1   1   76.39   13.10
  -5  -1   1   71.69    7.20
  -5   1  -1   57.99    9.30
   5   1   1   78.49   13.10
   5  -1  -1   64.09    5.10
   5  -1  -1   72.69   12.70
  -5  -1   1   58.99    6.60
  -5  -1   1   72.99   12.30
   5  -1  -1   86.79   13.80
  -5   1  -1   80.79   11.90
  -5   1  -1   86.49   14.10
   5   1   1   65.79   10.80
  -6   1   1  377.46   22.40
  -6  -1  -1  370.06   25.90
  -6  -1  -1  354.76   14.20
   6  -1   1  350.16   23.10
  -6  -1  -1  378.76   24.30
  -6  -1  -1  351.86   14.60
   6   1  -1  323.67   21.60
  -6  -1  -1  364.76   22.00
   6  -1   1  329.57   20.70
   6   1  -1  332.27   22.90
   6  -1   1  340.57   22.40
  -6   1   1  304.87   22.80
  -6   1   1  338.77   10.20
  -6  -1   1  334.97   21.50
   6  -1  -1  359.36   21.60
   6  -1  -1  348.87   23.60
   6   1   1  322.77   22.70
  -6  -1   1  378.06   22.60
   6  -1  -1  347.97   22.60
   6   1   1  422.46   24.10
  -6  -1   1  336.47   15.30
  -6  -1   1  331.27   23.10
  -6   1  -1  324.27   19.90
   6   1   1  377.26   21.30
  -6  -1   1  406.36   23.80
  -6   1  -1  347.57   21.40
  -6   1  -1  384.06   24.00
   7   1  -1    2.20    6.80
  -7   1   1   12.20    9.30
   7  -1   1    8.70    8.30
  -7   1   1   -2.80    7.00
   7  -1   1   14.80    6.80
  -7  -1  -1    3.80    3.30
  -7  -1  -1   13.50    8.80
  -7  -1  -1    1.60    3.10
   7   1  -1   -9.60    5.50
   7   1  -1   12.50    9.90
  -7  -1  -1   11.30    8.40
  -7   1   1   -2.90    5.80
  -7  -1  -1   -2.80    5.60
   7   1   1   31.00   10.90
  -7  -1   1   23.00    7.30
  -7  -1   1    4.50    4.10
   7  -1  -1   10.80    9.70
  -7   1  -1   14.30    8.40
   7   1   1   20.70    8.20
   7   1   1    5.50    7.80
   7  -1  -1   17.20    8.00
  -7  -1   1   17.60   12.50
  -7   1  -1    4.80    5.60
   7  -1  -1   28.50    9.80
  -7  -1   1    4.20    8.00
  -7   1  -1    9.60    8.10
   8   1  -1   29.60   10.90
  -8  -1  -1   13.60    3.60
  -8   1   1   16.30    7.30
  -8  -1  -1   22.70    4.80
   8   1  -1   20.80   10.60
  -8   1   1   12.10   12.10
   8  -1   1   16.90    7.10
  -8  -1  -1   24.60    9.60
   8  -1   1   35.20    9.80
  -8  -1  -1   23.10   10.20
  -8  -1  -1   30.50   13.30
  -8   1   1   30.40   12.00
   8  -1  -1   20.50    8.90
   8   1   1   23.10    8.20
  -8  -1   1   28.20   11.50
  -8   1  -1   22.10    9.30
  -8   1  -1   14.60   10.50
   8  -1  -1   22.50    9.80
   8   1   1   15.90   11.40
  -8  -1   1   33.00   10.00
  -8  -1   1   12.80   14.40
  -8  -1   1   23.40    5.60
   0   2  -1  200.98    6.30
   0   2   1  197.08    6.90
   0   2   1  204.38    9.90
   0   2   1  196.98    7.00
   0  -2   1  212.58   10.10
   0  -2   1  193.38    6.50
   0  -2   1  191.78    7.80
   0  -2   1  203.28    6.20
   0  -2  -1  190.48    7.20
   0  -2  -1  208.28    9.90
   0   2  -1  195.18    5.80
   0  -2  -1  188.88    7.20
   0  -2  -1  197.38    6.80
   0   2   1  195.28    7.10
   1  -2   1   45.80    5.30
  -1  -2  -1   58.29    6.10
   1   2  -1   39.40    2.60
  -1   2   1   63.29    7.40
   1   2  -1   43.00    5.20
  -1   2   1   40.90    3.90
   1  -2   1   43.70    3.40
  -1  -2  -1   61.59    7.10
   1   2  -1   54.39    5.80
  -1   2   1   42.10    5.20
  -1  -2  -1   50.99    7.00
   1  -2   1   48.40    7.30
  -1   2   1   43.40    3.40
   1  -2   1   45.80    3.20
  -1  -2   1   39.30    2.90
  -1   2  -1   48.50    6.60
   1  -2  -1   45.60    3.80
   1   2   1   62.49    6.50
   1  -2  -1   43.30    4.00
   1  -2  -1   50.49    5.20
   1  -2  -1   46.30    6.20
  -1   2  -1   42.40    2.50
  -1   2  -1   40.50    5.00
   1   2   1   44.10    6.30
  -1  -2   1   38.80    4.70
  -1  -2   1   52.59    5.80
  -1  -2   1   57.59    7.30
  -1   2  -1   42.00    3.10
  -2  -2  -1   56.79    7.00
  -2   2   1   54.89    5.70
   2   2  -1   64.29    7.20
  -2   2   1   54.39    5.50
  -2  -2  -1   63.19    9.00
  -2   2   1   56.29    8.50
  -2   2   1   53.69    5.10
  -2  -2  -1   56.29    6.70
   2  -2   1   68.19    9.40
  -2  -2  -1   57.29    5.00
   2  -2   1   45.90    4.50
   2  -2   1   60.89    6.10
   2  -2   1   60.49    5.40
   2   2  -1   65.19    8.50
   2   2  -1   62.19    4.50
  -2   2  -1   55.69    5.10
   2  -2  -1   56.49    5.10
   2   2   1   63.19    7.50
  -2  -2   1   78.79    9.10
   2  -2  -1   82.89   10.30
  -2  -2   1   69.19    8.20
   2  -2  -1   62.39    7.30
  -2  -2   1   60.49    8.80
  -2   2  -1   58.29    5.10
   2   2   1   54.79    4.40
   2  -2  -1   64.69    5.70
  -2  -2   1   60.49    7.30
  -2   2  -1   55.89    4.90
  -2  -2   1   49.20    5.40
  -2   2  -1   62.79    9.00
  -3   2   1   10.60    4.80
   3   2  -1   12.00    5.50
  -3  -2  -1    2.80    6.30
  -3   2   1   12.90    3.20
   3  -2   1   15.40    7.90
   3  -2   1    9.40    2.80
   3  -2   1   13.70    5.00
   3  -2   1   16.60    5.70
  -3   2   1   10.70    4.60
  -3  -2  -1   15.00    6.10
   3   2  -1   15.10    4.80
   3   2  -1    2.00    6.30
  -3  -2  -1    4.70    4.90
  -3  -2  -1   17.10    5.00
  -3   2   1   16.90    7.50
  -3  -2  -1    5.40    4.70
   3  -2  -1   11.60    4.80
   3   2   1   12.10    4.80
  -3   2  -1   13.90    4.70
  -3  -2   1    7.40    4.50
  -3  -2   1    5.50    4.90
   3  -2  -1   12.40    7.20
  -3  -2   1   21.50    6.00
   3  -2  -1   13.60    6.00
  -3  -2   1   16.00    7.50
  -3   2  -1   13.40    2.90
  -3   2  -1    8.80    6.90
  -3  -2   1   10.40    5.30
   3   2   1   18.20    6.60
  -3   2  -1   16.60    4.90
   3  -2  -1   15.00    3.60
   3   2   1    8.40    5.50
  -4   2   1 1290.47   38.20
   4  -2   1 1225.48   37.60
  -4   2   1 1252.57   41.60
  -4  -2  -1 1210.88   39.80
   4  -2   1 1278.47   41.00
   4  -2   1 1202.48   26.30
   4   2  -1 1199.98   39.70
   4  -2   1 1267.37   36.10
   4   2  -1 1252.87   39.20
  -4  -2  -1 1142.89   34.50
  -4  -2  -1 1258.97   43.60
  -4   2   1 1225.78   28.60
   4   2  -1 1249.47   34.40
  -4  -2  -1 1190.08   39.90
  -4  -2   1 1207.28   36.20
  -4  -2   1 1259.07   41.20
   4  -2  -1 1205.18   38.30
  -4  -2   1 1330.97   36.80
  -4   2  -1 1208.18   39.10
  -4   2  -1 1213.08   40.60
   4  -2  -1 1267.37   37.00
   4   2   1 1309.67   40.10
  -4  -2   1 1242.38   35.40
   4  -2  -1 1237.78   29.20
   4  -2  -1 1221.08   40.70
   4   2   1 1255.27   34.80
  -4  -2   1 1223.28   38.70
  -4   2  -1 1248.98   26.70
   4   2   1 1325.47   41.20
  -5  -2  -1   58.79    7.30
   5   2  -1   85.39   11.30
  -5   2   1   75.89   12.00
  -5  -2  -1   43.40   10.00
  -5   2   1   64.09    4.40
   5   2  -1   95.79   14.90
   5  -2   1   56.09    9.00
   5  -2   1   64.99   10.60
  -5  -2  -1   68.39   11.30
  -5  -2  -1   60.39   10.50
  -5   2   1   63.29   11.40
   5   2  -1   53.89   10.20
  -5  -2  -1   66.19    8.10
  -5   2  -1   79.59   11.50
   5   2   1   77.89   13.40
   5   2   1   85.89   12.80
   5  -2  -1   54.79   11.60
   5  -2  -1   67.59   12.40
  -5  -2   1   78.39    8.90
  -5   2  -1   72.79   13.00
  -5   2  -1   97.59   12.40
  -5  -2   1   97.39   14.50
  -5  -2   1   81.09   13.30
  -5  -2   1   88.89   12.80
  -5  -2   1   65.69    8.20
   5  -2  -1   53.39    8.80
   5   2   1   58.99    9.50
   5  -2  -1   58.99    4.90
  -6  -2  -1  229.28   13.40
   6  -2   1  201.38   16.00
   6  -2   1  222.98   20.20
   6   2  -1  234.08   20.30
  -6  -2  -1  213.98   16.80
  -6  -2  -1  234.08   17.90
  -6  -2  -1  224.18   14.10
  -6   2   1  233.48   17.40
   6   2  -1  230.28   20.10
   6   2  -1  192.78   15.00
   6  -2   1  245.88   19.10
   6  -2  -1  218.28   18.70
   6  -2  -1  236.88   19.80
  -6  -2   1  219.58   19.90
  -6   2  -1  210.98   17.10
   6   2   1  236.88   19.30
  -6  -2   1  214.88   17.40
   6   2   1  229.08   16.10
  -6  -2   1  233.88   13.90
  -6   2  -1  233.18   36.10
  -6  -2   1  246.48   14.80
   6   2   1  214.28   19.50
   6  -2  -1  232.28   20.70
  -6  -2   1  221.18   17.60
   7   2  -1  123.79   13.50
  -7   2   1  109.79   16.30
  -7  -2  -1  114.79    9.90
   7   2  -1  117.89   19.60
   7   2  -1  135.39   20.20
   7  -2   1   82.79   13.30
  -7   2   1  107.29   13.00
  -7  -2  -1  122.89   17.90
  -7   2   1  105.29   17.90
   7  -2   1  111.79   17.60
  -7  -2  -1  116.39   18.00
  -7  -2  -1   97.49   15.70
  -7  -2  -1  103.19   10.00
   7   2   1  150.98   21.20
  -7   2  -1  114.69   18.00
  -7  -2   1   91.39    9.80
  -7   2  -1   85.99   13.70
   7  -2  -1   94.79   14.30
  -7  -2   1  111.89   17.90
  -7  -2   1   91.99   13.90
   7   2   1  119.99   13.50
   7  -2  -1   93.89   15.50
  -7  -2   1  133.59   16.00
  -7  -2   1  112.39   10.70
   7   2   1  124.59   18.70
  -8   2   1   44.30   11.90
  -8  -2  -1   68.59   16.30
  -8  -2  -1   60.79    7.30
   8   2  -1   28.00    9.00
  -8  -2  -1   51.49   12.70
   8   2  -1   45.80   14.20
  -8   2   1   22.90   10.80
   8  -2   1   75.29   15.10
   8  -2   1   35.10   13.10
  -8  -2  -1   42.50    7.50
  -8  -2  -1   99.49   17.90
   8   2   1   51.99   16.00
  -8  -2   1   73.99   14.90
  -8   2  -1   72.49   14.80
   8  -2  -1   68.69   15.70
   8   2   1   37.60    9.20
  -8  -2   1   52.09   15.20
   8  -2  -1   30.70    8.50
  -8  -2   1   49.40    8.40
  -8  -2   1   55.79   14.10
  -8  -2   1   54.29    8.10
   8   2   1   50.09   12.30
  -8   2  -1   38.30    9.10
   0  -3   1  706.63   16.80
   0   3   1  654.03   17.50
   0   3   1  680.53   17.40
   0  -3   1  677.33   22.70
   0  -3  -1  698.83   22.80
   0   3  -1  693.43   17.00
   0  -3  -1  675.93   18.40
   0   3   1  696.13   18.00
   0  -3   1  704.53   19.20
   0  -3  -1  663.83   18.10
   0  -3   1  683.83   17.60
   0   3  -1  705.13   16.20
   0   3   1  706.93   23.00
   0  -3  -1  719.43   17.70
  -1   3   1 1432.06   31.00
   1  -3   1 1453.35   37.30
  -1   3   1 1423.06   37.40
  -1   3   1 1491.65   36.60
   1   3  -1 1436.66   34.50
  -1  -3  -1 1449.15   43.00
   1  -3   1 1435.26   36.80
   1  -3   1 1455.85   30.40
  -1   3   1 1459.75   32.20
   1   3  -1 1448.56   38.40
  -1  -3  -1 1372.56   35.70
   1  -3   1 1478.95   32.00
  -1   3  -1 1456.95   30.10
  -1  -3   1 1401.16   35.30
   1  -3  -1 1426.46   31.70
  -1   3  -1 1383.16   35.60
  -1  -3   1 1495.25   43.70
   1  -3  -1 1429.26   36.20
   1  -3  -1 1502.75   37.20
   1   3   1 1390.56   38.50
   1   3   1 1438.46   34.30
  -1  -3   1 1469.45   37.10
   1  -3  -1 1434.16   33.70
   1   3   1 1454.45   35.10
  -1   3  -1 1416.56   37.00
  -1  -3   1 1449.15   29.70
  -1   3  -1 1418.66   29.20
   2  -3   1  198.98   13.70
  -2  -3  -1  227.08   13.40
   2  -3   1  224.98   10.80
  -2  -3  -1  216.38    6.90
   2   3  -1  227.68   12.10
  -2   3   1  231.58   14.30
  -2  -3  -1  221.78   13.30
  -2   3   1  233.18   10.20
   2   3  -1  221.98    7.20
  -2  -3  -1  235.58   12.20
  -2   3   1  219.88   11.40
  -2   3   1  222.78    8.70
   2  -3   1  220.18   10.00
   2  -3   1  227.28    9.00
  -2  -3   1  230.98   12.10
   2  -3  -1  225.48   10.70
   2   3   1  214.48    5.80
  -2   3  -1  234.28   13.70
  -2   3  -1  237.98    9.00
  -2  -3   1  219.08   14.10
   2  -3  -1  204.68   13.20
  -2   3  -1  217.88    7.60
  -2  -3   1  234.78    8.70
  -2  -3   1  233.78   13.90
   2  -3  -1  232.08    9.70
  -2  -3   1  206.98   13.00
  -2   3  -1  226.18   11.10
   2   3   1  185.68   13.90
   2  -3  -1  214.58   10.90
  -3   3   1   53.49    6.10
   3  -3   1   57.49    7.90
  -3  -3  -1   46.90    5.60
   3   3  -1   54.19    8.30
  -3   3   1   71.79    8.30
   3  -3   1   58.39   11.30
  -3  -3  -1   68.49    9.90
   3   3  -1   59.19    5.00
  -3   3   1   66.09   11.20
  -3  -3  -1   40.60    8.10
   3  -3   1   49.50    5.30
   3   3  -1   42.80    8.20
  -3  -3  -1   52.59   10.00
   3  -3   1   49.40    6.00
  -3   3   1   50.69    5.90
  -3   3  -1   68.99    7.70
   3  -3  -1   83.29   12.40
  -3  -3   1   51.69    6.70
   3  -3  -1   54.19    6.40
   3   3   1   49.99    9.30
   3  -3  -1   66.59    8.70
  -3  -3   1   52.29    9.30
  -3  -3   1   61.29    9.50
   3   3   1   60.39    9.80
  -3   3  -1   64.89   11.10
   3   3   1   49.50    4.80
  -3   3  -1   52.99    5.60
  -3  -3   1   45.00    8.00
  -3   3  -1   56.29    5.80
  -3  -3   1   44.40    8.90
   3  -3  -1   46.80    5.80
   4   3  -1    2.90    6.30
  -4  -3  -1   12.10    6.90
   4  -3   1   23.70    8.20
  -4  -3  -1   17.60    7.20
  -4   3   1   17.10    5.30
   4  -3   1   21.80    6.30
  -4  -3  -1    8.10    5.50
  -4   3   1   10.60    3.50
   4   3  -1    9.80    5.30
  -4  -3  -1   25.10    6.00
   4  -3   1    8.30    6.20
   4   3  -1   10.20    4.60
  -4   3   1   12.70    4.80
  -4  -3  -1   13.80    5.80
  -4   3   1   11.70    7.40
   4  -3   1   18.30    3.80
  -4  -3   1    6.00    6.10
   4  -3  -1    7.20    5.80
   4   3   1   13.30    6.20
   4   3   1   15.30    4.60
   4  -3  -1   16.40    5.40
  -4  -3   1   22.70    7.20
  -4  -3   1   24.00    6.40
  -4  -3   1   15.00    6.30
  -4   3  -1    8.60    4.10
  -4   3  -1   15.40    7.40
   4  -3  -1   20.70    4.60
   4  -3  -1   10.40    6.80
  -4  -3   1   12.10    5.90
   4   3   1   19.70    7.00
  -5  -3  -1   90.39   11.60
  -5  -3  -1   90.69   13.70
  -5  -3  -1   89.69   10.10
   5  -3   1   75.89   13.70
   5   3  -1   78.59    8.30
   5  -3   1   73.69    4.70
  -5  -3  -1  119.29   17.60
   5  -3   1   65.09   10.10
   5   3  -1   87.39   13.60
  -5   3   1   82.09    9.90
  -5  -3  -1   61.39    9.50
  -5   3   1   79.29    6.10
   5  -3   1   81.49   12.80
   5   3  -1  106.49   15.40
  -5   3   1   78.39   14.60
   5  -3  -1  101.39   14.20
  -5   3  -1   83.19   14.90
  -5   3  -1   74.49   10.40
   5  -3  -1   86.99   16.00
   5  -3  -1   72.89   10.50
   5   3   1   63.89   10.80
  -5  -3   1   90.19   10.70
   5   3   1  115.09   16.70
   5   3   1   66.99    8.10
  -5  -3   1   69.69   10.20
   5  -3  -1   70.29    6.00
  -5  -3   1  119.59   18.00
  -5  -3   1   66.99   10.80
   6   3  -1  104.09   17.90
   6   3  -1   84.49   11.40
  -6   3   1   74.49   14.30
  -6   3   1   72.69   11.40
  -6  -3  -1   91.99   13.20
   6  -3   1   72.49   14.40
  -6  -3  -1   58.99   10.50
   6   3  -1   54.79   10.90
   6  -3   1   78.29   12.80
  -6  -3  -1   77.19   11.40
  -6  -3  -1   66.69   14.90
  -6  -3  -1   79.79   11.70
  -6   3  -1   50.99    9.50
  -6  -3   1   85.99   12.30
   6   3   1   77.89   11.20
  -6  -3   1   84.99   13.60
  -6  -3   1   77.69   11.20
  -6  -3   1   54.69   13.00
  -6  -3   1   96.19   15.90
   6   3   1   59.49   12.40
  -6   3  -1   69.59   14.20
   6  -3  -1   88.39   13.90
   6  -3  -1   52.49   11.70
  -6   3  -1   62.39   10.80
   6  -3  -1   68.89    5.00
   6   3   1   94.39   16.70
   7   3  -1   56.39   10.10
  -7   3   1   49.80   12.90
   7   3  -1   53.39   14.10
  -7   3   1   27.30    7.70
  -7  -3  -1   59.19   13.40
   7  -3   1   41.50   10.70
  -7  -3  -1   46.40   14.20
  -7  -3  -1   34.10    7.60
   7  -3   1   71.69   14.20
  -7  -3  -1   22.30    9.40
  -7  -3  -1   50.39    9.40
  -7   3   1   28.90   10.50
   7   3  -1   49.90   13.60
   7  -3  -1   44.90   12.70
  -7  -3   1   53.09   13.50
   7   3   1   57.49   13.00
  -7  -3   1   43.30   10.10
  -7  -3   1   52.89   13.10
  -7  -3   1   64.19    9.80
  -7  -3   1   53.29    9.60
   7   3   1   42.40   13.10
  -7   3  -1   51.59   13.80
   7  -3  -1   46.60   10.10
   7   3   1   42.40    8.90
  -7   3  -1   48.20   11.30
   8   3  -1   58.29   16.20
  -8  -3  -1   65.59   16.30
   8   3  -1   47.70   12.80
   8  -3   1   64.59   13.70
  -8   3   1   73.49   14.40
  -8  -3  -1   58.39   12.70
  -8  -3  -1   40.50   12.00
  -8  -3  -1   47.80    8.60
   8  -3   1   75.69   16.30
   8   3  -1   45.30   14.50
  -8   3   1   31.60   13.10
  -8   3  -1   99.19   15.60
  -8  -3   1   76.89   16.00
   8   3   1   57.89   12.00
  -8  -3   1   69.89   14.10
   8   3   1   47.50    9.90
   8  -3  -1   66.89   16.10
  -8  -3   1   54.89   15.20
  -8   3  -1   57.19   15.70
  -8  -3   1   59.99   10.10
   8  -3  -1   41.20   10.60
   8   3   1   83.49   18.40
   0  -4  -1  217.58   13.90
   0  -4  -1  212.78    9.70
   0  -4   1  216.78    9.20
   0  -4   1  219.18   14.10
   0  -4  -1  217.48    9.00
   0   4   1  219.48    8.90
   0  -4   1  219.68   10.80
   0   4   1  222.38   13.90
   0  -4   1  222.18    8.40
   0   4  -1  230.18    7.90
   0   4   1  207.88    9.40
   0  -4  -1  194.78   10.00
   0  -4   1  219.88    9.70
  -1   4   1  164.98   10.70
   1  -4   1  178.98    7.00
  -1  -4  -1  164.28    5.20
  -1   4   1  180.88    7.40
   1  -4   1  161.68   11.20
   1  -4   1  202.48   12.50
  -1   4   1  192.68   12.50
  -1   4   1  179.78    8.00
   1  -4   1  194.48    7.40
  -1  -4  -1  189.48    9.70
   1   4  -1  187.08    9.00
   1   4  -1  195.38    9.80
  -1  -4  -1  184.98   13.30
  -1  -4  -1  162.28   10.70
   1  -4  -1  184.88    8.40
   1  -4  -1  196.78   12.20
  -1   4  -1  184.58   12.00
   1  -4  -1  192.18    8.20
  -1   4  -1  177.98   10.80
  -1   4  -1  177.58    6.20
  -1  -4   1  182.98   13.50
   1   4   1  187.68   13.30
  -1  -4   1  177.48    7.60
  -1   4  -1  186.78    6.40
  -1  -4   1  184.68   10.90
  -1  -4   1  184.28    6.40
   1   4   1  180.18   10.10
  -1  -4   1  182.58    9.40
   1  -4  -1  165.38   10.90
   1   4   1  186.38    9.60
  -2   4   1  314.57   11.90
  -2   4   1  279.27   14.60
  -2  -4  -1  301.87   14.30
  -2   4   1  336.77   16.80
  -2  -4  -1  276.47   15.50
   2  -4   1  295.47   10.40
   2   4  -1  314.17   15.50
   2  -4   1  304.27   16.90
   2   4  -1  298.87   14.10
   2  -4   1  300.87   14.40
   2  -4   1  280.87   11.50
  -2   4   1  299.47   10.00
  -2  -4  -1  295.47   16.60
  -2  -4   1  305.47   17.30
  -2  -4   1  286.37   14.00
   2   4   1  290.67   14.10
   2  -4  -1  308.57   15.00
  -2   4  -1  299.77   14.90
  -2  -4   1  304.87   15.90
   2  -4  -1  306.97   11.40
  -2   4  -1  295.17    8.60
   2  -4  -1  296.47   12.50
  -2  -4   1  285.47   17.10
  -2  -4   1  305.37    9.20
  -2   4  -1  279.67   15.80
  -2   4  -1  325.17   10.30
   2  -4  -1  271.77   15.70
   3  -4   1  316.87   12.80
   3  -4   1  301.17   14.00
  -3   4   1  314.57   13.50
  -3   4   1  288.07   14.50
  -3  -4  -1  282.27   17.80
  -3  -4  -1  303.67   16.10
   3   4  -1  315.07    9.60
   3  -4   1  316.97   19.70
  -3  -4  -1  321.97   17.90
  -3  -4  -1  304.07    9.40
  -3   4   1  350.36   19.30
  -3   4   1  319.67   11.70
   3   4  -1  302.07   16.30
   3   4   1  320.37   10.10
   3   4   1  317.57   16.80
  -3   4  -1  318.47   18.80
   3  -4  -1  309.97   13.20
  -3  -4   1  322.57   18.70
   3  -4  -1  268.67   20.90
  -3  -4   1  322.67   18.60
  -3   4  -1  308.07   10.60
   3  -4  -1  294.77   14.60
  -3   4  -1  309.37   14.60
  -3  -4   1  303.97   11.50
  -3  -4   1  310.77   16.30
   3   4   1  322.57   17.00
  -3  -4   1  310.27   17.80
  -3   4  -1  316.77   12.30
   3  -4  -1  303.07   14.20
  -4  -4  -1  117.59   14.20
   4  -4   1  118.09    8.40
   4   4  -1  124.29   12.60
  -4  -4  -1  124.79    8.30
  -4  -4  -1  113.09   12.20
  -4   4   1  118.39    8.30
   4  -4   1  134.49   11.10
   4   4  -1  110.39   12.40
   4  -4   1  152.58   15.50
   4   4  -1  125.29    7.10
  -4   4   1  119.79    9.20
   4  -4   1  105.79    9.10
  -4   4   1  124.99   14.40
  -4  -4  -1  132.49   12.40
  -4  -4  -1  112.89   11.90
  -4   4   1  123.99   10.00
   4   4   1  108.59   12.30
   4  -4  -1  105.89   11.00
  -4  -4   1  136.79   13.70
  -4  -4   1  139.39    9.40
   4  -4  -1  124.29    9.80
  -4   4  -1  123.69    8.10
  -4  -4   1  136.59   14.50
   4   4   1  122.99   12.50
   4   4   1  122.29    6.80
  -4   4  -1  106.59   14.40
   4  -4  -1  113.99   15.40
  -4  -4   1  108.49   11.50
  -4  -4   1  148.09   13.30
   5  -4   1   28.50   12.10
  -5   4   1   16.70    5.70
  -5  -4  -1   12.50    6.30
   5   4  -1   21.90    7.60
   5   4  -1   29.30   10.90
  -5  -4  -1    4.70    8.30
  -5  -4  -1   20.20    7.70
  -5  -4  -1   16.70    7.30
   5  -4   1   15.90    4.70
   5  -4   1   14.40    8.60
  -5   4   1   -2.90    6.30
  -5   4   1   14.00    4.60
   5  -4   1   16.60    6.30
  -5   4   1   18.80    6.70
   5   4  -1    5.00    4.20
  -5  -4   1    4.30    6.00
   5  -4  -1   12.10    5.80
   5   4   1   12.90    7.40
   5   4   1    8.80    4.20
  -5  -4   1   14.80    6.70
  -5  -4   1   24.10   10.00
  -5  -4   1   11.20    6.00
   5   4   1   15.70    7.80
  -5   4  -1    8.30    7.70
   5  -4  -1   11.30    7.20
   5  -4  -1   12.60    9.20
  -5   4  -1    8.00    4.40
  -5  -4   1   11.70    7.00
   5  -4  -1   13.80    5.00
   6   4  -1   25.60   10.30
   6  -4   1   14.00    8.70
   6  -4   1   14.60    8.50
  -6   4   1   19.50    9.60
   6  -4   1    4.60    2.10
   6  -4   1   11.80    6.50
  -6  -4  -1    5.10    5.80
  -6  -4  -1   -2.20    5.80
  -6  -4  -1    6.70    8.00
   6   4  -1    2.60    4.50
   6   4  -1    8.50    7.20
  -6  -4  -1    3.50    5.10
  -6  -4  -1    6.90    6.00
  -6  -4   1    7.20    6.90
  -6  -4   1    6.30    5.60
   6  -4  -1    2.70    4.90
   6   4   1    5.20    6.00
  -6  -4   1    8.60    6.20
  -6  -4   1    9.70    7.20
   6  -4  -1    9.90    8.30
   6  -4  -1   17.90    8.20
  -6   4  -1    4.70    9.50
   6  -4  -1    8.90    3.40
   6   4   1    3.60    4.40
  -6   4  -1   13.50    5.40
  -6  -4   1    3.70    7.90
   6   4   1   -3.20    6.20
   7   4  -1    0.80    7.30
   7   4  -1    6.00    5.30
  -7   4   1   -3.20    8.10
  -7  -4  -1   30.60   12.70
   7   4  -1   11.20    8.60
  -7  -4  -1   18.50    7.00
  -7  -4  -1   -2.40    6.40
   7  -4   1   -8.20    6.20
  -7  -4  -1    1.50    5.00
  -7  -4  -1    4.60    6.50
  -7   4   1    2.60    5.40
   7  -4   1    5.30    5.80
  -7  -4   1    4.90    6.10
   7  -4  -1   -0.80    5.20
   7  -4  -1    4.70    6.80
  -7  -4   1    4.00   10.50
  -7   4  -1    5.80    5.90
   7   4   1   14.90    7.60
  -7  -4   1  -11.00   10.70
  -7  -4   1   15.60    7.40
  -7   4  -1    0.10    8.60
   7   4   1   21.40    9.40
   7   4   1    8.10    5.50
  -7  -4   1    3.80    6.50
   0  -5  -1   67.99    6.60
   0  -5   1   75.99    6.90
   0  -5   1   75.69    5.40
   0   5  -1   70.69    4.90
   0   5   1   78.59    6.20
   0   5   1   77.49   11.30
   0  -5   1   77.49    6.00
   0  -5  -1   80.59    6.00
   0  -5   1   78.39    7.30
   0  -5  -1   80.99    7.30
   0  -5  -1   87.39   10.40
   0  -5   1   97.99   10.50
   0   5   1   72.59    5.70
  -1  -5  -1   63.89    6.40
  -1  -5  -1   69.19   10.90
   1   5  -1   63.39    6.20
  -1  -5  -1   72.49    8.30
   1  -5   1   67.59    4.90
  -1   5   1   66.29    5.30
   1  -5   1   54.39    9.00
  -1   5   1   75.99   11.50
   1   5  -1   68.69    6.00
  -1  -5  -1   58.29    3.40
   1  -5   1   62.59    5.40
   1  -5   1   62.29    9.30
  -1   5   1   57.49    4.80
  -1  -5  -1   53.89    2.60
  -1  -5   1   81.79    9.90
   1  -5  -1   52.79    5.20
   1  -5  -1   62.19    5.70
   1   5   1   72.49    7.20
  -1   5  -1   66.69    3.90
  -1  -5   1   56.59    5.30
  -1  -5   1   52.79    3.80
  -1  -5   1   64.49    6.10
   1   5   1   65.69    6.30
   1  -5  -1   78.09   10.10
  -1  -5   1   62.49   10.70
   1   5   1   75.29   11.40
   1  -5  -1   71.39   10.20
  -2   5   1   87.09    5.20
   2  -5   1   75.49    6.40
  -2  -5  -1   95.69   12.60
   2  -5   1   82.89   12.20
  -2  -5  -1   60.89    7.30
   2  -5   1   69.69    8.60
  -2   5   1   70.69    5.90
  -2   5   1   77.69    9.60
  -2  -5  -1   49.10    9.80
   2   5  -1   71.19    7.80
   2   5  -1   97.49    8.40
  -2   5   1   77.49   11.20
  -2  -5   1   75.19   11.80
  -2  -5   1   80.49   10.90
  -2  -5   1   74.29    7.80
   2   5   1   76.39    7.90
  -2  -5   1   89.39   13.40
  -2   5  -1   87.69   11.60
  -2   5  -1   72.79    3.70
   2  -5  -1   58.69    9.90
  -2   5  -1   77.09    4.30
   2  -5  -1   80.39    9.30
   2  -5  -1   73.09    6.10
   2  -5  -1   58.99    6.80
  -3  -5  -1  148.89   14.10
  -3   5   1  150.68    9.10
   3   5  -1  148.49   12.50
  -3   5   1  173.28   12.60
   3  -5   1  173.78   12.00
  -3   5   1  181.88    7.90
   3  -5   1  140.19   10.20
   3   5  -1  142.69   11.70
  -3  -5  -1  185.88   14.90
  -3  -5  -1  146.69   12.00
  -3   5   1  164.58   14.80
   3  -5   1  188.38   15.90
  -3   5  -1  160.88   14.50
  -3  -5   1  176.58   15.60
  -3  -5   1  163.28   12.40
   3   5   1  153.68   12.20
   3  -5  -1  162.88   14.70
  -3  -5   1  158.68    6.10
  -3  -5   1  178.18   15.20
  -3  -5   1  167.28   15.00
   3   5   1  144.19   12.10
   3  -5  -1  147.39   11.00
   3  -5  -1  165.68   12.10
   3  -5  -1  166.08    9.60
  -3   5  -1  153.38    6.40
  -4  -5  -1   39.30   10.90
  -4   5   1   31.20    9.60
   4  -5   1   31.00    6.70
   4   5  -1   26.70    3.60
  -4   5   1   22.80    6.50
   4  -5   1   18.20    6.50
  -4   5   1   32.30    5.30
   4  -5   1   24.70   10.30
  -4  -5  -1   31.50   10.10
  -4  -5  -1   27.30    8.90
  -4   5   1   32.30    6.70
   4  -5   1   25.10    5.60
   4   5  -1   26.90    8.30
  -4  -5  -1   34.80    8.60
   4   5   1   25.30    8.60
   4  -5  -1   27.80    6.90
  -4   5  -1   32.40    4.70
   4  -5  -1   31.10    6.80
  -4  -5   1   33.00    5.50
  -4  -5   1   13.20    7.50
  -4   5  -1   39.50   11.10
  -4  -5   1   35.50   10.30
  -4  -5   1   20.40    9.70
  -4  -5   1   20.50    7.20
   4   5   1   23.70    7.70
   4  -5  -1   26.70    9.90
   4  -5  -1   21.50    7.30
   5  -5   1    7.00    6.40
  -5   5   1   17.10    5.80
   5   5  -1    7.70    3.30
  -5  -5  -1   11.70    7.70
   5   5  -1    8.50    7.20
  -5   5   1   23.00   10.20
   5  -5   1   14.80    5.70
   5  -5   1   17.70    9.60
  -5  -5  -1   11.90    4.20
   5  -5   1    5.10    4.70
  -5  -5  -1    4.80    6.40
  -5   5   1   13.70    4.80
   5   5  -1   22.30    9.50
  -5  -5  -1   13.00    8.70
  -5  -5  -1   16.00    7.50
   5   5   1   12.90    7.30
  -5  -5   1    6.00    6.90
   5  -5  -1    0.50    6.40
   5  -5  -1   10.40    8.50
  -5   5  -1   10.20    4.80
   5  -5  -1   24.00    6.60
  -5  -5   1   20.10    7.90
  -5   5  -1   13.30    4.00
   5   5   1    9.10    3.20
  -5  -5   1   11.60    6.90
  -5  -5   1   13.60    9.40
   5   5   1   15.00    7.70
  -5   5  -1   13.80    8.10
   5  -5  -1    7.70    5.60
  -5  -5   1   14.50    5.30
   6  -5   1   18.50    4.70
   6   5  -1   16.30    4.90
   6  -5   1   15.80    5.90
  -6  -5  -1   15.00    6.70
   6   5  -1   39.00   11.80
  -6  -5  -1   33.90    8.70
  -6  -5  -1   16.60    5.60
  -6   5   1    8.40    8.50
   6   5  -1   18.20    8.00
  -6  -5  -1   23.80    8.70
   6  -5   1   22.60    9.00
   6  -5   1   25.70    5.40
  -6  -5  -1   32.60   10.30
   6  -5  -1   15.20    9.60
  -6  -5   1   14.70    7.10
   6  -5  -1   11.60    5.90
   6  -5  -1   10.60    6.10
  -6  -5   1   24.70    8.80
  -6  -5   1   21.20    6.30
  -6   5  -1   25.40   10.80
   6   5   1   19.50    7.90
  -6  -5   1    9.60    7.20
  -6  -5   1   18.90    9.30
   6   5   1   12.80    4.40
  -6   5  -1   16.40    5.80
   6   5   1    8.50    7.40
   7   5  -1   22.00   11.80
  -7  -5  -1   52.99   12.20
   7   5  -1   37.00    7.00
  -7  -5  -1   62.09   21.00
  -7   5   1   41.60    9.00
  -7  -5  -1   40.00    8.50
   7  -5   1   27.30    8.00
  -7  -5  -1   56.19   10.50
  -7   5   1   35.60   14.60
  -7  -5  -1   31.60    8.60
   7  -5  -1   39.80   10.60
  -7  -5   1   39.30    9.00
  -7  -5   1   35.30   12.20
  -7  -5   1   33.50    8.70
   7   5   1   29.00   11.60
   7  -5  -1   26.60    9.30
  -7   5  -1   44.50    9.10
  -7   5  -1   22.60   11.70
   7   5   1   28.80    8.20
   7  -5  -1   40.40    4.10
  -7  -5   1   34.70   10.40
   0   6  -1   -1.50    2.10
   0   6  -1   -1.40    2.40
   0  -6   1    2.70    2.70
   0  -6   1    3.40    3.20
   0  -6  -1    2.90    2.80
   0  -6   1   -5.70    3.70
   0  -6  -1   -0.20    5.10
   0   6   1    1.60    2.20
   0  -6  -1    0.20    2.90
   0  -6   1    1.60    4.30
   0  -6  -1   -5.60    3.30
   0  -6  -1    6.10    4.30
   0   6   1   -0.70    2.30
   0  -6   1    0.70    4.40
  -1   6   1   23.10    7.70
  -1  -6  -1   20.60    7.10
   1  -6   1   18.30    7.60
  -1   6   1   17.30    5.80
   1   6  -1   23.40    5.40
  -1   6   1   18.70    4.00
  -1   6   1   21.60    4.10
   1  -6   1   26.90    5.10
  -1  -6  -1   17.70    4.30
   1  -6   1   10.70    7.00
  -1  -6  -1   23.10    6.80
   1   6  -1   17.60    4.10
   1  -6   1   24.10    4.40
   1  -6  -1   31.50    8.70
   1   6   1   17.10    4.40
   1  -6  -1   18.10    5.60
  -1  -6   1   17.20    2.80
  -1  -6   1   23.90    4.20
  -1  -6   1   25.70    5.10
  -1  -6   1   26.70    8.90
   1  -6  -1   20.90    4.70
   1  -6  -1   20.30    6.40
  -1  -6   1   12.00    5.70
   2  -6   1    5.80    3.50
  -2   6   1    8.10    5.20
  -2   6   1    6.90    3.20
  -2  -6  -1    6.10    5.70
   2  -6   1   10.10    6.70
  -2   6   1   18.80    6.40
   2  -6   1    7.60    3.70
  -2  -6  -1    9.60    6.80
  -2   6   1    3.50    2.60
   2   6  -1    0.30    3.50
   2  -6   1    7.10    5.70
   2   6  -1    0.30    3.60
  -2  -6  -1   11.30    4.90
   2  -6  -1   14.30    4.80
  -2  -6   1    9.50    4.60
  -2  -6   1   10.60    7.90
   2  -6  -1    9.60    4.10
   2   6   1    8.10    4.80
  -2  -6   1    2.30    5.80
  -2   6  -1    3.10    5.10
  -2  -6   1    8.90    6.50
   2  -6  -1    6.50    5.20
   2   6   1    1.60    3.90
  -3   6   1  123.39   13.70
   3  -6   1  131.39    8.20
  -3  -6  -1  124.79   15.40
   3   6  -1  136.09   11.60
  -3  -6  -1  123.49   16.50
   3   6  -1  104.49   10.70
  -3   6   1  113.39   12.10
   3  -6   1  139.19   12.70
  -3  -6  -1  129.89   12.10
   3  -6   1  121.89   14.60
  -3   6   1  142.19    6.90
  -3  -6   1  133.09   15.00
   3  -6  -1  129.99    9.00
   3  -6  -1  110.49   12.20
   3   6   1  144.69   11.80
  -3  -6   1  142.29   15.00
   3   6   1  102.29   10.80
  -3   6  -1  139.19   14.00
   3  -6  -1  124.29   14.50
   3  -6  -1  137.89   12.70
  -4  -6  -1   61.69   13.20
  -4   6   1   51.49   11.80
   4  -6   1   72.09    7.60
  -4   6   1   73.59   11.30
  -4  -6  -1   63.79   10.30
  -4  -6  -1   72.49   13.10
   4  -6   1   61.49    9.40
  -4  -6  -1   79.79   15.00
  -4   6   1   78.49    9.60
   4  -6   1   68.79   10.00
  -4   6   1   66.29    6.60
   4   6  -1   64.49   11.10
   4  -6   1  100.49   16.70
   4   6  -1   69.09   11.30
   4  -6  -1   46.90   11.50
  -4   6  -1   70.29    5.50
   4   6   1   79.19   13.10
   4  -6  -1   57.59   10.50
   4   6   1   48.20   11.20
   4  -6  -1   69.89    7.90
  -4  -6   1   40.70   12.80
  -4  -6   1   90.89   13.20
  -4   6  -1   56.89    4.30
  -4  -6   1   76.19   13.90
  -4   6  -1   60.09   12.60
   4  -6  -1   75.99   11.20
  -4  -6   1   51.09   12.00
  -5  -6  -1    7.20    6.70
   5   6  -1   14.90    7.00
   5  -6   1   16.60    5.90
  -5  -6  -1   18.60    8.10
   5  -6   1   26.90    8.10
  -5  -6  -1   15.90   10.60
   5  -6   1   22.80   10.00
  -5   6   1   23.10   10.00
  -5   6   1   12.40    5.80
   5  -6   1   10.80    5.90
  -5  -6   1   24.10    9.10
   5   6   1   20.10    8.40
  -5  -6   1   21.30    8.70
   5  -6  -1   20.80    7.50
   5   6   1    3.60    5.90
  -5   6  -1   16.30    8.60
  -5   6  -1   17.60    4.20
   5  -6  -1   12.80    6.60
  -5   6  -1   22.60    4.90
  -5  -6   1   24.60    8.50
   5  -6  -1   12.00    8.80
   5  -6  -1   23.00    6.70
  -6  -6  -1   12.00    8.60
   6  -6   1   14.90    5.50
   6   6  -1   13.10    8.30
  -6  -6  -1   10.60   10.50
   6  -6   1    5.00    5.50
  -6  -6  -1    3.10    6.40
  -6   6   1    0.10    9.40
   6  -6   1   16.40    7.80
   6  -6   1   10.70    5.60
  -6   6   1    5.60    4.80
   6   6  -1    3.20    3.00
  -6  -6  -1    5.90    6.30
  -6  -6   1    3.50    8.60
   6   6   1    9.70    9.30
  -6  -6   1   -0.90    4.80
  -6  -6   1   12.80    7.10
  -6   6  -1    5.70    4.50
   6  -6  -1   14.50    9.20
   6  -6  -1   -0.50    5.50
   6  -6  -1   -1.30    4.70
  -6  -6   1    9.70    4.30
  -6   6  -1   19.30   11.70
  -6  -6   1   34.60   10.30
   0  -7   1   73.09    8.80
   0  -7   1   84.19    8.80
   0  -7   1   85.09    7.00
   0  -7  -1   70.49    7.30
   0  -7  -1   88.59   11.10
   0  -7   1   75.19   13.90
   0   7   1   94.09    7.20
   0  -7  -1   70.89   12.70
   0   7  -1   84.29    5.30
   0  -7  -1   79.39    6.50
   0  -7   1   81.39    6.70
   0   7  -1   82.99    5.90
   0  -7  -1   81.89    7.50
  -1  -7  -1   12.80    8.00
   1  -7   1   19.00    8.30
   1  -7   1   18.10    5.70
  -1   7   1   23.80    4.30
  -1  -7  -1   17.00    7.60
   1   7  -1   23.70    5.00
  -1  -7  -1   14.00    4.80
   1   7  -1   23.60    4.90
   1  -7   1   20.10    5.00
   1  -7   1   20.80    4.50
   1  -7   1    9.10    6.80
   1   7   1   19.80    5.00
  -1  -7   1   17.80    9.50
  -1  -7   1   14.10    2.70
  -1  -7   1   10.70    4.00
   1  -7  -1   19.30    7.20
   1  -7  -1   20.60    5.90
   1   7   1   15.80    5.90
   1  -7  -1   21.30   13.70
  -1  -7   1   21.30    4.10
   1  -7  -1   19.60    5.00
  -1  -7   1   29.40    9.60
  -2   7   1    6.50    5.60
  -2   7   1   18.30    3.50
  -2   7   1   19.00    3.10
   2  -7   1   12.10    7.50
  -2  -7  -1   13.60    7.90
   2  -7   1   11.40    8.50
  -2  -7  -1   12.70    4.20
   2   7  -1   10.50    4.60
  -2  -7  -1    6.10    7.20
   2  -7   1   12.80    4.30
   2  -7   1    7.20    4.30
   2  -7  -1    6.10    4.60
  -2  -7   1   14.60    8.20
  -2  -7   1   23.10    8.50
   2   7   1    6.60    4.70
  -2  -7   1   11.40    4.90
   2  -7  -1   12.70    4.90
   2  -7  -1   14.60    7.40
   2  -7  -1   12.30    7.40
   3  -7   1   37.20   10.90
  -3  -7  -1   27.00    9.10
   3  -7   1   25.50    8.00
   3  -7   1   12.60    4.50
   3   7  -1   19.60    6.20
  -3  -7  -1   16.30    6.20
  -3   7   1   16.10    7.40
  -3  -7  -1   40.00   10.40
   3  -7   1    8.20    4.70
   3  -7  -1   31.60   10.30
  -3   7  -1   27.10    8.50
   3  -7  -1   22.20    6.20
  -3  -7   1   17.80    8.30
   3  -7  -1   15.20    7.00
  -3  -7   1   29.90    9.90
   3   7   1   14.40    5.60
  -3  -7   1   15.90    5.30
   3  -7  -1   20.80    5.50
  -4  -7  -1    6.20    5.80
  -4  -7  -1   12.60    8.00
   4  -7   1   17.00   13.90
  -4  -7  -1    2.90    5.90
  -4   7   1    9.30    7.60
   4   7  -1    8.90    5.50
   4  -7   1   -3.30    4.60
   4  -7   1    4.40    6.20
   4  -7   1    3.20    4.10
  -4  -7   1   15.80    6.40
  -4   7  -1    2.00    7.00
   4  -7  -1   12.30   15.40
   4  -7  -1    8.10    6.10
  -4  -7   1    3.10    6.10
   4  -7  -1   -1.10    3.60
   4  -7  -1    6.70    6.50
  -4  -7   1    1.80    7.50
   4   7   1   -0.60    4.90
   5  -7   1   33.40    8.30
  -5   7   1   26.70    9.90
   5  -7   1   22.90    6.20
  -5  -7  -1   36.30   11.30
   5   7  -1   45.80   14.00
   5  -7   1   40.60    8.90
  -5   7   1   44.10    6.00
   5  -7   1   19.70    7.20
  -5  -7  -1   35.20    8.30
   5  -7  -1    8.30    6.80
   5  -7  -1   12.70    5.50
  -5   7  -1   32.20   10.30
   5  -7  -1   18.90    7.60
   5   7   1   38.00   10.00
  -5  -7   1   28.50   12.50
  -5  -7   1   21.40    9.60
  -5  -7   1   31.70   10.00
   0  -8  -1   39.10    8.60
   0  -8  -1   42.30    6.10
   0  -8  -1   39.30    6.50
   0   8   1   38.10    5.30
   0  -8   1   22.20    9.50
   0  -8  -1   24.70    9.00
   0  -8   1   44.60    8.50
   0  -8  -1   40.30    4.90
   0  -8   1   27.30   10.90
   0  -8   1   31.70    5.70
   0  -8   1   33.20    6.30
   1  -8   1   45.00    7.10
  -1  -8  -1   59.89    7.20
   1  -8   1   48.00    8.20
  -1  -8  -1   33.80   10.60
   1  -8   1   57.19   12.40
   1   8  -1   41.80    6.50
  -1  -8  -1   46.20   10.30
   1   8  -1   53.09    5.90
   1  -8   1   34.70   10.40
   1  -8   1   44.80    6.40
  -1  -8   1   47.60   11.60
  -1  -8   1   44.70    9.30
   1  -8  -1   52.89    8.90
   1  -8  -1   49.30   12.70
   1  -8  -1   54.19    7.80
   1  -8  -1   50.39    8.00
   1  -8  -1   42.80    8.00
   1   8   1   43.90    6.60
  -1  -8   1   51.79    7.70
  -2  -8  -1   15.50    7.60
  -2  -8  -1    7.40    7.50
   2  -8   1    3.30    4.10
   2  -8   1    6.20    4.20
   2  -8   1   -3.80    6.40
  -2  -8  -1    2.00    4.00
   2   8  -1   -5.40    3.40
   2  -8   1    1.20    6.50
   2  -8  -1    8.60    6.40
   2   8   1    6.30    4.20
   2  -8  -1   11.30    6.70
  -2  -8   1    8.30    9.10
  -2  -8   1    9.00    3.80
   2  -8  -1    8.90    4.90
   2  -8  -1    5.80    4.70
  -2  -8   1   -1.90    6.70
   3   8  -1   20.10    6.60
  -3  -8  -1   21.10    9.80
   3  -8   1   18.80    4.90
   3  -8   1   20.70    5.80
  -3  -8  -1   17.70    9.40
  -3  -8  -1    7.50    5.40
   3  -8   1    8.50    6.30
  -3   8   1   17.30    8.40
   3  -8   1   48.30   11.30
   3  -8   1   37.30   11.10
   3   8   1   14.60    6.20
  -3  -8   1   21.80    9.50
   3  -8  -1   15.60    4.90
   3  -8  -1   26.40    8.70
  -3  -8   1   17.30    6.40
  -3  -8   1   16.20   10.20
   3  -8  -1   18.60    8.50
   3  -8  -1   20.70    6.60
   4  -8   1   23.40    5.60
   4  -8   1   40.10   12.60
   4   8  -1   27.20    8.00
  -4  -8  -1   29.30   10.20
   4  -8   1   14.30    7.50
   4  -8   1   15.00   10.70
  -4  -8  -1   29.00   11.00
   4  -8   1   21.60    6.30
  -4   8   1   17.60    8.40
  -4  -8  -1   12.30    6.80
   4  -8  -1   12.40    7.60
   4  -8  -1    9.70    6.70
  -4  -8   1   26.60    7.60
  -4   8  -1   16.60    8.40
   4   8   1   30.30    7.50
  -4  -8   1   17.70    9.10
  -4  -8   1   25.40   11.00
   4  -8  -1   22.40   10.00
   4  -8  -1   13.60    5.80
   0  -9  -1   13.30    2.90
   0  -9  -1   13.80    4.60
   0  -9   1   14.60    4.50
   0  -9  -1   20.30    9.80
   0  -9   1   12.20    9.30
   0  -9   1   11.80    4.40
   0  -9  -1   15.20    3.90
   0  -9  -1   24.00    7.70
   0  -9   1   26.80    5.50
   0  -9   1    4.20    5.30
   1  -9   1   11.80    7.20
   1  -9   1   18.30    6.10
   1  -9   1   11.20    5.10
   1  -9   1   10.30    4.40
  -1  -9  -1    1.80    8.10
  -1  -9  -1   11.00    7.90
  -1  -9  -1   11.30    5.10
   1  -9   1   17.80    5.70
   1   9   1   12.10    4.60
   1  -9  -1    6.20    4.80
   1  -9  -1   15.80    6.90
  -1  -9   1   10.80    8.30
  -1  -9   1   17.80    7.80
   1  -9  -1   14.50    8.30
   1  -9  -1    0.80    8.40
   1  -9  -1   10.60    4.80
  -1  -9   1   11.50    4.50
  -2  -9  -1    5.60    4.80
  -2  -9  -1    3.70    7.60
   2  -9   1    1.30    5.90
   2  -9   1   12.80    5.10
   2   9  -1    4.60    4.50
   2  -9   1   -3.00    7.30
   2  -9   1   20.90    7.60
  -2  -9  -1    6.70    7.40
   2  -9   1   15.40    5.10
  -2  -9   1    7.60    5.10
   2  -9  -1   22.70    7.90
   2   9   1   11.10    5.20
   2  -9  -1    7.70    8.20
   2  -9  -1   18.50    5.70
  -2  -9   1    7.90   10.00
   2  -9  -1   12.00    6.40
   2  -9  -1   23.20    6.60
  -2  -9   1   19.50    9.50
  -1   0  -2   29.60    3.50
  -1   0   2   38.20    4.60
   1   0   2   31.30    2.10
  -1   0   2   39.90    4.60
  -1   0  -2   35.90    4.30
  -1   0   2   28.70    3.60
   1   0  -2   30.00    3.50
  -1   0   2   33.90    4.10
  -1   0  -2   32.40    2.10
  -1   0  -2   40.40    4.50
   1   0   2   33.70    3.80
   1   0   2   36.70    4.30
   1   0   2   42.50    4.70
   2   0  -2  184.58   10.80
   2   0  -2  174.18    7.90
   2   0   2  173.28   10.40
  -2   0   2  183.58    7.90
   2   0  -2  186.08   10.00
  -2   0  -2  175.38   10.20
  -2   0  -2  187.28    9.40
  -2   0   2  190.78   10.70
   2   0  -2  188.28   10.30
  -2   0   2  186.18   10.50
  -2   0  -2  184.28   10.40
  -2   0   2  181.08    9.90
  -2   0  -2  180.88    5.40
   2   0   2  178.68   10.20
   3   0  -2   82.09   10.00
  -3   0  -2   78.39    4.30
   3   0  -2   77.79    6.30
  -3   0   2   81.49    9.40
  -3   0  -2   65.69    7.50
   3   0   2   87.29    9.60
   3   0  -2   87.59   10.40
   3   0   2   76.49    9.90
  -3   0   2   88.99   10.00
  -3   0  -2   73.99    8.80
   3   0  -2   89.39    9.00
  -3   0   2   64.69    5.80
  -3   0  -2   82.69    9.20
  -3   0  -2   72.79    3.80
  -3   0   2   62.39    8.10
  -4   0   2    2.90    3.10
   4   0   2    3.80    5.60
  -4   0   2   -2.20    5.60
   4   0   2    3.40    4.70
  -4   0   2    6.60    5.40
  -4   0  -2   -0.70    1.50
  -4   0  -2   -3.20    4.50
  -4   0  -2   -0.10    5.10
   4   0  -2    3.20    3.40
   4   0  -2   -3.00    5.50
   4   0  -2   -0.40    4.10
   4   0  -2   -0.10    6.10
  -4   0  -2   11.60    5.50
   4   0   2    6.70    6.00
  -4   0   2    0.40    6.00
   5   0   2   27.60    8.30
   5   0   2   33.30    8.60
  -5   0  -2   26.30    3.10
  -5   0  -2   23.90    8.60
   5   0  -2   22.10    8.30
   5   0  -2   15.20    6.90
  -5   0   2   29.50    8.20
  -5   0  -2   25.10    7.50
   5   0  -2   25.10    5.30
  -5   0   2   17.60    8.60
  -5   0   2   21.20    8.50
   5   0  -2   14.10    8.40
  -5   0   2   16.90    4.20
   5   0   2   26.90    9.20
   6   0   2  164.48   15.70
  -6   0  -2  160.38   16.00
  -6   0   2  191.18   16.90
   6   0   2  158.98   16.90
   6   0  -2  178.28   16.20
  -6   0  -2  159.98   16.50
  -6   0   2  178.28    9.80
  -6   0  -2  173.48    6.40
   6   0  -2  148.89   16.80
   6   0   2  172.58   16.20
   6   0  -2  147.79   15.00
  -6   0  -2  168.18    5.60
  -6   0  -2  175.18   15.00
  -6   0   2  142.09   16.40
   7   0  -2    7.60    7.40
  -7   0   2   14.20    9.70
   7   0  -2   10.60    7.80
  -7   0  -2    0.30    7.70
   7   0   2    3.60    8.60
   7   0  -2    7.40    8.90
  -7   0  -2   -2.70    5.00
  -7   0   2    2.10    3.80
  -7   0   2    4.90    8.30
  -7   0   2    7.00    7.80
  -7   0   2    1.40    2.80
  -7   0  -2    1.00    7.60
   7   0   2    4.50    5.80
   7   0   2    9.80    9.10
  -8   0  -2   35.30   12.00
  -8   0   2   50.99   11.90
   8   0  -2   32.00   11.20
  -8   0   2   26.80   11.70
  -8   0   2   47.00    4.40
  -8   0   2   34.20   11.00
   8   0   2   35.90   10.80
   8   0  -2   55.19   14.40
  -8   0  -2   31.00    9.90
   8   0   2   37.20   11.90
  -8   0  -2   35.80   10.90
  -8   0   2   37.50    4.70
   0  -1  -2 2284.37   47.00
   0   1  -2 2258.27   48.70
   0  -1   2 2388.46   46.80
   0   1  -2 2252.37   45.10
   0  -1   2 2357.76   48.90
   0   1   2 2324.67   48.40
   0  -1  -2 2340.77   46.00
   0  -1   2 2407.76   45.30
   0  -1  -2 2374.26   48.50
   0   1   2 2303.27   46.70
   0   1  -2 2380.76   44.90
   0   1   2 2318.47   46.20
   0  -1   2 2383.06   45.50
   0  -1  -2 2393.86   46.80
   0   1  -2 2357.66   46.90
   1  -1   2  446.16   11.70
  -1   1   2  455.35   12.60
   1  -1   2  458.45   14.80
  -1  -1  -2  442.66   11.10
   1   1  -2  480.15   13.60
   1  -1   2  452.05   11.80
  -1  -1  -2  459.15   13.40
  -1   1   2  458.85   14.60
  -1  -1  -2  444.96   14.10
   1   1  -2  451.75   14.50
  -1   1   2  464.25   12.70
  -1  -1  -2  450.25   13.20
   1   1  -2  488.85   13.20
   1   1   2  453.75   14.00
  -1  -1   2  462.75   13.60
  -1   1  -2  452.45   11.60
   1  -1  -2  436.46   13.00
  -1   1  -2  450.55   14.20
  -1  -1   2  451.25   14.20
  -1   1  -2  475.35   11.10
  -1  -1   2  475.15   12.20
   1   1   2  445.66   13.50
  -1  -1   2  444.76   14.50
   1   1   2  449.26   11.40
   1  -1  -2  455.35   12.70
   1  -1  -2  460.45   14.40
   1  -1  -2  461.85   12.60
   1   1   2  455.95   13.30
  -2  -1  -2 1907.71   41.40
  -2  -1  -2 1892.61   42.10
  -2   1   2 1891.61   39.80
  -2  -1  -2 1851.81   44.90
   2  -1   2 1815.12   42.10
   2   1  -2 1859.61   44.40
  -2   1   2 1901.21   43.50
   2   1  -2 1927.51   42.00
   2  -1   2 1865.51   43.00
   2  -1   2 1818.22   36.70
  -2   1   2 1875.11   43.30
   2  -1   2 1869.21   36.50
   2   1  -2 1880.91   45.40
  -2   1   2 1876.51   45.70
   2   1  -2 1883.81   43.50
   2  -1   2 1902.21   46.20
  -2  -1  -2 1917.61   44.00
  -2   1  -2 1927.31   43.20
  -2   1  -2 1796.92   45.20
   2  -1  -2 1889.71   40.30
  -2   1  -2 1908.41   42.20
   2   1   2 1904.61   44.70
   2   1   2 1898.61   45.40
  -2  -1   2 1856.61   43.60
   2  -1  -2 1892.21   43.50
  -2  -1   2 1902.51   43.20
  -2  -1   2 1941.81   44.90
   2  -1  -2 1925.51   44.40
   2   1   2 1874.61   41.80
   2   1   2 1886.61   42.50
   2  -1  -2 1939.31   45.80
  -3  -1  -2   62.39    5.80
  -3   1   2   71.69    5.20
  -3  -1  -2   90.99   10.40
   3  -1   2   69.19    7.90
  -3  -1  -2   65.59    6.30
   3  -1   2   67.49    9.20
  -3   1   2   89.69   11.80
  -3   1   2   64.39    7.90
   3   1  -2   67.79    7.90
   3  -1   2   80.69   11.20
  -3   1   2   64.89    8.50
   3   1  -2  104.79   13.00
   3   1  -2   67.39    7.10
  -3  -1  -2   80.19    9.20
  -3  -1  -2   88.99   11.10
   3   1  -2   77.09    9.00
   3   1   2   75.49    9.10
   3  -1  -2   64.39    5.50
  -3  -1   2   85.59    9.80
   3  -1  -2   64.29    7.90
   3  -1  -2   70.59    9.50
   3   1   2   73.89    9.00
   3  -1  -2   91.09   11.00
  -3  -1   2   83.99   11.90
   3   1   2   88.39   10.90
  -3  -1   2   64.89    7.30
  -3   1  -2   80.79   10.50
  -3   1  -2   69.89    8.20
  -3  -1   2  100.69   11.60
   4   1  -2  777.32   28.40
  -4  -1  -2  763.52   21.70
  -4  -1  -2  756.92   27.30
  -4   1   2  803.02   20.20
  -4   1   2  772.52   27.30
  -4  -1  -2  798.32   23.00
   4  -1   2  761.62   26.90
   4   1  -2  787.02   30.20
  -4   1   2  782.92   27.90
  -4  -1  -2  773.72   27.00
   4  -1   2  741.03   29.00
  -4   1   2  813.72   30.40
   4   1  -2  737.53   26.10
  -4  -1  -2  751.92   29.20
   4  -1   2  766.92   28.20
  -4  -1   2  796.02   28.70
  -4   1  -2  787.92   26.60
   4  -1  -2  804.22   29.70
   4   1   2  829.02   29.10
  -4  -1   2  755.82   29.50
  -4  -1   2  815.42   28.90
  -4   1  -2  806.12   30.10
  -4  -1   2  733.13   23.80
   4  -1  -2  805.32   28.00
  -4   1  -2  804.72   27.70
   4   1   2  744.73   29.20
   4   1   2  734.23   26.50
   4  -1  -2  783.22   29.20
   4  -1  -2  758.12   21.20
   5  -1   2   86.99   13.30
  -5  -1  -2   98.69   15.30
  -5   1   2   66.59   11.00
   5   1  -2  111.89   15.20
  -5   1   2  101.29   14.90
  -5  -1  -2   85.19   10.30
  -5  -1  -2   60.69    6.40
   5   1  -2   84.69   12.10
  -5  -1  -2  100.59   14.00
  -5   1   2   81.49    5.60
  -5   1   2   71.29   10.50
   5   1  -2   84.69   14.50
  -5  -1  -2   82.29    6.50
   5  -1   2   88.29   15.50
   5  -1   2   82.89   13.20
  -5  -1   2   92.49   13.10
   5  -1  -2   70.29    6.00
   5  -1  -2  118.39   15.80
  -5  -1   2  105.69   14.40
   5   1   2   96.39   15.00
  -5   1  -2   79.69   13.50
  -5  -1   2   72.49    7.60
   5   1   2   99.49   13.00
  -5   1  -2   87.59   11.90
  -5   1  -2   89.79   10.10
   5   1   2  113.59   14.40
   5  -1  -2  115.99   15.00
   5  -1  -2  104.99   14.80
  -6  -1  -2  135.39   15.90
   6   1  -2  136.29   13.70
   6   1  -2  163.38   20.70
  -6  -1  -2  131.69   14.70
  -6  -1  -2  125.19    8.10
  -6   1   2  130.89   15.10
   6  -1   2  145.69   16.00
  -6   1   2  125.89    6.90
   6  -1   2  130.19   15.20
   6  -1   2  114.19   13.50
   6   1  -2  124.09   14.50
  -6  -1  -2  121.39   13.40
  -6  -1  -2  129.09    8.80
  -6   1   2  113.59   17.10
   6  -1  -2  150.58   19.80
   6   1   2  142.99   14.90
   6   1   2  142.19   14.40
  -6  -1   2  130.29    9.70
  -6   1  -2  137.59   15.90
  -6  -1   2  113.79   13.80
  -6  -1   2  139.89   16.10
   6  -1  -2  129.49   13.90
  -6  -1   2  127.49   16.80
  -6   1  -2  118.49   15.50
   6   1   2  127.69   17.30
  -6   1  -2  119.99   12.60
  -6  -1   2  126.99   10.00
   6  -1  -2  135.99   15.00
  -7   1   2   13.50    9.10
   7   1  -2    1.60    8.10
  -7   1   2   16.00   10.50
   7  -1   2   19.40    7.60
   7  -1   2   23.00   10.40
  -7  -1  -2   25.40    4.80
   7   1  -2   15.60   10.20
   7   1  -2   27.70    9.50
  -7   1   2   38.50   10.30
  -7  -1  -2   10.90    6.60
  -7  -1  -2   39.60   11.90
   7  -1   2   28.50   11.30
  -7  -1  -2   14.80    4.00
  -7   1   2   16.20    2.70
  -7  -1  -2   17.50    8.20
   7   1   2    6.60    8.50
  -7   1  -2   17.30    7.20
   7  -1  -2   27.90    9.50
  -7  -1   2   22.80    6.10
  -7   1  -2   10.60    7.30
   7  -1  -2   34.90   10.90
  -7  -1   2   15.00    6.90
   7  -1  -2   18.70   10.10
  -7   1  -2   13.10   10.00
   7   1   2   39.90    9.80
  -7  -1   2   14.50   10.30
  -7  -1   2   22.50    5.80
   7   1   2   24.10   10.10
   8  -1   2   41.00   11.90
  -8   1   2   14.40    7.60
  -8  -1  -2   32.60   11.00
   8   1  -2   37.80   12.60
  -8  -1  -2   27.30    4.30
  -8   1   2    3.10    8.90
  -8  -1  -2   29.00    3.90
   8   1  -2   40.30   13.10
  -8  -1  -2   35.50   12.40
   8  -1   2   41.60   11.50
  -8  -1  -2   48.90   11.90
  -8   1   2   14.60   10.40
   8   1  -2   32.20   16.00
   8  -1  -2   45.60   13.50
   8   1   2   44.00   12.40
  -8  -1   2   54.89   13.60
  -8  -1   2   32.30   10.60
  -8   1  -2   39.50   13.00
   8   1   2   33.00   11.70
  -8  -1   2   29.80    6.60
  -8  -1   2   42.90   16.40
   8  -1  -2   38.80   11.50
  -8  -1   2   27.00    5.60
  -8   1  -2   38.60   10.40
   0  -2   2  860.71   20.10
   0  -2   2  868.71   18.80
   0   2   2  853.51   20.20
   0  -2  -2  826.12   20.30
   0  -2   2  840.82   20.80
   0  -2  -2  886.01   23.50
   0   2   2  854.81   23.40
   0   2   2  837.82   20.10
   0  -2  -2  814.62   19.40
   0   2   2  844.52   19.80
   0  -2   2  887.11   23.80
   0  -2   2  852.61   18.40
   0   2  -2  849.72   17.60
   0   2  -2  875.61   18.10
   0  -2  -2  850.31   19.90
   1   2  -2  370.06   10.80
  -1  -2  -2  376.66   14.10
   1  -2   2  364.96   14.30
  -1   2   2  357.86   13.00
   1  -2   2  394.96   13.00
   1   2  -2  354.16   12.50
   1  -2   2  385.06    9.30
   1   2  -2  379.96   12.50
  -1   2   2  376.56   10.70
  -1   2   2  362.76   13.80
   1  -2   2  342.37    9.20
  -1  -2  -2  377.76   12.60
  -1   2   2  370.06   11.60
  -1  -2  -2  357.46   13.40
  -1   2  -2  371.66    7.90
  -1  -2   2  371.16   10.00
  -1  -2   2  366.36   15.00
   1   2   2  377.16   13.00
   1  -2  -2  369.26   13.90
   1  -2  -2  385.86   13.20
   1   2   2  370.76   14.20
  -1   2  -2  367.76   13.70
   1  -2  -2  393.86   11.70
  -1  -2   2  344.27   13.00
   1  -2  -2  379.16   11.40
  -1   2  -2  383.16    8.30
   2  -2   2  726.03   18.40
   2  -2   2  720.73   19.10
   2   2  -2  730.53   22.50
  -2   2   2  704.93   19.70
  -2  -2  -2  705.83   22.00
   2  -2   2  702.93   24.30
  -2   2   2  700.03   19.60
  -2  -2  -2  730.03   22.10
   2   2  -2  675.13   22.60
   2   2  -2  718.73   18.10
  -2   2   2  735.13   20.80
  -2  -2  -2  693.03   17.70
  -2   2   2  705.93   23.90
   2  -2   2  687.43   19.60
  -2  -2   2  709.73   23.20
   2   2   2  706.13   22.50
   2   2   2  711.53   19.00
   2  -2  -2  706.03   19.40
  -2  -2   2  727.43   19.40
   2   2   2  709.93   22.50
   2  -2  -2  695.73   23.60
  -2   2  -2  733.73   24.10
   2  -2  -2  686.33   19.90
  -2   2  -2  724.73   18.70
   2  -2  -2  692.63   20.90
  -2  -2   2  663.73   22.80
   2   2   2  711.53   22.10
   3  -2   2  348.17   18.30
   3   2  -2  373.56   13.90
  -3  -2  -2  349.27   18.40
  -3   2   2  360.46   15.60
  -3  -2  -2  356.96   14.20
  -3  -2  -2  355.76   15.10
  -3  -2  -2  352.36   16.50
   3   2  -2  370.56   17.20
   3  -2   2  382.26   10.40
   3  -2   2  350.06   15.80
   3  -2   2  362.06   14.70
  -3   2   2  366.16   12.60
  -3   2   2  354.66   18.70
   3   2  -2  376.36   18.30
  -3   2   2  343.47   15.00
   3  -2  -2  368.36   18.70
   3   2   2  383.16   17.80
   3  -2  -2  323.57   14.80
   3   2   2  369.96   18.20
   3  -2  -2  375.36   13.00
   3  -2  -2  367.16   16.80
  -3  -2   2  377.76   15.60
   3   2   2  363.06   14.10
  -3  -2   2  363.56   18.30
  -3   2  -2  383.46   18.80
  -3  -2   2  343.77   16.70
  -3   2  -2  370.96   14.90
   4   2  -2  238.48   15.70
  -4  -2  -2  248.18   14.40
   4   2  -2  244.28   16.70
  -4  -2  -2  265.07   14.00
   4  -2   2  260.17   15.30
  -4   2   2  301.17   21.40
   4  -2   2  264.87   17.90
  -4   2   2  238.98    9.90
  -4   2   2  260.77   17.80
  -4  -2  -2  266.47   17.30
   4   2  -2  274.57   13.70
   4  -2   2  253.67   14.00
  -4  -2   2  259.47   13.90
   4   2   2  261.87   17.00
  -4  -2   2  232.38   15.50
  -4  -2   2  253.07   15.00
   4  -2  -2  252.77   10.40
   4  -2  -2  244.68   16.70
  -4  -2   2  241.48   14.00
   4   2   2  238.18   13.20
  -4   2  -2  255.17   13.50
   4  -2  -2  239.18   15.70
   4   2   2  251.07   15.80
  -4   2  -2  230.98   13.70
  -4  -2   2  219.08   16.40
  -4   2  -2  219.68   16.40
   4  -2  -2  240.68   13.90
   5   2  -2  157.38   14.20
  -5   2   2  172.08   16.40
  -5  -2  -2  169.18   13.40
   5  -2   2  148.79   15.00
  -5  -2  -2  169.38   15.90
  -5  -2  -2  150.28   13.40
  -5  -2  -2  172.18   11.80
   5  -2   2  158.68   14.20
  -5   2   2  169.58   13.20
  -5   2   2  161.78    7.70
   5  -2   2  156.58   12.60
  -5   2   2  170.48   14.00
   5   2  -2  180.18   12.70
  -5  -2  -2  178.18   11.10
   5   2  -2  161.08   15.30
  -5   2  -2  147.59   15.20
  -5  -2   2  191.08   14.60
   5  -2  -2  133.99   12.50
  -5   2  -2  190.18   14.10
  -5  -2   2  159.48   14.40
  -5  -2   2  180.58   12.70
  -5   2  -2  170.88   12.60
   5   2   2  161.38   12.40
   5  -2  -2  171.68    8.50
   5   2   2  172.38   14.90
   5  -2  -2  140.79   14.40
   5  -2  -2  180.78   15.90
  -5  -2   2  137.79   15.20
  -5  -2   2  174.48   12.00
   5   2   2  158.48   15.40
  -6  -2  -2   78.59   12.80
   6   2  -2  111.99   17.30
   6   2  -2   48.80    9.40
  -6   2   2   62.69   11.00
   6  -2   2   72.09   13.70
   6  -2   2   58.49   11.10
   6   2  -2   71.89   13.40
  -6   2   2   72.89    5.00
  -6  -2  -2   75.99   10.10
  -6  -2  -2   91.69   16.70
  -6  -2  -2   58.89   10.90
  -6  -2  -2   71.89    8.20
  -6   2   2   92.99   14.70
   6  -2   2   71.79   14.00
   6  -2  -2   63.19   12.90
  -6   2  -2   82.79   12.20
   6   2   2   57.49   11.70
  -6  -2   2   78.49   14.20
   6  -2  -2   42.10   11.70
  -6  -2   2   60.09   11.80
  -6   2  -2   48.90   21.60
  -6  -2   2   92.19   11.90
   6  -2  -2   69.99    5.90
  -6  -2   2   76.19   13.10
  -6  -2   2   71.29    8.60
   6   2   2   87.29   15.40
   6  -2  -2   63.09   11.40
   6   2   2   85.49   12.20
  -6   2  -2   69.49   11.80
  -7  -2  -2    8.70    4.60
   7  -2   2   -0.60    5.30
  -7  -2  -2    2.20    7.10
  -7  -2  -2    7.50    4.40
   7   2  -2    3.00    7.10
   7  -2   2    5.60    7.70
  -7  -2  -2    0.20    8.00
  -7   2   2    0.00    6.20
   7   2  -2    0.80    6.30
  -7  -2  -2    7.90    8.20
  -7   2   2   21.40   10.30
   7   2  -2    2.20    9.10
   7  -2  -2    2.30    5.50
   7   2   2    9.30    8.80
  -7  -2   2   12.60    9.00
  -7  -2   2    3.00    5.80
   7   2   2   15.50    7.40
  -7  -2   2    9.60    5.40
  -7  -2   2    2.10    7.20
   7   2   2   -1.30    8.20
  -7   2  -2    6.20    7.20
  -7   2  -2    8.90    8.40
  -7  -2   2    8.10    5.20
   8   2  -2   66.79   16.30
   8  -2   2   67.49   15.40
  -8  -2  -2   69.49   15.20
  -8  -2  -2   80.19   16.00
   8   2  -2   27.80    9.60
  -8  -2  -2   45.60    7.10
  -8  -2  -2   89.49   19.40
  -8   2   2   58.89   16.30
   8  -2   2   43.50   12.20
  -8   2   2   43.30   11.10
  -8  -2  -2   69.49    7.20
  -8  -2   2   71.39   11.50
  -8  -2   2   47.70    8.30
   8   2   2   30.90   12.70
  -8   2  -2   22.80   11.50
  -8  -2   2   48.00   14.30
   8   2   2   92.49   20.00
   8  -2  -2   40.60    9.70
   8   2   2   62.09   12.10
  -8  -2   2   23.70    8.80
   8  -2  -2   71.99   16.10
  -8  -2   2   53.19   13.00
   0   3   2    0.50    2.70
   0  -3   2    0.60    2.30
   0  -3   2    4.40    4.50
   0  -3   2    4.60    3.50
   0  -3   2    5.50    2.10
   0   3   2    6.30    4.30
   0  -3  -2    0.80    2.70
   0  -3  -2   -2.20    2.20
   0   3  -2    4.10    1.60
   0   3   2   -0.30    2.40
   0  -3  -2    1.60    2.80
   0   3   2    2.60    2.70
   0   3  -2    2.90    2.20
   0  -3  -2    7.20    4.50
   0  -3   2    1.20    2.40
  -1   3   2  290.47    9.50
   1  -3   2  272.87    7.80
   1   3  -2  256.47   10.80
   1   3  -2  283.87   11.00
  -1   3   2  260.97   12.60
  -1   3   2  273.27   13.10
   1   3  -2  272.57    8.70
   1  -3   2  279.77    7.60
   1  -3   2  281.57   13.00
  -1  -3  -2  284.17   14.40
  -1   3   2  279.97   10.10
   1  -3   2  274.47   13.10
  -1  -3  -2  260.27   12.30
  -1  -3   2  278.07    8.30
  -1   3  -2  264.47   12.50
  -1  -3   2  266.47   14.70
   1  -3  -2  282.47   10.00
   1   3   2  246.88   13.40
  -1  -3   2  265.27   10.90
  -1  -3   2  264.57   11.80
   1   3   2  276.07   11.30
   1  -3  -2  278.67    9.90
   1  -3  -2  272.37   12.50
   1  -3  -2  283.77   13.10
  -1  -3   2  270.47   14.50
   1   3   2  242.28   11.20
   2   3  -2    3.40    4.70
   2  -3   2    3.30    2.50
  -2  -3  -2    8.70    5.50
  -2   3   2    3.00    3.50
  -2   3   2    2.20    2.80
  -2   3   2    2.00    5.70
  -2  -3  -2    1.40    4.60
  -2   3   2    5.30    4.00
   2  -3   2    7.60    3.80
   2   3  -2    4.20    2.30
   2   3  -2    3.90    4.40
  -2  -3  -2   -0.20    3.50
   2  -3   2    4.00    6.60
   2  -3   2    6.50    3.50
  -2  -3   2   -2.50    4.80
  -2  -3   2    3.80    4.40
   2   3   2    2.20    4.00
  -2  -3   2    3.00    3.00
  -2   3  -2    5.20    2.00
   2  -3  -2    5.50    3.90
   2   3   2   -1.50    4.10
   2  -3  -2   -2.80    3.40
  -2  -3   2    3.50    4.80
   2  -3  -2    6.90    5.70
   2  -3  -2    5.10    3.10
  -2  -3   2    1.00    5.00
  -2   3  -2    3.80    5.40
   2   3   2    6.50    4.80
  -3  -3  -2  137.39   12.60
   3   3  -2  155.38    7.80
  -3  -3  -2  177.68   12.10
   3   3  -2  136.19   12.00
   3   3  -2  171.78   12.20
  -3   3   2  163.58   10.20
   3  -3   2  157.08    8.30
  -3  -3  -2  160.08    8.00
   3  -3   2  152.38   10.10
  -3   3   2  165.08   13.80
   3  -3   2  162.18    9.30
  -3   3   2  159.88    9.40
   3  -3   2  162.58   14.10
  -3  -3  -2  166.98   11.70
  -3   3   2  167.78    9.40
   3   3   2  170.68    7.60
  -3  -3   2  155.78   11.80
  -3   3  -2  149.19   13.10
   3   3   2  146.29   11.90
  -3  -3   2  145.39   11.30
  -3  -3   2  162.98   12.80
  -3   3  -2  152.78    8.40
   3  -3  -2  153.28   13.10
  -3  -3   2  148.29    9.60
  -3  -3   2  157.78   13.10
   3  -3  -2  161.48   11.40
   3  -3  -2  164.48    9.80
   3  -3  -2  182.98    9.80
  -4  -3  -2  103.79   10.80
   4  -3   2  121.59   10.00
  -4  -3  -2  121.39    8.90
  -4   3   2  114.19    7.70
  -4  -3  -2  122.39   13.70
   4  -3   2  101.29   10.50
   4  -3   2  121.69    6.50
  -4  -3  -2   98.59   10.80
   4  -3   2  115.39   13.30
   4   3  -2  116.99   12.60
  -4  -3  -2  115.89   10.40
   4   3  -2  107.59    8.20
  -4   3   2  133.49   16.50
  -4   3   2  129.19    9.80
  -4   3  -2  119.49    8.90
  -4  -3   2  116.59   11.60
  -4   3  -2  137.99   13.70
  -4  -3   2  110.19   12.80
  -4  -3   2  154.48   12.30
   4   3   2  110.09   11.50
  -4   3  -2  115.39    8.80
   4  -3  -2  113.29    9.80
  -4  -3   2  128.89   10.80
   4   3   2  115.79    8.30
  -4  -3   2  125.89   11.90
   4   3   2  126.09   12.70
   4  -3  -2  122.29   13.30
   4  -3  -2  121.09    8.10
   4  -3  -2  120.39   11.40
  -5  -3  -2   29.90    7.90
   5   3  -2   35.10    7.20
  -5  -3  -2   37.80    8.00
  -5   3   2   20.50    9.00
   5   3  -2   27.90   10.00
  -5  -3  -2   50.79    8.80
   5  -3   2   31.90    8.50
   5  -3   2   37.50    8.30
  -5  -3  -2   17.10    5.90
   5   3  -2   52.69   11.40
   5  -3   2   26.80    9.60
  -5   3   2   28.80    7.30
  -5   3   2   43.90    9.60
  -5   3   2   29.10    5.00
   5  -3   2   31.70    2.60
  -5  -3  -2   16.90    9.00
   5  -3   2   28.60    2.90
  -5   3  -2   41.60   11.10
  -5  -3   2   23.10    7.00
   5  -3  -2   29.80    7.70
  -5   3  -2   40.90    8.20
  -5  -3   2   44.30    9.10
   5  -3  -2   35.20    5.70
   5  -3  -2   14.10    9.40
   5   3   2   34.90    7.00
   5  -3  -2   23.10    8.60
   5   3   2   24.40    8.30
  -5  -3   2   37.60    9.90
  -5  -3   2   20.90    7.50
  -5  -3   2   34.20   10.40
  -5   3  -2   27.90    6.70
   5   3   2   36.30    9.70
   6   3  -2  172.88   13.30
   6  -3   2  140.99   13.80
  -6   3   2  164.28   14.80
   6   3  -2  172.28   18.50
  -6  -3  -2  171.28   15.90
  -6  -3  -2  150.38   13.40
  -6  -3  -2  142.29   12.00
  -6   3   2  159.58   17.20
  -6   3   2  139.99    7.40
  -6   3   2  124.59   12.40
  -6  -3  -2  151.78   18.40
  -6  -3  -2  144.09   13.00
   6  -3   2  179.28   16.20
   6   3  -2  182.18   17.50
   6   3   2  172.38   18.10
   6  -3  -2  160.48    8.30
   6  -3  -2  147.79   16.80
  -6   3  -2  147.79   14.40
  -6   3  -2  184.98   19.40
  -6   3  -2  145.19   12.60
  -6  -3   2  122.79   18.40
   6  -3  -2  140.29   14.00
   6   3   2  136.89   15.80
  -6  -3   2  136.59   14.70
  -6  -3   2  151.58   14.30
  -6  -3   2  160.18   13.40
  -6  -3   2  170.78   16.10
   6   3   2  169.18   13.70
   7   3  -2    5.00    5.50
   7   3  -2    0.50    8.90
  -7  -3  -2    4.70    9.00
  -7  -3  -2    3.50    7.10
   7  -3   2   -0.90    5.10
  -7   3   2    8.50   10.20
  -7  -3  -2    3.60    4.30
   7  -3   2    4.30    6.00
  -7   3   2    0.60    6.50
  -7  -3  -2    9.70    5.40
  -7  -3  -2   -3.70    6.80
   7   3  -2   -8.00    7.70
   7  -3  -2    3.80    7.60
  -7  -3   2   11.40    9.30
   7   3   2   -4.70    5.20
  -7   3  -2    0.20    8.30
  -7  -3   2   13.60    8.20
   7   3   2    1.60    7.00
  -7  -3   2   18.70    9.00
   7  -3  -2   -4.50    4.40
  -7   3  -2    3.00    5.60
   7   3   2   12.10    7.10
  -7  -3   2   20.30    6.30
  -7  -3   2    1.70    4.50
  -8  -3  -2   70.99   17.70
  -8   3   2   29.20   13.70
   8   3  -2   40.50   12.70
  -8  -3  -2   35.20    6.60
  -8  -3  -2   22.40    9.50
  -8  -3  -2   48.10   12.50
  -8  -3  -2   43.70    8.70
   8  -3   2   32.80   11.30
   8   3  -2   76.69   20.40
  -8   3   2   30.60    8.80
   8   3  -2   17.30   16.60
  -8  -3   2   29.70   14.00
   8   3   2   40.50   11.40
  -8  -3   2   65.99   14.30
  -8  -3   2   37.20   12.10
   8   3   2   44.50   14.50
   8  -3  -2   44.10   14.40
   8  -3  -2   30.50    9.60
   8   3   2   43.60   10.00
  -8   3  -2   42.90   14.10
  -8   3  -2   24.50    7.10
  -8  -3   2   24.80    7.10
   0  -4   2  575.94   17.00
   0  -4   2  615.24   23.80
   0   4   2  575.04   23.10
   0   4   2  581.64   16.80
   0  -4  -2  600.84   18.60
   0  -4  -2  596.74   17.40
   0  -4   2  577.04   19.00
   0   4   2  598.84   17.30
   0  -4  -2  570.84   17.00
   0  -4  -2  575.04   22.90
   0   4   2  597.74   17.80
   0   4  -2  593.54   15.40
   0  -4   2  613.94   17.30
   0  -4   2  618.44   15.80
   0   4  -2  600.04   14.40
  -1   4   2  116.49    6.90
   1   4  -2  129.89    7.50
   1   4  -2  109.99    7.60
  -1  -4  -2  130.89    8.20
   1  -4   2  128.79    5.50
  -1   4   2  129.89    9.50
  -1   4   2  131.99    6.90
  -1  -4  -2  128.49    9.70
   1  -4   2  126.99   10.30
  -1   4   2  124.29   10.60
   1  -4   2  129.29    5.70
  -1  -4  -2  133.49   11.50
   1  -4   2  140.09   10.30
   1  -4  -2  105.09    9.30
   1   4   2  139.09    9.10
  -1  -4   2  117.69    5.60
  -1  -4   2  117.89    8.90
  -1  -4   2  124.79    7.70
  -1  -4   2  116.69    6.70
   1   4   2  127.09   11.30
   1  -4  -2  115.79   10.20
  -1   4  -2  118.49    9.20
   1   4   2  119.49    8.50
   1  -4  -2  122.29    7.30
  -1  -4   2  126.29   11.60
  -2  -4  -2   82.79   10.60
  -2   4   2   74.49    9.70
  -2   4   2   66.29    6.20
   2  -4   2   54.59    9.90
   2   4  -2   59.09   11.40
  -2   4   2   67.79    9.80
  -2  -4  -2   57.09    6.90
   2  -4   2   61.69    7.40
   2  -4   2   63.89    4.70
   2  -4   2   61.19    5.80
  -2  -4  -2   70.29   10.30
   2   4  -2   60.89    4.00
   2  -4  -2   65.19    7.80
  -2   4  -2   64.39    3.00
  -2  -4   2   58.49   10.40
  -2   4  -2   82.29   10.60
  -2  -4   2   72.39   10.10
  -2  -4   2   74.99    9.40
   2  -4  -2   67.49    9.80
   2   4   2   75.29    8.30
   2  -4  -2   71.39    7.00
   2   4   2   68.49    8.10
   2  -4  -2   67.39    6.00
  -2  -4   2   64.99    4.80
   2   4   2   57.69    9.70
  -2  -4   2   55.19    7.40
   3  -4   2  148.09    9.80
  -3  -4  -2  150.08   12.40
   3  -4   2  152.88    8.40
   3   4  -2  135.39   11.20
  -3  -4  -2  160.28   11.70
   3  -4   2  144.69   14.10
  -3  -4  -2  142.19   13.00
   3  -4   2  143.89    9.70
  -3   4   2  151.08   10.60
  -3   4   2  150.28    8.10
   3   4  -2  154.68    6.80
  -3   4   2  173.78   14.00
  -3   4   2  147.99    9.80
   3   4   2  140.79   11.80
  -3  -4   2  159.98   13.70
   3   4   2  153.78    4.50
   3  -4  -2  141.89   16.50
  -3   4  -2  148.39    6.60
   3   4   2  151.28   12.10
  -3  -4   2  161.48   11.90
   3  -4  -2  150.28    9.50
  -3   4  -2  160.18   13.60
  -3  -4   2  150.08   13.10
   3  -4  -2  154.58   11.00
   3  -4  -2  159.08   10.80
  -3  -4   2  155.78   13.40
  -3  -4   2  158.88    8.80
  -4  -4  -2   35.10   10.10
   4  -4   2   21.90    5.10
  -4   4   2   25.70    5.90
  -4   4   2   26.10    6.50
   4  -4   2   34.00   10.30
   4   4  -2   20.50    4.20
  -4   4   2   28.20    5.60
   4  -4   2   29.70    6.60
   4   4  -2   17.50    6.30
  -4  -4  -2   19.50    7.60
  -4  -4  -2   27.30    7.40
  -4  -4  -2   22.80    4.60
   4   4  -2   14.50    7.00
  -4  -4  -2   19.00    7.70
   4  -4   2   22.30    6.90
  -4   4   2   20.60    8.80
  -4   4  -2   23.10    5.40
   4   4   2   26.90    8.50
  -4   4  -2   27.70    9.10
   4   4   2   21.80    7.20
   4  -4  -2   24.40    5.90
  -4  -4   2   24.40    8.00
  -4   4  -2   23.20    4.80
  -4  -4   2   35.00   10.40
   4  -4  -2   32.90    9.90
  -4  -4   2   13.50    5.60
   4   4   2   25.80    4.30
   4  -4  -2   14.50    5.00
  -4  -4   2   27.80    8.00
  -4  -4   2   14.70    7.50
   4  -4  -2   26.30    7.10
   5   4  -2   15.90    9.20
  -5   4   2   19.80    7.10
  -5  -4  -2   30.40    6.50
  -5   4   2   11.00    5.00
   5  -4   2   12.70    6.90
  -5  -4  -2   16.80    7.20
  -5  -4  -2   31.90   10.80
  -5   4   2   27.60   10.70
  -5   4   2   22.70    5.00
   5   4  -2   20.50    7.50
   5  -4   2   19.40    4.60
   5  -4   2   28.10    5.50
   5   4  -2    6.60    4.70
  -5  -4  -2   24.70    8.00
  -5  -4  -2    7.10    7.10
   5  -4   2   12.60    6.00
  -5  -4   2   29.20    9.80
   5  -4  -2   13.50    9.20
   5   4   2   11.60    6.50
   5  -4  -2   40.70    8.70
   5   4   2   19.50    5.10
  -5  -4   2   31.70   10.40
   5  -4  -2   20.50    8.80
  -5   4  -2    5.40    8.60
   5   4   2   16.60    7.60
  -5  -4   2   20.90    7.10
  -5   4  -2   17.20    5.20
  -5  -4   2   34.30    9.40
   5  -4  -2   14.80    7.60
  -5  -4   2   17.10    7.20
  -5   4  -2   27.40    6.90
   6  -4   2   24.50   10.50
   6   4  -2   13.70    7.50
  -6   4   2   13.30    3.90
  -6   4   2   21.50   10.30
  -6  -4  -2   14.40    9.10
  -6  -4  -2   17.30    7.50
  -6  -4  -2   29.50    9.00
   6  -4   2   13.60    8.80
   6  -4   2   11.20    6.70
  -6  -4  -2   12.40    6.20
  -6   4   2   22.50    7.60
   6   4  -2   25.60   11.10
  -6   4   2   12.40    6.20
  -6  -4  -2   21.50    7.20
  -6   4  -2   15.20    6.40
   6  -4  -2   14.10    6.60
  -6  -4   2   29.10   10.70
   6  -4  -2   37.60   10.80
  -6  -4   2   36.90   10.10
  -6  -4   2   19.40    7.00
   6  -4  -2   17.10    9.40
   6   4   2   21.20    9.50
   6  -4  -2   15.90    4.40
   6   4   2   19.50    5.90
   6   4   2   39.50   11.80
  -6   4  -2   17.70    9.40
  -6  -4   2   27.60    9.60
  -6  -4   2   14.40    6.70
  -7   4   2    6.10    9.10
  -7  -4  -2   14.30    5.80
   7   4  -2   12.40    6.00
  -7  -4  -2   13.00    9.80
   7  -4   2    1.90    6.00
   7   4  -2    4.50    6.80
  -7  -4  -2    1.10    5.90
   7  -4   2    4.40    7.80
   7   4  -2    5.10    7.90
  -7  -4  -2   -2.90    4.30
  -7  -4  -2    3.00    5.40
   7   4   2    4.90    7.00
  -7   4  -2   -7.90    8.40
   7   4   2    9.40    5.90
   7  -4  -2    9.60    2.40
   7  -4  -2    9.60    8.10
  -7  -4   2    3.40    4.70
  -7   4  -2    8.90    5.70
   7   4   2    0.10    7.60
  -7  -4   2   13.60    7.50
  -7  -4   2   14.70    7.20
   7  -4  -2   -2.90    5.50
  -7  -4   2    5.30   13.70
  -7  -4   2    2.10    6.40
   0  -5   2   20.40    7.00
   0  -5  -2   15.10    6.30
   0   5   2   24.00    4.50
   0  -5  -2   27.10    5.60
   0   5   2   25.50    7.70
   0  -5  -2   26.80    4.80
   0   5  -2   25.10    3.20
   0  -5   2   20.40    4.90
   0  -5   2   26.40    4.00
   0  -5  -2   20.80    4.70
   0  -5   2   16.50    4.10
   0  -5   2   33.30    6.40
   0   5  -2   26.30    3.70
   0   5   2   29.30    5.20
   1   5  -2   82.39    6.10
  -1  -5  -2   94.69   12.90
  -1  -5  -2   77.09    8.70
  -1   5   2   66.39    5.60
  -1   5   2   95.19    9.10
   1  -5   2   91.19    5.20
   1  -5   2   80.29    9.70
   1  -5   2   75.29    9.10
   1  -5   2   76.39    5.60
  -1   5   2   85.99    6.30
  -1  -5  -2   78.59    6.80
   1   5  -2   72.69    6.40
  -1   5   2   75.49    9.30
  -1  -5   2   81.69    4.90
   1  -5  -2   78.79    6.20
   1  -5  -2   77.29    6.40
   1   5   2   76.79    7.40
  -1  -5   2   90.49   11.10
   1   5   2   94.29   10.50
  -1  -5   2   77.19    8.00
   1  -5  -2   92.19   10.10
   1  -5  -2   80.59    8.70
  -1  -5   2   90.79   11.20
   1   5   2   74.99    6.90
  -1  -5   2   84.79    6.70
  -1  -5   2   80.19    6.40
   2  -5   2  125.39   15.10
   2   5  -2  107.99    9.00
   2  -5   2  108.39   10.30
  -2  -5  -2  115.89    9.20
   2  -5   2   99.99    5.80
  -2   5   2  115.39    7.60
  -2   5   2  107.39   10.70
  -2  -5  -2  118.99   11.90
  -2  -5  -2   87.89   10.60
   2   5  -2   93.29    8.60
   2  -5   2   93.49    6.60
  -2   5   2   98.29    6.10
  -2   5  -2  128.79   11.40
   2   5   2  104.69    9.50
  -2  -5   2   97.59    8.60
  -2  -5   2   94.29    5.20
  -2  -5   2   98.89   10.60
  -2  -5   2  111.19   12.30
  -2  -5   2   96.19   14.40
   2  -5  -2   91.59   10.00
   2  -5  -2  107.69   11.10
   2  -5  -2  117.59    7.80
  -2  -5   2   90.29    5.40
   2  -5  -2  102.29    8.20
  -3   5   2   94.79   10.20
  -3   5   2  100.19   13.80
  -3  -5  -2  111.19   10.50
   3  -5   2  111.79   15.70
  -3   5   2   98.79    6.50
  -3   5   2  113.69    8.50
  -3  -5  -2  112.49   12.20
  -3  -5  -2  107.29   14.90
   3   5  -2  101.19    5.00
   3  -5   2   98.09    6.90
   3  -5   2   96.09    9.40
   3   5  -2  118.09   11.80
   3   5  -2   83.19    9.60
   3  -5   2  107.49    8.50
  -3  -5   2  109.69   13.30
  -3   5  -2  112.19   12.60
   3  -5  -2  114.99   13.20
   3  -5  -2  116.19   10.30
  -3  -5   2  105.09    6.60
  -3  -5   2  109.79   12.80
   3  -5  -2  103.79    9.80
  -3   5  -2  101.89    4.50
   3  -5  -2  109.49    8.20
   3   5   2  101.89   10.80
  -3  -5   2  104.79   10.50
  -3  -5   2  119.49   16.20
  -3   5  -2  102.89    5.30
   4  -5   2  103.09    9.50
  -4   5   2   98.99    9.20
   4   5  -2   82.49    5.50
  -4  -5  -2   87.19   13.40
   4  -5   2  119.19   17.80
  -4  -5  -2   94.59   13.30
  -4  -5  -2  117.39   17.30
  -4  -5  -2   93.69   14.40
   4   5  -2  100.79   11.90
  -4   5   2   88.39   14.40
  -4   5   2   90.09    7.10
   4  -5   2   87.29    9.60
  -4   5   2   85.19    9.70
   4  -5   2   89.89    8.80
  -4  -5   2   94.69    7.70
  -4   5  -2   97.69    5.90
   4  -5  -2   93.39    9.10
   4  -5  -2   97.39   10.80
   4   5   2   93.19   13.00
   4   5   2  117.09   15.20
  -4  -5   2   93.29   13.90
  -4  -5   2   89.69   14.50
   4  -5  -2  103.39   10.50
  -4  -5   2  111.99   16.40
  -4   5  -2  100.09   15.20
  -4  -5   2  114.99   12.20
   4  -5  -2  115.49   16.10
  -4   5  -2   95.19    7.10
  -5   5   2   58.19    9.30
   5  -5   2   41.80    9.70
  -5  -5  -2   36.80    9.80
  -5   5   2   50.59   13.30
   5   5  -2   43.70   10.20
  -5  -5  -2   39.60    9.20
   5  -5   2   40.50    9.10
  -5   5   2   48.60    9.30
   5  -5   2   58.99    9.00
  -5  -5  -2   63.89   14.90
  -5  -5  -2   58.29   11.00
   5   5  -2   50.89    6.10
   5   5  -2   71.89   13.70
   5  -5   2   39.80    7.00
   5  -5   2   22.00   15.30
  -5   5  -2   41.70   11.50
   5   5   2   39.60   10.10
  -5  -5   2   51.49    8.50
  -5   5  -2   46.10    7.50
   5  -5  -2   46.80    8.60
   5   5   2   58.69   11.70
   5  -5  -2   52.39    8.80
   5  -5  -2   57.79   12.40
  -5  -5   2   24.70   13.30
   5   5   2   46.20    4.60
   5  -5  -2   40.10   10.00
  -5  -5   2   42.30   10.60
  -5  -5   2   67.99   14.70
  -5  -5   2   28.90   11.30
  -5   5  -2   47.00    6.50
  -6  -5  -2   38.50   10.30
  -6  -5  -2   21.20    9.80
   6   5  -2   29.60    5.90
  -6  -5  -2   19.40    7.90
   6  -5   2   29.40    7.70
   6  -5   2   24.40    4.60
   6  -5   2   32.50    5.80
   6  -5   2   20.80    9.00
  -6  -5  -2   32.50    9.80
  -6   5   2   28.60   11.20
   6   5  -2   17.10    8.10
   6   5  -2   42.30   12.00
   6  -5  -2   42.80   11.40
   6   5   2   31.70   11.40
   6  -5  -2   27.60    8.30
  -6  -5   2   27.40    7.20
  -6  -5   2   50.29   11.70
   6   5   2   12.90    7.40
  -6  -5   2   19.60   10.20
  -6   5  -2   14.20    8.50
   6  -5  -2   20.00    5.70
  -6  -5   2   12.70    6.60
  -6  -5   2   35.50    9.90
  -6   5  -2   21.50    6.10
   6   5   2   37.70    5.80
  -7  -5  -2    6.60    9.60
   7   5  -2   39.70   13.40
   7  -5   2   30.00    8.10
   7  -5   2   21.10    8.50
  -7  -5  -2   24.70    6.50
   7   5  -2   28.70    6.70
  -7   5   2   52.89   15.40
  -7  -5  -2   39.10   12.20
  -7   5   2   23.80    7.50
  -7  -5  -2   25.00    8.30
  -7  -5  -2   44.70    9.40
  -7  -5   2   31.90   10.50
   7   5   2   25.80    6.40
   7  -5  -2    8.30    9.30
  -7  -5   2   16.90    7.80
  -7  -5   2   13.00    7.20
   7  -5  -2   21.30    7.60
  -7   5  -2   18.90   11.10
   7   5   2    8.50    8.70
  -7  -5   2   17.50   10.90
  -7   5  -2   24.90    7.70
   0  -6  -2  151.58   14.00
   0   6   2  146.99    8.40
   0  -6  -2  137.39   10.40
   0   6  -2  144.09    6.00
   0  -6   2  133.39    8.30
   0  -6  -2  123.79    8.30
   0   6   2  127.49    8.70
   0   6   2  121.09   13.00
   0  -6   2  127.29    9.20
   0  -6   2  137.59   10.30
   0  -6   2  136.59   13.90
   0   6  -2  127.89    6.20
   0  -6  -2  124.29    8.40
   0  -6   2  136.89    7.40
  -1  -6  -2   37.10    9.30
   1   6  -2   23.10    4.90
  -1   6   2   22.90    6.10
   1   6  -2   27.80    4.70
  -1  -6  -2   31.60    7.20
   1  -6   2   26.00    4.90
  -1   6   2   27.10    4.90
  -1  -6  -2   19.10    5.60
   1  -6   2   26.10    8.00
   1  -6   2   24.00    4.20
  -1   6   2   37.70    9.70
  -1   6   2   31.40    5.20
   1  -6   2   20.50    7.00
   1   6   2   24.40    5.70
  -1  -6   2   29.40    5.50
   1   6   2   26.20    5.70
  -1  -6   2   22.10    9.00
  -1  -6   2   23.20    8.00
  -1  -6   2   24.50    3.60
   1  -6  -2   22.60    4.70
   1  -6  -2   16.80    6.30
  -1  -6   2   16.80    6.50
   1  -6  -2   36.00    6.70
   1  -6  -2   25.90    8.10
  -1  -6   2   22.30    4.70
  -2   6   2   30.80    8.70
  -2  -6  -2   24.50    7.10
   2   6  -2   24.20    6.00
  -2   6   2   30.10    5.40
   2  -6   2   17.90    3.90
   2   6  -2   21.90    5.50
  -2  -6  -2   17.20    5.30
   2  -6   2   20.00    4.60
  -2  -6  -2   12.30    7.80
   2  -6   2   20.00    8.50
  -2   6   2   22.50    7.30
  -2   6   2   22.20    3.90
   2  -6   2   28.80    7.90
   2  -6  -2   13.80    5.00
  -2  -6   2   23.50    6.20
  -2  -6   2   15.30    7.60
   2   6   2   21.60    6.00
  -2  -6   2   21.80    8.90
   2  -6  -2   21.30    7.10
   2  -6  -2   30.30   13.70
   2  -6  -2   24.30    5.60
  -2  -6   2   13.50    7.70
  -2  -6   2   18.30    2.70
  -3   6   2   36.60    5.10
  -3  -6  -2   25.30    8.00
   3  -6   2   31.80    4.90
  -3   6   2   28.40    8.40
  -3   6   2   33.60    6.30
  -3   6   2   28.20    9.50
   3  -6   2   12.80    7.80
  -3  -6  -2   30.60    8.00
   3   6  -2   24.50    7.00
   3   6  -2   32.80    7.30
   3  -6   2   24.20    7.60
   3  -6   2   27.80    6.90
  -3  -6   2   51.89   11.60
   3  -6  -2   18.40    8.30
   3  -6  -2   30.10    7.90
   3   6   2   31.60    7.70
  -3   6  -2   17.50    8.40
   3   6   2   16.90    7.70
  -3  -6   2   30.60   12.60
  -3  -6   2   40.70   11.50
  -3  -6   2   28.90    9.00
   3  -6  -2   29.50    7.30
   4   6  -2    2.10    7.70
  -4  -6  -2    5.20    6.40
  -4  -6  -2   20.90    8.10
  -4   6   2   -0.70    6.90
  -4   6   2   -2.00    4.20
   4   6  -2   -1.80    4.50
  -4  -6  -2    3.60    7.50
   4  -6   2    5.20    5.00
   4  -6   2    7.20    5.30
   4  -6   2    7.80    8.40
  -4  -6  -2    6.40    5.20
  -4   6   2    2.50    2.50
   4  -6   2   -1.20    3.20
  -4   6   2    3.40    4.00
  -4  -6   2   -1.80   12.50
   4  -6  -2    3.00    6.00
   4  -6  -2    0.30    4.70
   4   6   2   10.40    8.90
  -4   6  -2   12.70   14.50
  -4  -6   2   -2.60    4.40
  -4  -6   2   -1.00    4.20
   4  -6  -2   -1.30    5.00
   4  -6  -2   -8.30    6.90
  -4  -6   2   -0.10    6.50
   5  -6   2    6.80    5.50
   5   6  -2    1.80    6.10
  -5   6   2    8.60    5.70
  -5   6   2   17.20    9.80
  -5  -6  -2   10.20   10.30
   5  -6   2   14.20    7.90
  -5  -6  -2   14.20    9.20
   5  -6   2   18.70    9.50
  -5  -6  -2   -3.40    5.00
  -5   6  -2    6.80    3.30
  -5  -6   2    7.90    3.50
   5  -6  -2   26.30    9.70
  -5   6  -2    0.60    7.00
   5   6   2   -8.60    5.20
   5  -6  -2    7.40    6.50
  -5  -6   2    2.40    5.60
   5  -6  -2    6.20    5.70
  -5  -6   2    1.90    6.20
   5   6   2    2.60    6.20
  -5  -6   2   16.50   12.00
   6  -6   2    0.70    4.60
   6  -6   2   -9.60    4.70
  -6  -6  -2    4.90    6.00
   6   6  -2   -1.70    2.70
  -6   6   2    3.50   10.00
  -6  -6  -2    3.60    8.30
  -6  -6  -2    6.60    8.40
   6   6  -2    3.50    5.90
   6  -6   2    5.70    6.40
  -6   6  -2    5.60    4.50
  -6   6  -2   23.20   11.00
   6   6   2   14.60    7.80
   6  -6  -2    2.90    6.10
   6  -6  -2    9.20    9.20
  -6  -6   2   12.30    7.40
   6  -6  -2   18.10    8.80
  -6  -6   2   10.90    4.80
  -6  -6   2   14.10    8.10
   0  -7  -2    8.70    4.20
   0  -7  -2   11.10    3.50
   0   7   2    6.80    3.90
   0  -7   2   14.70    8.00
   0  -7   2   13.00    5.60
   0  -7  -2    9.70    6.00
   0   7   2   15.00    4.40
   0  -7   2   13.40    7.70
   0  -7   2    9.40    5.60
   0  -7  -2   12.70    7.60
   0  -7  -2    8.30    4.40
   0  -7   2   13.00    3.80
  -1  -7  -2   20.90    7.60
   1  -7   2   14.00    7.50
  -1  -7  -2   21.90    5.70
  -1   7   2    8.50    3.90
   1   7  -2   15.10    4.30
   1  -7   2   10.30    6.50
   1  -7   2    9.70    5.10
  -1  -7  -2    9.70    7.20
  -1   7   2   12.40    8.40
  -1   7   2   16.80    4.10
   1  -7   2   13.30    4.90
   1  -7   2   17.50    4.00
  -1  -7   2   13.20    3.20
   1  -7  -2    7.60    3.90
  -1  -7   2   22.10    4.80
  -1  -7   2    6.70    3.70
   1  -7  -2   15.00    6.00
  -1  -7   2    8.70    6.40
  -1  -7   2   12.10   10.40
   1  -7  -2    2.60    5.50
   1   7   2   16.60    5.20
  -1  -7   2   17.40    8.50
   2  -7   2   29.50    9.00
  -2   7   2   25.30    4.70
  -2  -7  -2   12.60    8.50
  -2   7   2   10.50    6.10
   2  -7   2   12.50    4.50
  -2   7   2   22.60    4.40
   2  -7   2   16.90    4.30
  -2   7   2   17.90    8.20
   2  -7   2   16.20    7.10
  -2  -7  -2   25.70    9.10
   2   7  -2    9.10    4.10
  -2  -7  -2   11.80    4.40
   2   7  -2   16.70    5.10
   2  -7  -2   15.80    5.60
  -2  -7   2    4.30    7.50
   2  -7  -2   20.50    5.60
  -2  -7   2   20.40    5.80
   2   7   2   25.90    5.70
   2  -7  -2   17.80    7.80
   2  -7  -2   27.00    8.50
  -2  -7   2   24.30    9.00
   3  -7   2   74.59   13.20
  -3  -7  -2   44.80    8.60
   3   7  -2   67.19    9.50
  -3  -7  -2   60.09   11.60
  -3   7   2   60.49    6.20
  -3   7   2   70.59   12.60
   3  -7   2   55.59    7.80
   3  -7   2  102.79   16.00
   3  -7   2   61.59    6.40
  -3   7   2   55.19   12.20
   3  -7   2   56.19   11.00
  -3  -7  -2   61.89   12.90
  -3  -7   2   42.00   11.30
   3  -7  -2   62.29   12.80
   3  -7  -2   62.09    9.20
   3   7   2   44.10    9.70
  -3   7  -2   62.99   11.20
   3  -7  -2   56.19   11.10
   3   7   2   57.59    9.40
  -3  -7   2   59.89   11.80
  -3  -7   2   60.59    9.60
   3  -7  -2   59.69    8.20
   4  -7   2   81.59   14.80
  -4  -7  -2   37.30   11.10
  -4   7   2   60.39    7.60
  -4   7   2   51.79    6.10
   4  -7   2   64.79   12.00
   4  -7   2   58.49    8.90
  -4  -7  -2   52.39   12.70
  -4  -7  -2   68.09   11.70
   4  -7   2   54.09    6.50
  -4   7   2   59.59   12.20
   4   7  -2   68.79   11.40
   4  -7   2   40.60    9.60
   4  -7  -2   39.30    8.90
  -4  -7   2   65.69   12.20
   4  -7  -2   42.70    9.60
  -4  -7   2   62.59   14.40
   4  -7  -2   60.39    8.60
   4   7   2   60.79   12.00
   4  -7  -2   78.59   17.60
  -4  -7   2   43.20   11.40
  -4   7  -2   49.50   11.30
  -5  -7  -2    1.80    8.30
   5  -7   2    4.80    5.50
  -5  -7  -2    9.80    6.50
   5   7  -2    7.80    7.00
  -5   7   2   11.70    8.80
   5  -7   2   26.50    8.40
   5  -7   2    8.20    4.30
  -5  -7  -2   22.20    9.80
   5  -7   2   10.90    5.60
   5  -7  -2   -1.90    6.60
   5  -7  -2    8.70    6.50
   5  -7  -2    5.60    4.40
  -5  -7   2    7.70    8.20
  -5  -7   2    4.20    6.90
  -5  -7   2    6.10    8.60
  -5   7  -2   11.40    7.20
   5   7   2    4.50   10.10
   0  -8   2   31.40    7.20
   0  -8  -2   33.90    6.60
   0  -8  -2   34.80    5.20
   0  -8  -2   29.10    4.30
   0  -8   2   26.30    9.90
   0  -8  -2   39.60    9.10
   0  -8   2   36.70    5.30
   0  -8   2   37.00    7.10
   0   8   2   42.90    6.30
   0  -8  -2   20.30    8.50
   0  -8   2   28.40   10.00
   0  -8   2   36.90    5.70
  -1  -8  -2  109.69   17.70
   1   8  -2   92.49    9.00
   1  -8   2  142.59   12.60
   1  -8   2  155.08   11.00
  -1   8   2  116.09    7.10
   1   8  -2  120.59    7.20
  -1  -8  -2  123.19   10.00
   1  -8   2  117.39    8.00
  -1  -8  -2  109.09   18.70
   1  -8   2  128.59   15.20
   1  -8   2  121.29    9.60
   1  -8   2  132.39   16.20
   1  -8  -2  117.69    9.50
   1  -8  -2  124.89   11.10
  -1  -8   2  126.79   18.70
   1  -8  -2  124.79   10.80
  -1  -8   2  109.09    5.50
  -1  -8   2  105.89    6.50
   1  -8  -2   89.29   15.80
   1  -8  -2  114.39    9.10
  -1  -8   2  120.39    9.20
  -1  -8   2  130.59   12.80
   1   8   2  116.19   13.10
   2  -8   2   38.20    6.20
  -2  -8  -2   40.20   11.20
  -2  -8  -2   46.80   10.30
   2  -8   2   46.70    6.50
   2  -8   2   52.79   12.10
   2   8  -2   46.80    6.90
   2  -8   2   72.99   14.20
   2  -8   2   41.90    8.90
   2  -8   2   45.20   10.70
  -2  -8  -2   38.70    7.60
   2  -8  -2   37.50    7.80
  -2  -8   2   49.00    8.10
  -2  -8   2   37.40   10.20
  -2  -8   2   44.40   11.70
   2  -8  -2   34.40    8.90
   2  -8  -2   43.90    8.00
   2  -8  -2   55.29    9.90
   2   8   2   54.69    9.10
   3  -8   2   27.00    8.10
  -3  -8  -2   12.50    5.50
  -3  -8  -2   23.00    9.50
   3  -8   2   27.30    8.90
   3   8  -2   20.30    6.50
   3  -8   2   18.40    5.50
  -3  -8  -2   19.40    9.90
  -3   8   2   13.90    7.50
   3  -8   2   29.00    5.50
   3  -8   2   22.20    9.40
   3  -8  -2   16.60    6.30
   3  -8  -2   33.90    9.60
   3  -8  -2   26.90    9.60
  -3  -8   2   12.60    9.00
  -3  -8   2    8.40    4.70
  -3  -8   2   19.10    8.70
   3  -8  -2   14.70    5.40
   3   8   2   13.50    5.80
  -4  -8  -2   26.40   11.20
   4  -8   2   13.10    5.60
  -4  -8  -2   14.10    8.00
  -4   8   2   10.60    7.60
   4  -8   2   45.80   14.30
  -4  -8  -2   19.60    9.60
   4  -8   2   13.40    6.80
   4   8  -2   13.70    5.90
   4  -8  -2   13.10    5.60
  -4  -8   2   26.30    7.70
  -4  -8   2   10.00    9.00
   4   8   2   12.20    5.60
  -4  -8   2    1.10    7.60
   4  -8  -2    6.50    6.20
   4  -8  -2    7.90    7.30
   0  -9   2   11.50    4.90
   0  -9  -2    4.30    2.20
   0  -9  -2   -4.20    7.20
   0  -9  -2   10.80    2.90
   0  -9   2   -0.30    7.00
   0  -9   2    3.80    5.00
   0  -9   2   10.60    5.60
   0  -9   2    6.90    4.00
   0  -9  -2    3.40    4.20
   0  -9  -2    9.00    6.30
   1  -9   2    6.00    3.90
   1  -9   2   24.70    7.20
   1  -9   2    4.50    4.80
  -1  -9  -2   10.60    5.20
  -1  -9  -2   12.20    9.30
  -1  -9  -2    3.70    6.60
   1  -9   2   13.40    8.50
   1  -9  -2   12.00    5.50
   1  -9  -2    6.10    4.80
  -1  -9   2    8.50    4.00
   1  -9  -2   -7.30    6.80
   1  -9  -2    8.00    5.60
  -1  -9   2   20.70    9.30
  -1  -9   2    3.30    7.10
   1   9   2    5.70    4.70
   1  -9  -2   13.90    4.70
   2  -9   2    5.10    7.80
  -2  -9  -2   17.30    8.90
  -2  -9  -2   23.00    7.00
   2  -9   2   18.30    4.30
   2  -9   2   13.10    5.10
  -2  -9  -2   12.50    9.30
   2  -9   2   21.30    8.90
   2   9  -2    5.20    4.20
   2  -9   2   22.40    7.40
  -2  -9   2   23.00    9.90
  -2  -9   2   17.20    9.10
   2  -9  -2   25.40   10.30
   2   9   2    9.80    5.00
   2  -9  -2   33.50    8.10
  -2  -9   2   19.10    5.90
   2  -9  -2   26.40    6.80
   0   0   3   -1.10    1.00
   0   0   3    0.30    1.20
   0   0  -3    2.40    1.70
   0   0   3   -0.40    1.70
   0   0   3    2.00    1.30
   0   0  -3    1.90    1.40
   0   0  -3   -0.20    1.20
  -1   0   3   43.70    5.10
   1   0   3   28.90    3.50
  -1   0  -3   32.60    2.80
  -1   0   3   33.70    4.30
  -1   0   3   35.00    4.60
  -1   0  -3   34.70    4.60
   1   0  -3   28.10    4.70
   1   0   3   28.30    2.70
  -1   0   3   42.90    5.10
   1   0  -3   34.00    4.50
   1   0  -3   25.90    3.80
  -1   0  -3   23.40    3.70
   1   0   3   42.00    4.90
  -1   0  -3   35.60    4.50
   1   0  -3   34.60    4.70
   1   0   3   35.00    4.60
  -2   0   3 1409.26   35.20
   2   0  -3 1489.05   35.70
  -2   0   3 1440.06   36.00
   2   0  -3 1434.76   35.20
  -2   0  -3 1398.86   35.10
  -2   0  -3 1430.76   35.60
   2   0   3 1356.56   34.30
  -2   0   3 1462.25   36.00
   2   0   3 1438.86   29.30
  -2   0  -3 1403.56   29.00
  -2   0   3 1415.66   32.80
  -2   0  -3 1421.06   34.10
   2   0   3 1413.66   35.70
   2   0  -3 1422.36   33.20
   2   0   3 1424.86   35.40
   2   0  -3 1450.65   36.40
   3   0   3   22.60    6.60
  -3   0  -3   11.00    5.00
  -3   0   3   12.50    5.50
   3   0  -3   12.90    4.30
  -3   0   3   24.20    7.10
  -3   0   3    9.50    4.00
   3   0  -3   19.60    6.40
   3   0  -3   10.80    6.40
   3   0  -3   11.00    6.60
   3   0   3    7.70    6.20
   3   0   3   11.90    5.60
  -3   0  -3   16.30    6.50
  -3   0  -3   15.90    6.50
  -3   0  -3   15.40    2.20
  -3   0  -3   10.50    2.40
  -4   0  -3   -1.60    4.50
  -4   0  -3    5.70    4.90
   4   0   3    2.40    5.20
   4   0   3    1.30    4.10
  -4   0  -3    0.30    1.40
  -4   0   3    2.70    5.40
  -4   0   3    1.30    4.40
   4   0  -3    4.60    5.10
   4   0  -3    1.60    5.30
  -4   0  -3    4.40    5.60
  -4   0   3   -3.50    2.80
  -4   0   3   11.00    7.50
   4   0   3    3.40    5.80
   4   0  -3    2.20    3.40
  -5   0  -3   17.20    2.30
  -5   0   3   12.00    5.60
   5   0  -3   28.50    8.10
  -5   0  -3   13.80    2.30
  -5   0  -3   23.90    7.40
   5   0  -3   16.90    4.80
  -5   0  -3   12.50    7.00
  -5   0   3   32.30    9.70
   5   0   3   15.40    7.30
   5   0   3   16.10    7.90
  -5   0   3   15.50    4.50
  -5   0  -3   17.10    6.40
   5   0  -3    2.30    7.20
   5   0   3   18.90    7.20
   5   0  -3    9.80    6.60
  -5   0   3   15.80    6.90
  -6   0  -3   65.09   13.00
  -6   0   3   66.89   14.70
   6   0   3   77.09   13.50
   6   0  -3   73.19   14.80
   6   0  -3   51.19    9.90
   6   0  -3   58.39   11.60
  -6   0  -3   82.69   13.00
  -6   0   3   70.29    7.50
  -6   0  -3   87.29   14.30
   6   0   3   92.19   15.20
  -6   0   3   63.49   11.90
   6   0   3   57.79   11.40
  -7   0  -3   92.09   15.90
   7   0   3   52.39   12.20
  -7   0  -3   67.49   14.00
  -7   0  -3   71.89   13.10
   7   0   3   71.79   14.30
   7   0  -3   58.59   14.00
  -7   0   3   85.29   14.50
   7   0  -3   49.70   10.60
  -7   0   3   58.09    7.30
  -7   0   3   73.49    7.00
  -7   0   3   64.19   14.60
   7   0  -3   59.99   15.00
  -8   0  -3   34.00   10.90
  -8   0  -3   32.50   13.50
  -8   0   3   19.30    4.80
  -8   0   3   25.80   10.20
   8   0  -3   20.60   10.10
   8   0   3   13.50    7.30
   8   0  -3   27.10   11.70
  -8   0   3   24.10    4.30
  -8   0   3   26.10   10.50
   8   0   3   44.30   14.20
  -8   0  -3   17.20    6.40
  -8   0   3   26.60   11.90
   0   1  -3 1295.77   27.40
   0   1   3 1251.67   26.30
   0  -1  -3 1269.27   26.20
   0  -1  -3 1254.17   27.50
   0   1   3 1300.97   28.80
   0  -1   3 1246.68   29.20
   0   1  -3 1210.38   25.00
   0   1   3 1244.68   27.30
   0  -1  -3 1269.47   28.60
   0  -1   3 1249.57   25.40
   0  -1   3 1276.07   27.20
   0   1   3 1279.37   27.20
   0  -1   3 1219.68   25.60
   0  -1  -3 1252.37   27.00
   0   1  -3 1263.37   29.30
   0   1  -3 1284.67   25.70
  -1  -1  -3  602.14   16.40
  -1  -1  -3  603.84   17.40
  -1   1   3  595.14   16.40
   1   1  -3  616.24   16.70
  -1   1   3  613.04   16.20
   1  -1   3  613.44   14.80
   1  -1   3  613.84   14.30
   1  -1   3  614.64   17.80
  -1   1   3  610.34   17.70
   1   1  -3  624.34   15.20
   1   1  -3  609.14   18.40
  -1  -1  -3  592.04   16.40
  -1   1   3  616.04   16.10
   1  -1   3  592.14   15.10
  -1  -1   3  632.24   15.50
   1  -1  -3  619.94   16.60
  -1  -1   3  598.44   17.90
   1   1   3  614.24   16.60
  -1   1  -3  615.44   17.60
  -1   1  -3  593.34   15.10
   1   1   3  608.24   16.70
   1  -1  -3  602.84   16.10
   1   1   3  594.64   14.60
   1  -1  -3  611.44   17.40
   1   1   3  603.84   14.10
  -1  -1   3  609.34   16.70
  -1   1  -3  590.64   14.50
   1   1   3  582.74   16.80
   1  -1  -3  614.44   16.20
  -1   1  -3  620.64   13.70
  -1  -1   3  594.64   17.10
   2   1  -3 1330.47   33.90
  -2  -1  -3 1334.07   33.40
  -2   1   3 1313.17   33.20
   2   1  -3 1333.87   33.70
   2  -1   3 1359.66   31.90
  -2  -1  -3 1333.37   31.70
   2  -1   3 1347.17   32.70
   2  -1   3 1317.77   26.70
  -2  -1  -3 1343.97   31.00
  -2   1   3 1323.17   30.40
   2   1  -3 1352.56   31.80
   2  -1   3 1316.57   26.70
   2  -1   3 1313.07   35.20
  -2  -1  -3 1307.77   34.70
   2   1  -3 1358.26   35.40
  -2   1   3 1343.77   33.10
  -2   1   3 1334.07   35.40
   2  -1  -3 1282.07   32.70
   2   1   3 1343.97   32.10
   2  -1  -3 1314.27   30.50
   2  -1  -3 1332.87   33.80
   2  -1  -3 1300.17   34.50
  -2  -1   3 1297.07   33.40
  -2  -1   3 1284.37   35.10
  -2   1  -3 1330.07   32.30
  -2  -1   3 1299.57   32.40
   2   1   3 1358.56   34.00
  -2   1  -3 1334.97   34.80
   2   1   3 1329.17   31.10
  -2  -1   3 1325.17   33.90
  -2   1  -3 1311.97   30.90
   2   1   3 1407.86   34.80
  -3  -1  -3   38.90    5.20
  -3   1   3   36.90    4.90
  -3  -1  -3   42.20    8.50
   3  -1   3   48.80    8.50
   3  -1   3   43.00    7.60
  -3   1   3   38.70    7.50
  -3  -1  -3   57.79    8.80
   3  -1   3   42.50    9.30
   3   1  -3   58.69    9.40
  -3   1   3   45.40    9.40
  -3   1   3   35.10    7.00
   3   1  -3   30.20    6.20
  -3  -1  -3   43.60    7.50
   3   1  -3   37.10    6.80
   3   1  -3   28.90    8.60
   3  -1  -3   33.60    8.00
   3  -1  -3   39.00    5.50
  -3   1  -3   35.70    7.40
   3   1   3   30.70    6.70
   3  -1  -3   42.00    8.50
  -3  -1   3   20.90    6.30
  -3  -1   3   36.10    6.70
  -3   1  -3   33.20    7.80
  -3   1  -3   46.60    7.90
  -3  -1   3   58.29    9.30
   3  -1  -3   56.89    8.60
   3   1   3   41.80    8.80
  -3  -1   3   24.30    7.50
  -4  -1  -3   99.59    9.90
  -4   1   3   79.29    9.60
   4   1  -3   97.69    8.60
   4   1  -3  115.99   14.50
  -4   1   3   93.89   13.30
  -4  -1  -3   92.49   12.00
  -4   1   3   88.29    6.30
   4   1  -3  110.19   10.90
   4   1  -3   79.09    9.20
   4  -1   3  102.49   12.10
  -4  -1  -3   80.79    6.30
  -4  -1  -3   82.49   10.00
  -4  -1  -3   95.39    7.10
   4  -1   3   90.99    9.50
  -4   1   3   82.59   10.10
   4  -1   3   97.19   10.70
   4   1   3   88.09   10.30
  -4  -1   3  103.49   14.00
   4  -1  -3   99.69   11.10
  -4   1  -3   79.69    9.50
  -4  -1   3  104.59   11.00
  -4  -1   3   82.49   11.30
   4  -1  -3   98.79   11.50
  -4  -1   3   81.19    8.00
   4  -1  -3   86.19    6.80
   4   1   3   93.59   10.10
  -4   1  -3  106.29   13.50
   4  -1  -3  101.69   10.10
  -5   1   3   22.40    8.20
  -5   1   3   16.50    3.90
  -5   1   3   28.20    7.70
   5   1  -3   39.20    8.80
   5   1  -3   30.40    8.90
   5   1  -3   25.30    9.40
  -5  -1  -3   17.60    3.90
   5  -1   3   13.70    7.30
   5  -1   3   20.10    7.30
  -5  -1  -3   20.30    7.20
  -5  -1  -3    9.90    7.10
  -5   1   3    9.60    7.40
  -5  -1  -3   19.60    4.60
  -5  -1  -3   20.30    6.30
   5  -1   3   10.50    6.40
  -5   1  -3   22.20    7.00
   5   1   3   33.00    8.40
  -5   1  -3   20.10    8.30
   5  -1  -3   16.40    4.10
  -5   1  -3   27.00    9.40
  -5  -1   3   22.60    8.50
   5  -1  -3   14.60    6.80
   5   1   3   15.30    6.50
  -5  -1   3   14.40    7.30
   5  -1  -3   23.80    9.30
  -5  -1   3   23.90    5.60
   5  -1  -3    6.70    7.40
   5   1   3   26.40    9.10
   6   1  -3    9.30    7.90
  -6  -1  -3   -4.60    4.60
  -6  -1  -3    5.20    3.50
  -6   1   3    0.70    2.90
  -6   1   3    0.70    5.80
  -6  -1  -3    8.20    3.30
  -6  -1  -3    5.10    6.50
   6  -1   3   -1.60    6.50
   6  -1   3   10.60    6.90
   6   1  -3    3.20    6.60
  -6   1   3   -4.20    5.90
  -6  -1  -3    1.00    6.60
   6   1  -3    7.90    7.70
  -6   1   3   -5.50    7.60
   6  -1   3    3.30    7.30
   6  -1  -3   -1.20    3.00
   6   1   3    3.70    6.00
  -6  -1   3   18.60    9.60
   6   1   3   15.00    8.70
   6  -1  -3    5.70    7.10
   6   1   3   10.20    7.70
  -6   1  -3   -2.00    4.40
  -6  -1   3    2.70    4.30
   6  -1  -3    6.50    6.20
  -6   1  -3   -1.00    6.30
  -6   1  -3    6.70    8.40
  -6  -1   3    6.60    7.90
   6  -1  -3    4.90    7.10
   7   1  -3   49.60   10.40
   7  -1   3   35.70    9.50
   7   1  -3   14.20    7.40
  -7  -1  -3   30.00    4.50
  -7   1   3   28.10   10.90
  -7   1   3   27.40   10.40
   7  -1   3   24.70    9.60
  -7  -1  -3   21.50    9.50
   7   1  -3   23.80   11.70
  -7   1   3   35.50    4.80
  -7  -1  -3   34.40   10.40
  -7  -1  -3   41.60   10.50
  -7  -1  -3   38.90    4.90
   7  -1   3   22.20   10.90
   7  -1  -3   28.40   11.30
   7  -1  -3   20.70   11.20
  -7  -1   3   34.40    7.00
  -7  -1   3   22.50    8.00
  -7   1  -3   33.40   10.00
  -7  -1   3   27.80    6.00
  -7   1  -3   11.30   10.30
  -7  -1   3   10.20   10.10
   7  -1  -3   24.70    9.60
   7   1   3   26.40   10.40
   7   1   3   58.89   12.00
   7   1   3   10.00    8.10
  -7  -1   3   36.50   11.20
   8  -1   3   27.30    8.80
  -8   1   3   22.70    8.50
  -8  -1  -3   52.59   13.70
   8   1  -3   34.20   12.80
   8   1  -3   28.20   12.20
   8   1  -3   25.50   10.10
  -8  -1  -3   34.20   10.50
  -8   1   3   16.30   10.90
  -8  -1  -3   41.70   13.60
   8  -1   3   20.70    9.20
  -8   1   3   18.50   10.20
  -8  -1   3   19.40    5.50
  -8  -1   3   17.80   11.10
  -8  -1   3   22.70   12.20
  -8  -1   3   19.90    6.10
   8  -1  -3   40.00   12.40
   8   1   3   29.10   12.00
   8  -1  -3   17.30   10.10
  -8   1  -3   11.70   10.20
  -8   1  -3   16.90    7.10
  -8  -1   3   33.50   10.90
   8   1   3   49.80   14.30
   0   2   3  127.79    6.10
   0  -2  -3  130.49    8.20
   0   2  -3  127.19    3.80
   0   2   3  134.09    8.20
   0  -2   3  128.39    8.60
   0  -2   3  129.09    4.70
   0  -2  -3  126.39    6.40
   0  -2   3  130.69    6.20
   0  -2   3  118.49    5.10
   0   2   3  138.79    6.40
   0   2  -3  129.89    3.80
   0  -2  -3  129.09    6.10
   0  -2  -3  124.59    6.60
  -1   2   3   89.99    7.00
   1   2  -3   88.39    6.10
  -1  -2  -3   84.29    6.20
  -1  -2  -3   78.39    6.90
  -1  -2  -3   98.59    7.50
   1   2  -3   82.79    4.50
   1  -2   3   80.89    6.50
   1  -2   3   87.69    8.00
   1  -2   3   80.49    3.50
  -1   2   3   81.39    7.40
  -1   2   3   89.59    5.80
  -1   2   3   86.39    5.20
   1  -2   3   80.79    3.70
   1  -2   3   90.39    6.40
   1   2  -3   85.89    6.50
   1   2   3   93.69    6.70
   1   2   3   78.59    7.00
   1  -2  -3   83.59    5.70
  -1  -2   3   82.69    8.20
   1   2   3   81.19    6.40
  -1  -2   3   89.39    6.30
  -1  -2   3   92.49    4.80
   1  -2  -3   77.39    7.10
   1   2   3   87.49    2.70
  -1  -2   3   87.19    7.00
  -1   2  -3   90.99    7.40
   1  -2  -3   81.79    5.50
   1   2   3   83.59    3.10
   1  -2  -3   93.49    6.90
   2   2  -3   24.40    4.00
  -2  -2  -3   24.00    3.60
  -2  -2  -3   17.90    5.00
  -2  -2  -3   35.60    8.00
   2   2  -3   18.50    6.10
   2  -2   3   22.30    4.10
  -2  -2  -3   25.50    5.10
   2  -2   3   43.70    8.90
   2  -2   3   19.00    3.80
  -2   2   3   23.80    5.10
  -2   2   3   22.10    4.30
   2  -2   3   20.80    3.60
   2  -2   3   20.50    4.50
   2   2  -3   16.90    4.80
  -2   2   3   22.70    4.60
  -2   2   3   17.10    6.60
   2  -2  -3   24.40    4.50
   2   2   3   23.30    3.90
   2  -2  -3   28.50    5.20
   2  -2  -3   21.40    6.60
  -2  -2   3   17.90    4.90
  -2   2  -3   25.40    3.80
  -2  -2   3   25.80    6.70
   2   2   3   29.60    6.80
  -2   2  -3   25.80    4.20
   2  -2  -3   25.90    5.70
  -2  -2   3   39.90    7.50
   2   2   3   17.90    4.80
  -2   2  -3   18.90    6.10
   2   2   3   20.60    5.00
  -2  -2   3   23.90    4.80
  -3  -2  -3   15.60    5.10
   3  -2   3   12.50    7.10
   3  -2   3   22.10    2.80
  -3   2   3   31.80    6.50
  -3  -2  -3    6.50    6.10
  -3  -2  -3   22.70    5.40
   3  -2   3   23.70    6.00
  -3   2   3   15.70    7.70
   3   2  -3   28.00    7.90
   3   2  -3   28.30    7.20
   3  -2   3   14.70    3.70
  -3   2   3   13.60    4.00
  -3  -2  -3   10.30    4.70
   3  -2   3   18.80    5.40
   3   2  -3   13.90    4.70
  -3  -2   3   26.40    6.80
   3  -2  -3   17.90    5.30
  -3   2  -3   25.20    5.10
   3   2   3   22.20    5.30
  -3   2  -3   19.90    5.00
   3   2   3   16.10    6.50
  -3   2  -3   23.30    8.10
  -3  -2   3   18.80    6.80
   3  -2  -3   21.90    7.80
   3  -2  -3   27.60    6.90
   3  -2  -3   22.20    4.90
  -3  -2   3   14.10    5.90
  -3  -2   3   18.00    7.80
  -4  -2  -3  483.55   23.80
   4   2  -3  529.35   23.00
   4  -2   3  534.75   22.00
   4   2  -3  504.55   24.10
  -4  -2  -3  511.45   22.30
  -4   2   3  503.75   24.30
  -4  -2  -3  500.65   21.50
   4  -2   3  507.35   20.20
  -4  -2  -3  509.15   20.50
  -4  -2  -3  505.55   19.80
   4   2  -3  501.45   19.10
   4  -2   3  478.85   24.30
  -4   2   3  561.94   26.30
  -4   2   3  517.25   16.40
   4  -2  -3  487.95   22.50
   4   2   3  492.45   22.60
   4   2   3  514.45   19.90
   4  -2  -3  479.85   23.10
  -4   2  -3  495.85   20.00
   4  -2  -3  492.45   20.80
   4  -2  -3  503.35   16.70
  -4  -2   3  512.15   24.20
  -4  -2   3  516.85   21.20
  -4   2  -3  524.85   24.10
   4   2   3  562.04   24.60
  -4   2  -3  499.25   21.10
  -4  -2   3  522.65   21.50
   5   2  -3  105.19   15.50
  -5  -2  -3   79.19   12.50
   5  -2   3   69.09   10.30
   5  -2   3   68.39   10.90
  -5  -2  -3   74.79   10.70
  -5   2   3   80.99   11.40
  -5  -2  -3   76.39    8.30
   5   2  -3   59.19   10.30
  -5   2   3   92.99   15.80
   5   2  -3   99.59   10.20
  -5  -2  -3   70.69    7.60
   5  -2   3   89.49   14.00
  -5  -2  -3   78.79   11.00
  -5   2   3   80.39    6.10
  -5   2   3  104.59   13.90
  -5   2  -3   67.59   12.50
   5  -2  -3   56.59    9.60
  -5   2  -3   80.09    9.20
   5   2   3   96.49   12.20
   5  -2  -3   78.49   12.20
  -5  -2   3   73.29    9.20
   5  -2  -3   84.69    6.80
   5  -2  -3   64.19   12.00
  -5   2  -3   88.29   11.80
   5   2   3   78.89   12.90
   5   2   3   80.39   12.80
  -5  -2   3  105.79   15.90
  -5  -2   3   75.99   12.70
  -6  -2  -3  270.77   14.90
  -6  -2  -3  278.27   19.40
   6   2  -3  257.17   19.90
   6   2  -3  256.57   16.60
   6  -2   3  279.57   21.90
  -6   2   3  283.27   19.00
  -6  -2  -3  256.17   21.70
   6  -2   3  273.47   19.60
  -6   2   3  264.57   10.60
  -6   2   3  292.07   19.50
  -6  -2  -3  260.37   18.10
   6  -2   3  278.67   18.50
   6   2  -3  286.67   22.20
  -6  -2  -3  267.57   13.90
   6   2   3  288.17   17.90
   6  -2  -3  278.57   18.90
  -6   2  -3  228.38   17.50
  -6  -2   3  272.17   21.60
   6  -2  -3  236.38   20.20
  -6   2  -3  295.07   17.60
   6   2   3  279.17   21.70
   6  -2  -3  284.57   21.50
   6  -2  -3  276.57   11.80
  -6  -2   3  278.67   20.20
  -6  -2   3  283.07   16.40
   6   2   3  275.57   20.20
  -6  -2   3  285.67   16.10
  -6  -2   3  288.67   19.90
   7  -2   3  124.79   14.30
  -7  -2  -3  117.49    9.80
  -7   2   3  118.19   19.30
   7   2  -3   90.09   14.40
   7  -2   3  138.79   19.10
   7   2  -3  108.39   12.80
  -7  -2  -3  183.88   24.80
  -7  -2  -3  118.59    9.70
  -7  -2  -3  142.59   19.20
  -7  -2  -3  117.59   17.20
   7   2  -3  130.49   20.60
  -7   2   3   90.99   14.50
  -7  -2   3  122.69   11.30
  -7  -2   3   93.19   15.80
  -7  -2   3  132.29   11.70
  -7   2  -3  115.99   18.40
   7  -2  -3  137.99   20.40
  -7  -2   3  121.99   20.00
   7  -2  -3  140.89   15.40
  -7  -2   3   85.39   13.90
  -7   2  -3  157.78   15.40
   7   2   3  145.49   20.40
  -7   2  -3   98.69   15.40
   7   2   3  134.59   14.00
   7   2   3  163.18   22.00
  -8  -2  -3   40.60   11.90
  -8   2   3   36.10    9.30
   8   2  -3   61.29   12.90
   8   2  -3   91.19   18.00
   8  -2   3   46.80   11.10
   8  -2   3   34.30   12.60
  -8  -2  -3   85.59   16.80
  -8  -2  -3   50.89   18.40
  -8  -2  -3   33.20    6.10
  -8   2   3   39.00   12.20
   8  -2  -3   40.00   13.50
   8   2   3   42.60   12.00
  -8  -2   3   49.10    8.40
   8  -2  -3   45.00   11.20
  -8  -2   3   41.60   12.70
  -8  -2   3   27.00    8.50
  -8   2  -3   54.39   14.70
  -8  -2   3   44.10    8.40
  -8  -2   3   42.90   12.40
   8   2   3   55.69   13.70
   8   2   3   63.09   12.40
   0  -3   3  200.48    6.80
   0  -3  -3  225.18   14.00
   0  -3   3  207.18    8.70
   0   3  -3  219.68    6.20
   0  -3   3  202.98    9.60
   0   3   3  206.38    8.90
   0  -3   3  210.38    7.70
   0  -3   3  201.58   12.40
   0   3  -3  206.58    5.60
   0   3   3  208.78    9.00
   0  -3   3  202.58   12.10
   0   3   3  205.48   11.70
   0  -3  -3  200.48    9.20
   0  -3  -3  213.58   10.00
   0  -3  -3  192.88    8.00
   0   3   3  192.58    8.50
  -1  -3  -3   80.39    7.80
   1  -3   3   91.59    7.90
  -1   3   3   91.59    5.60
  -1  -3  -3   84.69    8.70
   1   3  -3   84.09    6.40
   1  -3   3   85.79    8.50
   1  -3   3   91.29    3.70
   1   3  -3   78.69    6.20
   1   3  -3   86.89    5.30
   1  -3   3   85.29    3.30
  -1   3   3  100.49    8.40
  -1   3   3   92.99    8.40
  -1   3   3   97.89    9.60
   1  -3  -3   89.39    8.30
  -1  -3   3   87.69    5.00
   1  -3  -3   89.29    6.20
   1  -3  -3   83.09    8.10
  -1  -3   3  106.89    9.60
  -1  -3   3   86.99    6.60
   1   3   3   80.19    8.80
  -1   3  -3   83.09    7.80
   1  -3  -3   97.09    6.30
  -1  -3   3   86.99    9.80
  -1  -3   3   82.59    7.60
   1   3   3   97.89    7.50
  -2   3   3  115.79   10.90
  -2  -3  -3  117.69    9.00
   2   3  -3  111.99    9.70
  -2   3   3  126.29    9.00
   2   3  -3  109.59    5.80
  -2   3   3  116.69    6.90
   2  -3   3   97.79   10.80
   2  -3   3  100.89    7.70
   2  -3   3  106.89    6.90
   2   3  -3  104.39    8.60
  -2  -3  -3  111.99   10.40
   2  -3   3  108.79    6.00
  -2  -3  -3  113.49    9.90
   2  -3  -3  100.89    8.40
  -2  -3   3   99.19    6.50
  -2  -3   3   89.79    8.60
  -2  -3   3  110.09   10.80
   2   3   3  103.89    9.30
   2  -3  -3  119.29    8.70
   2   3   3  106.99    9.40
   2  -3  -3  120.79    7.50
  -2   3  -3  108.59    4.80
  -2   3  -3  107.19    4.20
  -2  -3   3  112.89   10.20
   2   3   3  110.79    9.30
  -2   3  -3  104.29   10.30
   2  -3  -3  115.49   10.60
  -2  -3   3   95.09   10.10
  -3  -3  -3  222.68   13.50
  -3  -3  -3  213.98    8.90
  -3   3   3  222.48   11.30
   3  -3   3  219.18   10.70
   3   3  -3  196.28   13.90
  -3  -3  -3  215.48   15.00
   3  -3   3  207.68   15.10
  -3   3   3  213.28   12.30
  -3   3   3  223.78   11.10
   3  -3   3  217.98   11.60
   3   3  -3  213.58   13.20
   3   3  -3  210.98    9.20
   3  -3   3  211.48   10.50
  -3   3   3  196.68   15.10
   3  -3   3  215.58    9.60
  -3  -3  -3  219.28   13.30
  -3  -3   3  203.58   14.50
   3   3   3  210.08    8.70
   3   3   3  219.28   14.10
   3  -3  -3  206.08   11.00
  -3   3  -3  214.98    9.50
  -3  -3   3  207.18   13.70
  -3   3  -3  213.28   15.00
   3  -3  -3  225.58   11.80
   3  -3  -3  222.58   13.10
  -3   3  -3  206.38    9.50
  -3  -3   3  220.98   14.70
  -3  -3   3  225.28   11.50
  -3  -3   3  207.38   13.40
   3  -3  -3  192.58   13.90
   4  -3   3    3.80    6.50
   4  -3   3   10.60    3.10
   4   3  -3   19.00    4.70
   4  -3   3    6.10    5.10
   4  -3   3   13.90    3.00
   4   3  -3   19.30    7.00
  -4   3   3   12.90    7.90
  -4   3   3   13.40    5.50
  -4   3   3   16.00    5.30
  -4  -3  -3   12.10    4.60
  -4  -3  -3   14.00    5.60
   4   3  -3   11.70    6.00
  -4   3   3   21.00    4.60
  -4  -3  -3   23.40    8.80
   4  -3   3   23.10    6.10
  -4  -3  -3   17.20    6.40
  -4  -3   3    8.60    5.50
   4  -3  -3   13.30    4.60
   4  -3  -3   18.30    8.40
  -4   3  -3   19.70    4.90
  -4  -3   3   17.80    7.50
  -4   3  -3   16.80    7.90
  -4   3  -3   10.50    4.30
  -4  -3   3   12.20    6.10
   4  -3  -3    8.30    5.40
  -4  -3   3    8.40    5.10
   4   3   3    7.50    5.30
   4  -3  -3   18.90    6.20
   4   3   3   26.50    8.70
  -4  -3   3    7.90    6.60
   4   3   3   13.30    4.60
  -5  -3  -3    0.70    5.90
   5  -3   3    6.70    7.10
  -5  -3  -3    5.20    4.90
  -5  -3  -3    5.50    5.10
  -5   3   3    6.80    4.60
   5   3  -3    9.30    6.20
  -5   3   3    0.90    3.00
  -5  -3  -3    9.20    5.60
   5  -3   3   -3.90    5.50
  -5   3   3   -1.40    6.10
  -5  -3  -3   -7.30    5.60
   5   3  -3    4.60    7.00
   5  -3   3    0.00    3.90
  -5   3   3    0.10    4.40
   5   3  -3    0.20    4.40
  -5  -3   3   -5.10    3.70
   5  -3  -3    0.00    3.60
  -5  -3   3    3.50    5.80
   5   3   3   -2.60    5.00
   5   3   3    5.40    6.70
  -5  -3   3   -2.10    6.20
   5  -3  -3   -7.10    6.00
  -5   3  -3    1.00    3.50
  -5   3  -3   10.00    4.60
   5  -3  -3   -4.60    5.70
   5   3   3    0.70    3.90
  -5  -3   3    4.00    5.70
   5  -3  -3    4.90    4.60
  -5   3  -3    9.80    7.50
  -5  -3   3   -0.20    5.00
  -6   3   3   51.69    5.50
  -6   3   3   55.79   13.80
  -6  -3  -3   52.29    9.70
   6   3  -3   42.30   10.20
   6  -3   3   52.49   10.60
  -6  -3  -3   51.89   10.20
  -6   3   3   34.70    8.20
  -6   3   3   66.79   12.10
   6  -3   3   52.19   11.70
  -6  -3  -3   50.09   12.90
  -6  -3  -3   71.39   13.30
   6   3  -3   46.90    9.10
  -6  -3  -3   46.00    8.40
  -6   3  -3   40.00   12.20
  -6  -3   3   32.10   12.30
  -6   3  -3   31.00   11.70
   6   3   3   51.29   11.60
  -6   3  -3   57.29    9.10
   6   3   3   36.50   10.20
   6   3   3   54.29   12.90
   6  -3  -3   48.20   12.40
  -6  -3   3   41.70   10.60
   6  -3  -3   48.80    6.00
  -6  -3   3   59.59   10.70
  -6  -3   3   42.80    9.00
   6  -3  -3   34.10    8.60
  -6  -3   3   29.80    8.20
   7  -3   3   37.80   10.10
  -7   3   3   27.10   11.80
  -7  -3  -3   50.09    8.90
   7   3  -3   33.00   11.80
  -7  -3  -3   55.79   13.20
   7   3  -3   41.20    8.80
   7  -3   3   48.20   11.60
  -7  -3  -3   18.60    9.00
   7   3  -3   51.19   15.20
  -7  -3  -3   33.30    8.00
  -7  -3  -3   40.10   13.20
  -7   3   3   39.20   10.90
  -7   3  -3   40.70    9.90
  -7  -3   3   37.00   11.40
  -7   3  -3   32.20   11.00
   7  -3  -3   37.60    4.30
   7  -3  -3   17.70    7.10
   7   3   3   43.80   10.00
  -7  -3   3   35.90   12.00
  -7  -3   3   43.50    9.60
  -7  -3   3   29.80    7.90
   7  -3  -3   47.60   12.40
  -7  -3   3   34.80   10.90
   7   3   3   38.40   11.30
   7   3   3   34.60   11.00
   8   3  -3   70.89   16.70
   8   3  -3  113.89   20.80
  -8   3   3   77.09   18.30
  -8  -3  -3  112.99    9.90
   8  -3   3   58.99   11.60
   8  -3   3   84.69   15.70
   8   3  -3   91.59   14.10
  -8  -3  -3   90.29   14.90
  -8  -3  -3   66.79   17.30
  -8  -3  -3   79.19    9.90
  -8  -3  -3   88.19   15.60
   8   3   3  121.19   22.30
  -8  -3   3   65.39   17.60
  -8  -3   3   80.49   22.50
   8  -3  -3   84.49   18.80
  -8   3  -3   96.09   14.30
  -8   3  -3  101.89   19.90
  -8  -3   3   69.79   11.10
  -8  -3   3   97.59   15.50
   8   3   3  110.69   14.70
   8  -3  -3   82.99   16.50
   8   3   3   98.89   16.70
   0  -4   3  130.19   11.50
   0   4  -3  150.58    5.50
   0  -4  -3  146.89   11.50
   0  -4  -3  140.49    8.90
   0   4   3  129.79    7.60
   0  -4   3  143.69    6.10
   0  -4   3  145.79    9.50
   0   4   3  145.09    8.00
   0  -4   3  151.98   12.60
   0  -4  -3  150.08    8.00
   0   4   3  147.49   11.70
   0  -4  -3  133.49    7.40
   0   4  -3  144.09    4.90
   0  -4   3  135.29    7.40
   0  -4   3  151.08    8.00
   0   4   3  141.39    8.30
   1  -4   3  102.49    9.50
   1  -4   3   82.39    4.20
  -1  -4  -3   83.99   11.20
  -1   4   3   89.59    9.60
   1  -4   3   89.19    4.20
  -1  -4  -3   86.09    8.60
   1   4  -3   87.39    6.40
  -1   4   3   78.59    8.20
  -1   4   3   99.69    6.80
   1  -4   3   80.99    8.90
  -1   4   3   85.79    5.80
  -1  -4  -3   78.19    6.80
   1   4  -3   91.29    6.70
  -1  -4   3   89.89    8.20
   1  -4  -3   86.19    8.50
  -1  -4   3   90.59    5.40
   1   4   3   93.89    7.60
   1  -4  -3   92.49    6.50
  -1  -4   3  108.09   13.40
   1   4   3   88.79    7.70
   1  -4  -3   88.59    6.80
  -1  -4   3   94.49   10.20
   1  -4  -3  106.29    9.80
   1   4   3   80.29    9.50
  -1  -4   3   87.69    6.80
  -2   4   3   -0.70    3.50
   2   4  -3   -2.90    3.30
  -2  -4  -3   -2.30    2.80
   2  -4   3   -8.80    4.60
  -2   4   3   -0.70    2.00
  -2   4   3    3.00    2.70
  -2  -4  -3    4.40    5.00
   2   4  -3   -1.50    1.90
   2  -4   3    1.10    1.80
   2   4  -3    1.50    3.80
   2  -4   3   -1.60    3.10
  -2   4   3    2.40    5.10
  -2  -4  -3    0.70    4.50
   2  -4   3   -0.20    2.70
  -2  -4   3   -2.40    3.10
   2  -4  -3    6.00    3.70
  -2  -4   3   -2.20    4.20
   2   4   3   -0.10    3.00
  -2  -4   3    4.00    4.90
  -2  -4   3    2.20    2.70
  -2   4  -3    0.80    4.60
   2  -4  -3   -2.20    3.50
   2  -4  -3    1.50    3.00
   2   4   3    0.60    4.50
   2  -4  -3    5.40    5.40
  -3   4   3   19.00    7.60
  -3  -4  -3    5.80    6.50
   3  -4   3   11.60    4.60
  -3   4   3   17.50    5.20
   3  -4   3   18.50    7.80
   3  -4   3   15.30    4.00
  -3   4   3   10.50    4.60
   3  -4   3    8.60    4.10
  -3   4   3   15.40    4.00
  -3  -4  -3   11.90    6.00
   3   4  -3   11.40    5.70
   3   4  -3    9.40    4.80
   3   4  -3   17.10    3.50
   3  -4  -3   15.10    5.50
  -3   4  -3   18.90    2.90
  -3  -4   3   11.90    6.50
  -3  -4   3   15.00    6.90
   3  -4  -3   11.70    7.20
  -3   4  -3   16.90    3.50
   3   4   3   16.40    5.80
   3  -4  -3   11.50    4.30
  -3  -4   3   24.80    5.10
   3  -4  -3   13.60    5.80
  -3  -4   3   18.40    6.90
  -3   4  -3   20.40    7.70
  -3  -4   3   10.10    4.90
  -4  -4  -3   18.30    9.30
   4  -4   3   15.00    4.40
   4  -4   3   22.60    6.60
  -4   4   3   24.20    9.90
   4  -4   3   14.60    5.00
  -4   4   3   21.90    7.10
   4   4  -3   26.10    7.40
  -4  -4  -3   10.90    6.10
   4  -4   3   20.00    9.20
   4   4  -3   29.90   10.00
  -4  -4  -3   18.60    4.10
  -4  -4  -3   11.10    6.70
   4   4  -3   17.00    4.00
  -4   4   3   27.60    5.70
  -4   4   3   17.70    5.10
   4  -4   3   17.70    5.20
  -4   4  -3   26.40    5.10
   4  -4  -3   15.60    6.40
  -4   4  -3   18.90    4.20
  -4  -4   3   12.70    6.70
   4  -4  -3   24.60    8.70
  -4   4  -3   15.60    7.70
  -4  -4   3   29.50    6.90
  -4  -4   3   18.40    8.00
   4   4   3   16.00    7.30
   4  -4  -3   13.20    5.20
   4   4   3   16.60    6.70
   4   4   3   20.40    3.80
  -4  -4   3   21.90    7.70
   4  -4  -3   26.50    6.30
  -4  -4   3    1.80    8.20
  -5  -4  -3   30.50    8.10
  -5  -4  -3   23.10   10.20
  -5  -4  -3   31.90   10.00
  -5   4   3   16.60    5.40
   5  -4   3   22.20    4.70
   5  -4   3   21.90    6.70
   5   4  -3   15.40    5.00
  -5  -4  -3   18.60    7.00
   5  -4   3   22.30   10.50
   5  -4   3   36.30    5.10
  -5   4   3   23.30    6.70
   5   4  -3   10.80    7.30
  -5   4   3   22.00    9.50
  -5   4   3   23.20    5.70
  -5  -4  -3   24.60    6.00
   5   4  -3   20.50    9.90
  -5   4  -3   23.10    6.00
   5  -4  -3   16.90    7.80
  -5  -4   3   26.70    7.90
   5   4   3   23.40    9.40
  -5   4  -3   34.30   12.50
   5   4   3   31.30    9.30
  -5  -4   3   25.80    8.80
  -5  -4   3   31.90    8.40
   5   4   3   25.80    5.80
   5  -4  -3   21.80    9.30
  -5  -4   3   18.20    7.60
   5  -4  -3   22.60    6.00
  -5   4  -3   27.60    5.90
  -5  -4   3    7.10    9.20
   5  -4  -3   27.10    7.70
   6  -4   3   10.80    5.70
  -6  -4  -3   23.20    8.50
   6  -4   3   14.20    8.00
  -6   4   3   30.90   11.00
  -6  -4  -3   13.70    6.30
  -6  -4  -3   16.60   10.30
  -6  -4  -3   10.60    6.30
  -6   4   3   13.50    5.90
   6   4  -3   20.80    6.30
  -6   4   3   19.60    5.00
  -6  -4  -3   24.60    8.40
   6  -4   3    7.60    8.30
   6   4  -3   19.40    9.10
  -6   4   3   13.40    6.50
   6   4  -3   30.10   11.50
  -6   4  -3   11.30    5.60
   6   4   3   20.20    7.60
  -6  -4   3   18.90    6.70
   6   4   3   17.40    9.70
  -6  -4   3   10.80    6.60
   6  -4  -3   16.60    5.70
   6   4   3    8.20    7.90
  -6   4  -3   19.00    9.40
  -6  -4   3   12.10   10.00
   6  -4  -3   21.90    9.40
  -6  -4   3   21.60    9.70
   6  -4  -3   10.20    6.60
   6  -4  -3   18.90    9.00
  -6  -4   3   14.30    7.20
   7  -4   3   27.80    9.30
   7  -4   3   20.90    8.10
   7   4  -3   48.50   14.20
  -7  -4  -3   28.00    8.60
  -7  -4  -3   24.10    7.60
   7   4  -3   11.10    7.60
   7   4  -3   22.60    6.70
  -7  -4  -3   25.90   12.00
  -7  -4  -3   45.00    9.10
  -7  -4  -3   42.90   12.80
  -7   4   3   13.90   10.20
   7  -4  -3   29.90    8.60
   7  -4  -3   26.10    4.50
  -7  -4   3   50.99   10.40
   7   4   3   15.40    7.90
  -7  -4   3   27.30    9.80
  -7  -4   3   17.00    9.40
   7   4   3   36.40    7.80
   7   4   3   21.00   11.00
  -7   4  -3   28.90   12.20
  -7  -4   3   18.90    9.10
   7  -4  -3   16.50   10.60
  -7   4  -3   14.00    6.70
   0  -5   3    2.40    2.90
   0   5  -3    2.60    1.60
   0   5   3   -0.10    2.60
   0   5   3    1.00    4.70
   0   5  -3    2.60    2.60
   0  -5  -3   -0.40    3.20
   0  -5   3   -5.70    3.70
   0  -5  -3   -5.60    3.90
   0  -5  -3    0.10    2.40
   0   5   3    2.40    2.80
   0  -5   3    2.50    5.00
   0  -5   3    3.10    4.20
   0   5   3    2.00    2.80
   0  -5  -3    3.60    3.90
   0  -5   3    3.50    2.20
   0  -5   3   -1.50    3.10
  -1   5   3    2.50    3.00
   1  -5   3    6.50    5.30
   1  -5   3    4.10    2.10
  -1   5   3    4.70    4.60
  -1  -5  -3    5.20    3.10
   1  -5   3    1.10    2.50
  -1   5   3    4.40    4.60
  -1  -5  -3   -2.00    4.40
  -1   5   3    4.90    2.90
   1  -5   3    7.40    5.10
  -1  -5  -3    5.10    4.80
   1   5  -3    7.80    3.10
   1   5  -3    5.10    2.90
   1  -5  -3    5.40    3.80
   1   5   3    7.60    3.90
  -1  -5   3    5.60    3.50
  -1  -5   3    5.10    4.30
  -1  -5   3    3.80    3.00
   1   5   3    6.70    5.40
   1  -5  -3    5.10    4.60
   1  -5  -3    3.20    5.00
  -1  -5   3    2.30    5.50
  -1  -5   3    3.30    2.40
   1   5   3    7.60    3.70
  -1  -5   3   11.80    6.40
   1  -5  -3    7.80    3.50
  -2  -5  -3   69.39   11.20
   2  -5   3   59.69    5.30
  -2   5   3   52.59    9.80
   2  -5   3   44.10    8.10
  -2  -5  -3   46.90   10.00
  -2  -5  -3   47.10    6.90
   2   5  -3   52.69    8.00
   2   5  -3   49.70    7.50
   2  -5   3   58.19   10.50
   2  -5   3   52.79    4.20
  -2   5   3   66.89    6.60
  -2   5   3   61.69    9.60
  -2   5   3   53.19    4.90
   2   5   3   65.39   11.60
   2  -5  -3   77.59   10.60
  -2  -5   3   59.49    9.90
   2   5   3   69.09    9.20
   2  -5  -3   46.40    6.90
   2   5   3   49.70    8.00
  -2  -5   3   61.59    8.50
  -2  -5   3   47.20   10.10
  -2  -5   3   47.90    4.50
   2  -5  -3   57.69    9.40
   2  -5  -3   55.39    7.00
  -2  -5   3   60.49   12.10
  -2   5  -3   56.89    9.60
   3  -5   3   39.20    4.70
  -3  -5  -3   31.60    9.90
  -3   5   3   44.90    7.50
   3  -5   3   39.10   11.10
   3   5  -3   32.70    4.20
  -3  -5  -3   34.60    8.60
   3   5  -3   51.69    9.90
   3  -5   3   30.60    6.70
   3   5  -3   40.70    8.00
  -3   5   3   38.50    4.70
   3  -5   3   35.80    6.10
  -3   5   3   39.10    9.90
  -3  -5  -3   38.80    8.20
   3  -5  -3   41.60    8.20
  -3  -5   3   46.50    6.20
  -3  -5   3   32.60    9.40
   3  -5  -3   57.29    9.30
   3  -5  -3   39.40    9.70
   3  -5  -3   42.40    6.50
  -3  -5   3   38.80    9.90
  -3   5  -3   33.40    9.00
  -3  -5   3   37.50   10.30
  -3  -5   3   31.20    6.90
  -4   5   3   11.50    4.40
  -4   5   3    0.40    7.10
   4   5  -3   14.40    8.90
  -4  -5  -3    3.90    6.90
   4  -5   3    5.90    4.90
   4  -5   3    0.80    7.70
   4  -5   3    1.60    4.10
   4  -5   3    7.10    4.30
  -4   5   3    3.40    4.80
   4   5  -3   10.10    6.40
  -4  -5  -3    6.40    5.30
   4  -5   3   10.40    5.90
   4   5  -3    7.30    3.00
  -4   5   3    9.80    5.40
  -4  -5  -3    8.90    6.10
   4  -5  -3    2.70    7.60
  -4   5  -3    6.80    7.00
  -4  -5   3    3.10    4.60
  -4  -5   3   19.00    7.60
   4  -5  -3    5.50    4.70
  -4   5  -3    8.90    2.70
  -4  -5   3   12.60    7.40
   4   5   3    2.40    5.10
   4  -5  -3    2.50    6.10
  -4  -5   3   10.70    5.70
  -4  -5   3   10.40    6.70
   4   5   3   10.60    7.00
   4  -5  -3    4.30    5.00
  -5  -5  -3   30.40    8.70
   5   5  -3   45.70   12.20
  -5  -5  -3   18.30    8.10
   5  -5   3   12.60    5.60
  -5   5   3   13.50    5.90
   5   5  -3   10.80    5.70
  -5   5   3   27.40    7.00
   5  -5   3   18.80    7.70
  -5  -5  -3   10.80    6.30
  -5   5   3   11.60   10.20
   5   5  -3   27.30    5.00
  -5  -5  -3   35.10   11.30
   5  -5   3   29.30    6.70
   5  -5  -3   41.70   12.00
   5  -5  -3   22.80    7.40
  -5  -5   3   28.90    9.40
  -5   5  -3   20.00    6.10
  -5   5  -3   27.30   10.70
  -5   5  -3   29.30    5.10
  -5  -5   3   22.60    9.10
   5   5   3   34.90   10.50
  -5  -5   3   17.30    9.10
   5  -5  -3   18.70    6.40
   5  -5  -3   19.30    7.60
  -5  -5   3   32.20    8.50
   5   5   3   14.60    7.30
   5   5   3   26.20    3.70
  -6   5   3   12.20    8.90
  -6  -5  -3   14.40    7.10
   6  -5   3   17.00    4.10
  -6  -5  -3   11.00    7.00
   6   5  -3   16.90    9.90
  -6  -5  -3   21.20    8.20
   6   5  -3   21.30    8.10
   6  -5   3   12.40    7.20
  -6   5   3   12.90    6.60
   6   5  -3   11.10    4.70
  -6  -5  -3   16.20    9.00
   6  -5  -3    8.10    7.10
   6  -5  -3    3.30    6.30
  -6  -5   3    6.30    9.40
   6  -5  -3    9.80    5.30
   6   5   3    6.40    3.60
  -6   5  -3    4.00    8.20
  -6  -5   3    7.70    6.20
  -6  -5   3   14.70    7.70
   6   5   3   23.50    7.80
   6   5   3   17.70    8.10
  -6  -5   3    2.10    5.40
   7  -5   3   25.10    9.00
   7  -5   3   32.30    9.40
  -7   5   3   14.20    9.90
  -7  -5  -3   41.80   12.90
  -7  -5  -3   17.90    8.70
   7   5  -3   17.70    9.80
   7   5  -3   21.20    6.00
  -7  -5  -3   21.70    9.70
  -7  -5  -3   21.90    9.10
   7   5   3   17.80    5.90
  -7  -5   3   25.40    9.60
  -7  -5   3   19.80   12.40
  -7   5  -3   15.50    9.80
  -7  -5   3   17.40    8.20
   7  -5  -3   31.00   10.00
  -7  -5   3   14.90    7.00
  -7   5  -3   39.90    8.20
   7  -5  -3   22.40    9.80
   7   5   3   29.90   10.50
   0  -6   3    6.10    4.50
   0  -6  -3    0.80    4.80
   0  -6  -3    8.20    3.60
   0   6   3    6.80    3.60
   0  -6   3    9.80    5.30
   0   6   3    5.40    5.90
   0  -6   3   14.50    8.50
   0  -6   3    6.40    2.90
   0  -6   3    6.60    6.10
   0  -6  -3    3.80    3.50
   0  -6   3    2.80    4.50
   0  -6  -3    7.70    6.30
   0   6   3    7.60    3.90
  -1   6   3   37.30    7.40
  -1  -6  -3   42.10    8.70
   1  -6   3   55.29   11.80
   1   6  -3   49.10    6.40
   1  -6   3   37.60    8.80
  -1  -6  -3   48.60    7.20
   1   6  -3   40.70    4.80
   1  -6   3   42.50    7.30
  -1  -6  -3   43.30   10.00
   1  -6   3   42.60    4.30
   1  -6   3   45.30    5.00
  -1   6   3   49.30    5.70
   1  -6   3   44.00    9.50
  -1   6   3   54.89    6.90
  -1  -6   3   38.40   10.30
   1   6   3   43.30    6.70
  -1  -6   3   36.50    4.20
   1  -6  -3   44.50    8.30
  -1  -6   3   47.90    8.90
  -1  -6   3   38.30    5.70
   1  -6  -3   37.70    6.30
  -1  -6   3   57.59    7.50
   1  -6  -3   50.09    7.50
   1  -6  -3   33.90    8.70
  -1  -6   3   37.50    9.90
   1   6   3   36.50    9.70
   2  -6   3   12.40    5.60
   2   6  -3   10.00    4.50
  -2   6   3    6.20    3.10
   2   6  -3    9.60    4.40
  -2  -6  -3   -0.40    5.30
  -2  -6  -3    9.10    6.90
   2  -6   3    2.60    2.70
  -2   6   3   -0.80    3.20
  -2  -6  -3    5.10    4.70
   2  -6   3    2.60    6.90
   2  -6   3    1.10    6.10
   2  -6   3   11.60    3.80
  -2   6   3    2.10    5.20
  -2   6   3    5.30    6.10
   2  -6  -3   12.40    4.60
  -2  -6   3    0.80    2.50
  -2  -6   3    2.40    5.90
  -2  -6   3    3.20    3.20
   2  -6  -3    8.00    4.60
  -2  -6   3    1.20    3.40
   2  -6  -3    7.90    7.40
   2  -6  -3    6.80    5.60
  -2  -6   3    1.10    7.10
   2   6   3    9.10    4.70
  -2  -6   3    6.80    7.10
  -3   6   3   42.50    4.90
  -3   6   3   54.89    7.80
   3  -6   3   42.80    5.00
   3  -6   3   33.40    8.50
   3  -6   3   53.49   11.90
   3  -6   3   45.20   10.60
  -3   6   3   51.09   10.20
  -3  -6  -3   48.60   11.10
  -3  -6  -3   51.89    9.40
   3   6  -3   43.50    8.50
   3  -6   3   38.70    6.50
   3   6  -3   38.50    8.00
  -3   6   3   49.10   10.70
   3   6   3   47.80    9.50
  -3  -6   3   30.10   10.30
  -3  -6   3   41.40    8.70
   3  -6  -3   37.50    8.70
   3  -6  -3   55.69   11.00
   3   6   3   26.90    7.30
  -3  -6   3   48.20    5.90
  -3   6  -3   26.20    8.90
  -3  -6   3   34.00   10.00
   3  -6  -3   48.40    7.60
  -3  -6   3   30.90    9.90
  -3  -6   3   36.80    4.40
   3  -6  -3   46.10    8.60
   4  -6   3   26.10   10.80
   4   6  -3   20.80    7.70
   4  -6   3    4.90    4.80
  -4  -6  -3   16.60    6.80
   4   6  -3   17.90    6.30
  -4  -6  -3   16.00    7.30
  -4   6   3   18.50    6.30
   4  -6   3   10.90    5.20
  -4   6   3   23.60    8.20
  -4  -6  -3   18.40    9.30
   4  -6   3   19.40    5.10
  -4   6   3   22.90    9.40
   4  -6   3   19.10    7.30
   4  -6  -3   16.70    7.30
  -4  -6   3   28.80    9.60
  -4   6  -3    8.90   12.40
  -4  -6   3   27.70    7.90
  -4  -6   3   19.70    8.60
   4  -6  -3   28.50   11.10
   4  -6  -3   18.20    6.40
   4   6   3    6.00    8.60
  -4  -6   3   24.40    4.50
   4  -6  -3   17.40    7.20
   5   6  -3   36.60   10.60
  -5  -6  -3    6.30    8.70
  -5   6   3   34.90   11.80
   5  -6   3   28.00    6.20
   5  -6   3   49.20    9.30
   5   6  -3   18.40    7.40
   5  -6   3   40.80   12.90
  -5  -6  -3   29.70    8.70
  -5  -6  -3   24.80    8.70
   5  -6   3   29.60    7.20
   5   6  -3   33.50    4.70
  -5  -6  -3   34.00   13.20
   5  -6   3   28.60    6.90
  -5   6   3   38.40    8.80
  -5   6   3   44.30    9.00
   5   6   3   38.30    9.80
  -5  -6   3   28.40   10.50
  -5   6  -3   33.40    4.20
  -5  -6   3   18.90    8.30
   5  -6  -3   23.10    6.90
   5  -6  -3   23.60    8.10
   5  -6  -3   29.20    9.60
  -5   6  -3   24.60    9.20
  -5  -6   3   45.50    6.70
   5  -6  -3   19.10    8.20
  -5  -6   3   45.10   10.60
   5   6   3   11.80    6.70
   6   6  -3   28.90    4.70
   6  -6   3   32.30    9.50
  -6  -6  -3   16.70    8.60
  -6   6   3   20.10   11.20
  -6  -6  -3   33.80   12.30
   6   6  -3   41.30   11.30
  -6  -6  -3   31.30   11.00
   6  -6   3   33.80    8.10
  -6  -6  -3   28.10    9.00
   6  -6   3   13.70    5.80
   6  -6  -3   27.60    7.70
   6  -6  -3   23.50    9.30
  -6   6  -3   37.90   11.80
  -6  -6   3   27.00    9.90
   6  -6  -3   34.80    9.10
   6   6   3   27.10    9.90
  -6  -6   3   26.00    9.20
  -6  -6   3   23.20   11.10
  -6   6  -3   39.60    6.10
   0  -7   3   -1.20    6.20
   0  -7   3    0.80    6.20
   0  -7  -3    6.50    6.90
   0  -7  -3   -2.70    3.30
   0  -7   3    0.40    5.30
   0  -7  -3    2.00    3.40
   0   7   3   10.90    4.10
   0  -7   3    2.90    2.70
   0   7   3    3.60    3.50
   0  -7   3    5.40    4.50
   0   7   3   -2.70    4.80
   0  -7  -3    6.30    6.00
   0  -7   3    2.30    3.50
   0  -7  -3    4.30    3.00
  -1   7   3   51.49    5.70
   1  -7   3   47.80   10.60
  -1   7   3   48.60    6.60
  -1   7   3   34.10    9.30
  -1  -7  -3   44.40   10.90
   1   7  -3   39.80    5.80
  -1  -7  -3   41.90    7.30
   1  -7   3   30.00    5.60
   1  -7   3   43.00    4.80
   1  -7   3   55.79   12.90
   1  -7   3   38.40    9.70
  -1  -7  -3   41.20    9.40
   1  -7   3   40.30    7.60
   1   7  -3   46.80    5.40
   1   7   3   46.80    7.30
  -1  -7   3   42.10   16.80
   1  -7  -3   41.70   12.30
   1  -7  -3   37.80   10.10
  -1  -7   3   47.30    6.70
   1  -7  -3   51.29    8.50
  -1  -7   3   43.70    6.80
  -1  -7   3   29.70   10.00
  -1  -7   3   45.10    9.10
  -1  -7   3   36.40    4.60
   1  -7  -3   45.10    7.10
   2  -7   3    8.30    7.90
   2  -7   3    4.50    3.50
  -2   7   3    2.80    6.00
   2  -7   3    7.30    6.50
  -2  -7  -3    5.10    3.90
   2  -7   3    3.50    3.30
   2   7  -3   10.50    4.50
  -2  -7  -3    7.00    6.20
   2  -7   3   20.10    8.10
  -2  -7  -3    8.80    7.20
   2   7  -3    1.10    2.80
  -2   7   3   13.80    6.90
  -2   7   3   13.20    4.10
  -2   7   3   15.50    4.60
   2  -7  -3    1.80    6.60
   2  -7  -3   19.50    8.50
   2  -7  -3   12.70    5.50
  -2  -7   3    1.70    3.20
  -2  -7   3   13.80    8.00
   2  -7  -3    6.80    4.70
  -2  -7   3    6.80    7.00
   2   7   3    0.80    4.20
  -3   7   3   30.60    9.10
   3  -7   3   27.30    8.90
  -3  -7  -3   24.90    6.90
  -3   7   3    9.40    7.20
  -3  -7  -3   28.50    9.80
   3  -7   3   33.10    4.70
   3   7  -3   46.40    7.80
   3  -7   3   24.70    5.70
   3  -7   3   23.30    9.50
   3  -7   3   42.40   10.00
  -3   7   3   41.80    6.90
  -3  -7  -3   22.10    8.80
  -3  -7   3   46.80    8.80
   3   7   3   27.80    7.50
   3  -7  -3   40.20   10.90
   3  -7  -3   24.30    6.40
   3   7   3   33.30    7.90
  -3  -7   3   37.90   10.30
  -3  -7   3   45.20   11.80
   3  -7  -3   36.10    9.50
   3  -7  -3   22.00    6.70
   4  -7   3   19.90    7.70
   4  -7   3    5.30    4.90
  -4   7   3    6.20    5.40
  -4   7   3    3.80    6.80
  -4  -7  -3    7.50    6.60
  -4   7   3    9.20    4.50
  -4  -7  -3   16.70    9.70
   4   7  -3    3.50    6.00
   4  -7   3    4.00    5.40
  -4  -7  -3    9.10    6.20
   4  -7   3    3.00    3.70
   4  -7   3   20.60   11.10
   4  -7  -3   -1.40    6.50
   4  -7  -3   13.90    7.40
   4  -7  -3   12.70    5.30
  -4  -7   3   12.30    6.70
   4  -7  -3   20.20   10.30
  -4  -7   3   10.60    7.60
  -4  -7   3   15.50    8.60
   4   7   3    4.00    5.10
  -4   7  -3    4.10    6.40
  -5   7   3    4.60    8.10
  -5  -7  -3   16.30    8.60
   5  -7   3    2.60    3.90
  -5  -7  -3    5.60    6.30
  -5  -7  -3    6.80    9.00
  -5   7   3   18.40    5.90
   5  -7   3    2.10    4.60
   5   7  -3   -0.20    6.00
   5  -7   3   26.40    8.40
   5  -7   3   20.80    6.20
   5  -7  -3    3.60    5.00
  -5   7  -3   -6.20    6.40
   5  -7  -3    6.90    6.70
   5  -7  -3    3.80    6.90
  -5  -7   3   -3.00    8.10
  -5  -7   3   23.00    8.00
  -5  -7   3    3.60    8.20
   0  -8  -3    8.00    6.70
   0  -8  -3   10.40    3.50
   0  -8   3   10.90    3.60
   0  -8   3   12.80    4.50
   0  -8  -3   12.10    3.40
   0  -8  -3   12.20    4.60
   0  -8   3   14.40    8.40
   0  -8   3   21.90    9.60
   0   8   3   19.20    4.60
   0  -8   3   12.90    5.90
   0  -8  -3   14.30    6.80
   0  -8   3   23.50    6.60
  -1   8   3   54.99    6.60
   1  -8   3   57.39    9.00
  -1  -8  -3   48.00    8.00
   1  -8   3   57.99   10.10
   1  -8   3   60.79   12.80
   1  -8   3   49.20    7.00
   1  -8   3   48.70    5.50
   1   8  -3   58.99    4.70
   1  -8   3   41.00   10.80
  -1   8   3   44.80    6.80
  -1  -8  -3   68.69   12.00
  -1  -8  -3   67.59   13.80
   1  -8  -3   63.59    9.80
   1  -8  -3   76.39   14.90
   1  -8  -3   52.99    7.90
   1   8   3   67.49    9.20
  -1  -8   3   54.79    6.40
  -1  -8   3   45.80    4.80
  -1  -8   3   69.39   11.30
  -1  -8   3   51.29    6.10
   1  -8  -3   49.30    7.80
  -1  -8   3   44.70   11.80
  -2  -8  -3   10.40    8.40
   2  -8   3   16.40    6.70
   2   8  -3   20.30    5.30
   2  -8   3   38.90   10.50
   2  -8   3   18.50    4.50
  -2   8   3   22.20    4.60
  -2  -8  -3   17.70    6.30
  -2   8   3   11.20    4.90
   2  -8   3   21.30    5.00
   2  -8   3    0.40    7.50
   2  -8   3   16.80    7.90
  -2  -8  -3   25.90    9.20
   2   8   3    9.60    5.10
  -2  -8   3   15.30    8.40
  -2  -8   3   13.00    8.70
  -2  -8   3   24.30    5.90
   2  -8  -3   15.00    8.30
   2  -8  -3   21.60    6.00
   2  -8  -3   17.70    6.40
   2  -8  -3   34.20    8.40
  -3  -8  -3   10.40    8.30
  -3  -8  -3   11.30    8.70
   3  -8   3   17.20    9.50
   3  -8   3   40.00    9.60
   3   8  -3   16.20    8.10
   3  -8   3   19.90    8.10
  -3   8   3    9.10    7.30
   3  -8   3   19.20    4.30
  -3   8   3   15.00    4.80
   3  -8   3   14.40    4.50
  -3  -8  -3    9.50    4.90
   3  -8  -3   39.80    9.90
   3   8   3   17.30    6.30
  -3  -8   3   10.90    5.20
   3  -8  -3   14.80    5.70
  -3  -8   3   21.20   10.40
   3  -8  -3   17.70    6.40
  -3  -8   3   17.30    9.70
   3  -8  -3   11.00    7.60
   4  -8   3   31.50    4.90
  -4  -8  -3   10.80    9.20
  -4  -8  -3   41.60   12.30
  -4  -8  -3   27.80    8.20
   4  -8   3   33.90    6.50
  -4   8   3   25.80    9.40
   4   8  -3   24.50    7.10
   4  -8   3   36.00   12.60
   4  -8   3   13.20    7.00
   4  -8   3   34.10   11.70
   4  -8  -3   21.60    8.60
   4  -8  -3   37.70   10.50
  -4  -8   3   31.70   11.40
  -4  -8   3   43.60   13.20
   4   8   3   25.40    7.50
   4  -8  -3   23.00    6.90
  -4  -8   3   27.60    8.70
   4  -8  -3   30.60    9.10
   0  -9  -3   12.90    7.60
   0  -9   3   26.60    6.70
   0   9   3   26.70    5.90
   0  -9   3   23.80   10.90
   0  -9   3   18.40    4.70
   0  -9  -3   22.70   11.80
   0  -9   3   23.30    6.90
   0  -9  -3   19.00    6.00
   0  -9   3   21.00    4.80
   1  -9   3    3.80    7.80
  -1  -9  -3   20.30    7.70
   1  -9   3   12.70    5.70
  -1  -9  -3   17.60    7.80
   1  -9   3   33.20    7.70
   1  -9   3   11.70    4.10
   1  -9   3   13.10    4.70
  -1  -9  -3    2.00    8.40
  -1  -9   3   17.10    9.30
   1  -9  -3   17.50    7.20
  -1  -9   3   26.00    8.50
   1  -9  -3   16.00    4.50
   1   9   3    6.40    4.50
   1  -9  -3    8.90    5.30
   1  -9  -3   16.60    5.50
  -1  -9   3    8.30    3.80
   1  -9  -3    3.50    8.00
   2  -9   3   20.10    6.90
  -2  -9  -3   12.40    5.60
   2  -9   3    2.00    7.80
  -2  -9  -3   22.70   13.90
  -2  -9  -3   18.90   10.10
   2  -9   3   32.70    9.20
   2   9   3    4.40    5.00
   2  -9  -3   21.20    7.00
   2  -9  -3   15.40    7.50
   2  -9  -3   26.10    8.00
   2  -9  -3   19.40   10.30
  -2  -9   3   14.70    9.30
  -2  -9   3   19.00   10.10
  -2  -9   3   20.00    5.40
   0   0  -4   44.60    4.60
   0   0   4   35.40    3.10
   0   0  -4   29.70    3.20
   0   0  -4   35.30    4.30
   0   0  -4   32.50    3.00
   0   0   4   31.00    3.30
   0   0   4   38.00    3.30
   0   0   4   36.90    4.20
  -1   0   4  154.08    7.90
   1   0   4  155.88    7.20
   1   0   4  154.68    6.70
   1   0  -4  157.18    7.10
  -1   0  -4  151.58    6.10
  -1   0  -4  155.98    7.40
  -1   0   4  143.89    7.70
   1   0   4  154.78    7.60
   1   0   4  154.88    6.00
   1   0  -4  150.48    8.10
  -1   0   4  152.68    7.70
   1   0  -4  158.28    7.30
  -1   0   4  154.78    7.50
   1   0  -4  155.08    7.70
  -2   0   4    2.40    3.60
  -2   0  -4    0.10    4.00
  -2   0  -4    5.40    4.50
   2   0   4    0.60    1.70
   2   0  -4   -3.70    4.60
   2   0  -4   -1.10    3.20
  -2   0   4   -1.30    4.00
  -2   0   4    5.90    4.90
   2   0   4    3.50    3.50
   2   0   4   -1.40    4.20
  -2   0   4   -4.80    2.90
  -2   0  -4    2.20    2.80
  -2   0  -4    4.20    1.90
   2   0  -4   -0.90    4.00
   2   0  -4    6.50    3.70
  -3   0  -4  572.74   21.80
   3   0  -4  577.34   21.30
  -3   0   4  553.24   22.40
   3   0  -4  549.85   20.90
   3   0  -4  570.54   18.80
  -3   0   4  576.14   21.40
  -3   0   4  549.35   18.00
  -3   0  -4  561.14   21.50
   3   0   4  570.94   21.50
  -3   0   4  577.34   22.00
  -3   0  -4  564.94   19.60
  -3   0  -4  560.14   13.30
   3   0  -4  551.44   22.50
   3   0   4  557.14   21.80
  -4   0  -4  493.15   20.00
   4   0  -4  433.16   33.10
  -4   0  -4  453.55   20.90
  -4   0   4  493.95   22.40
   4   0  -4  459.85   17.50
  -4   0   4  462.45   22.00
  -4   0   4  446.16   20.70
  -4   0   4  460.45   16.80
   4   0  -4  482.05   21.40
   4   0  -4  451.05   20.50
  -4   0  -4  459.05   21.40
  -4   0  -4  444.46   11.70
  -4   0  -4  466.95   11.30
   4   0   4  476.55   21.90
   4   0   4  483.95   21.80
   4   0   4  460.85   20.60
   5   0  -4   28.60    9.20
   5   0  -4   13.80    4.70
  -5   0  -4   14.90    7.40
  -5   0   4   19.90    8.90
   5   0  -4   10.40    6.40
  -5   0   4   16.70    6.60
  -5   0   4   23.00    5.20
   5   0   4   27.60    8.60
   5   0  -4   13.30    8.20
  -5   0  -4   23.80    7.30
  -5   0   4   26.20    8.60
  -5   0  -4   36.30    9.30
   5   0   4   29.60    9.00
   5   0   4   30.60    8.70
  -6   0   4    4.90    6.80
  -6   0  -4   41.50   10.40
   6   0   4   36.60   10.30
   6   0   4   20.70    9.20
  -6   0   4   15.90    5.40
   6   0  -4   23.60    8.60
   6   0   4   25.60    9.00
  -6   0  -4   27.00    9.50
   6   0  -4   17.50    9.60
  -6   0  -4   34.90   11.30
  -6   0   4   12.80    7.00
   6   0  -4   19.30    9.20
  -6   0   4   10.70    9.00
   6   0  -4   36.50   11.00
  -7   0   4   60.39   14.70
  -7   0  -4   57.79   12.00
   7   0  -4   60.69   13.60
  -7   0   4   36.90   10.70
   7   0  -4   36.50   10.00
  -7   0   4   50.29    7.80
  -7   0  -4   54.89   12.90
   7   0   4   73.09   15.80
   7   0   4   38.90   12.20
  -7   0  -4   33.20   11.80
   7   0   4   37.00    9.50
   8   0  -4    3.50    7.60
  -8   0   4    5.50    7.50
  -8   0   4  -10.00    8.90
  -8   0  -4   17.00    8.30
   8   0   4    6.80    8.60
  -8   0   4   14.20    9.20
  -8   0   4    0.00    3.70
  -8   0  -4   -1.70    7.70
   8   0  -4   17.60   10.80
   8   0   4   -0.50    7.40
  -8   0  -4    1.80    8.90
   0   1   4  974.00   22.40
   0  -1   4  968.90   24.60
   0  -1   4 1003.20   21.20
   0   1  -4 1016.30   21.40
   0  -1  -4  959.80   23.00
   0  -1  -4 1010.90   21.80
   0   1   4  967.70   21.80
   0   1  -4 1027.40   25.00
   0  -1   4  996.90   20.90
   0  -1   4  981.70   22.50
   0   1   4  973.70   22.80
   0   1  -4 1000.90   22.80
   0  -1  -4  993.60   22.60
   0   1   4  969.20   24.00
   0  -1  -4  971.40   23.90
   0   1  -4  960.00   20.60
   1   1  -4   40.00    6.00
   1   1  -4   39.90    4.60
   1  -1   4   41.40    3.90
  -1   1   4   56.09    6.70
  -1  -1  -4   54.49    6.10
   1   1  -4   42.20    4.20
  -1  -1  -4   50.29    5.00
  -1   1   4   43.00    4.90
   1  -1   4   38.80    3.30
   1  -1   4   37.80    5.60
  -1   1   4   41.80    4.80
  -1   1   4   50.59    5.00
   1  -1   4   33.40    4.00
  -1  -1  -4   47.60    5.30
  -1  -1   4   45.60    4.50
   1  -1  -4   57.89    6.20
  -1   1  -4   43.30    3.00
  -1  -1   4   35.90    5.90
   1  -1  -4   39.60    4.90
  -1   1  -4   35.60    4.20
  -1   1  -4   42.80    3.90
   1  -1  -4   42.40    5.30
   1   1   4   42.20    5.00
   1  -1  -4   42.00    4.50
  -1  -1   4   43.50    4.80
   1   1   4   38.00    4.90
   1   1   4   60.59    6.30
  -1  -1   4   46.80    5.70
   1   1   4   42.10    3.50
   2   1  -4  163.98    9.90
  -2  -1  -4  178.18    8.20
   2   1  -4  187.88    8.90
  -2  -1  -4  174.88   10.90
   2   1  -4  190.98   11.60
   2  -1   4  172.68    5.60
   2  -1   4  177.68    9.30
   2   1  -4  193.48   10.60
   2  -1   4  181.78    8.60
  -2   1   4  183.08   10.00
  -2  -1  -4  170.58    9.40
  -2   1   4  167.88    8.30
  -2   1   4  182.48   11.60
  -2   1   4  189.48   10.10
  -2  -1  -4  187.28    8.90
   2  -1   4  168.48   11.00
   2   1   4  165.98    9.00
  -2  -1   4  179.58   10.30
   2  -1  -4  172.38    9.40
  -2  -1   4  169.98   10.20
   2  -1  -4  182.68   10.60
  -2  -1   4  186.58    9.80
   2   1   4  177.18   10.50
   2  -1  -4  186.98   11.00
   2   1   4  170.58    9.70
   2  -1  -4  178.38    8.60
  -2   1  -4  166.98    5.70
  -2   1  -4  175.68    9.00
  -2  -1   4  164.18   10.70
   2   1   4  165.68    8.10
  -2   1  -4  189.68    8.10
  -2   1  -4  183.78   10.70
  -3  -1  -4  188.38   11.40
   3  -1   4  192.28   11.20
   3  -1   4  189.28   13.50
  -3  -1  -4  180.58    8.60
   3   1  -4  201.88   14.20
   3   1  -4  178.88   10.90
  -3   1   4  183.48   11.90
  -3   1   4  185.58   12.20
   3   1  -4  171.48   11.20
   3  -1   4  186.88   11.90
  -3   1   4  202.48    9.50
  -3  -1  -4  178.28   13.40
  -3   1   4  176.18   13.70
   3   1  -4  198.48   12.40
  -3  -1  -4  201.88   12.10
   3   1   4  172.18   11.30
  -3  -1   4  197.38   11.40
   3  -1  -4  184.68   11.70
   3  -1  -4  180.38   13.00
   3  -1  -4  192.28   13.20
  -3  -1   4  183.88   13.20
   3  -1  -4  170.68    9.50
  -3   1  -4  166.68    9.90
  -3   1  -4  200.68   13.20
  -3   1  -4  188.08   11.60
   3   1   4  200.18   13.50
   3   1   4  184.68   12.10
  -3  -1   4  186.58   12.40
  -3  -1   4  194.28   12.50
   3   1   4  185.78    9.00
   4   1  -4   66.49   10.20
   4   1  -4   58.59   10.70
   4  -1   4   61.19    8.50
  -4   1   4   78.09   12.90
   4  -1   4   89.09   11.50
  -4  -1  -4   57.79    9.70
  -4  -1  -4   70.79   10.70
   4  -1   4   69.79   11.30
  -4  -1  -4   49.50    5.60
  -4  -1  -4   59.29    9.60
  -4   1   4   60.09    6.00
  -4   1   4   41.40    7.70
  -4  -1  -4   54.09    5.30
  -4   1   4   68.99   10.50
   4   1  -4   61.59    8.60
   4   1  -4   62.99    8.40
   4  -1  -4   89.69   12.80
  -4  -1   4   63.79   10.40
  -4   1  -4   78.49   11.10
   4  -1  -4   42.60    9.20
   4  -1  -4   95.29   12.90
   4   1   4   71.79   12.20
  -4   1  -4   65.29   11.40
   4   1   4   61.79   10.10
   4   1   4   71.99   10.80
  -4  -1   4   56.79   10.10
  -4  -1   4   50.99    7.70
  -4  -1   4   88.79   12.50
   4  -1  -4   53.89    6.90
  -5  -1  -4   38.90   10.00
  -5   1   4   33.00    8.50
  -5   1   4   34.80    5.50
  -5  -1  -4   32.30    5.30
  -5   1   4   29.30   10.00
   5   1  -4   31.70    7.80
   5  -1   4   62.19   11.50
   5   1  -4   35.20    9.60
   5  -1   4   42.40   10.40
  -5  -1  -4   48.80   10.20
  -5   1   4   34.90    8.30
   5   1  -4   46.30    8.30
   5   1  -4   32.10   10.10
  -5  -1  -4   41.10    5.30
   5  -1   4   38.00    8.70
  -5  -1  -4   25.90    6.90
  -5  -1   4   42.40    7.20
   5   1   4   30.70    9.70
  -5  -1   4   51.89   11.10
   5  -1  -4   47.20   10.50
  -5  -1   4   33.90    9.70
  -5   1  -4   26.90    6.90
  -5   1  -4   35.40    7.90
   5  -1  -4   43.50   10.20
  -5   1  -4   38.30   10.00
   5  -1  -4   57.49   12.10
   5  -1  -4   35.60    6.10
  -5  -1   4   30.10    7.90
   5   1   4   35.00   10.30
   5   1   4   35.40    8.70
  -6  -1  -4  182.78   15.60
  -6   1   4  166.58   15.90
  -6   1   4  159.68   15.50
  -6  -1  -4  153.98    8.80
   6  -1   4  194.18   17.10
  -6  -1  -4  211.98   18.50
  -6   1   4  135.79   16.30
   6   1  -4  163.48   14.30
  -6  -1  -4  146.59    8.10
   6   1  -4  139.69   17.10
   6   1  -4  142.19   14.70
  -6   1   4  139.99    9.00
   6  -1   4  150.88   16.80
   6  -1   4  165.18   15.30
  -6  -1  -4  160.78   15.60
  -6  -1   4  161.88   21.90
  -6   1  -4  143.29   16.00
  -6   1  -4  148.49   15.60
   6   1   4  149.29   15.50
  -6   1  -4  166.98   14.10
  -6  -1   4  131.59   15.80
   6   1   4  157.48   16.70
   6  -1  -4  154.28   17.00
   6  -1  -4  156.38   10.10
  -6  -1   4  173.98   11.80
   6  -1  -4  137.19   15.00
   6  -1  -4  162.08   15.20
   6   1   4  163.98   16.00
  -7   1   4   52.29    6.40
   7  -1   4   47.50   11.50
   7   1  -4   67.49   15.00
  -7   1   4   55.29   13.80
  -7  -1  -4   57.89    5.10
  -7   1   4   39.80   11.60
   7  -1   4   72.19   14.30
  -7  -1  -4   51.39   15.00
  -7  -1  -4   46.20   13.30
   7   1  -4   56.59   12.50
  -7  -1  -4   47.80    4.80
   7  -1   4   46.20   12.50
   7   1  -4   56.69   11.70
  -7  -1  -4   46.00   11.20
  -7  -1   4   45.40    7.70
   7   1   4   64.19   12.40
  -7  -1   4   50.79   14.60
  -7  -1   4   66.89   15.60
  -7  -1   4   42.70   12.70
  -7   1  -4   47.00   10.80
  -7  -1   4   33.20   10.50
   7   1   4   43.40   11.70
  -7   1  -4   60.39   14.40
   7  -1  -4   40.10   10.00
  -7   1  -4   55.39   14.40
   7   1   4   51.59   12.30
   7  -1  -4   69.69   14.60
  -8   1   4   44.00   14.40
   8   1  -4   61.49   12.80
  -8   1   4   66.59    5.10
  -8  -1  -4   61.09   13.30
  -8   1   4   65.09    5.00
   8  -1   4   77.19   16.00
   8   1  -4  117.79   20.20
  -8   1   4   48.10   11.60
  -8  -1  -4   61.69   15.10
   8  -1   4   58.49   14.10
  -8  -1  -4  109.19   17.40
   8   1  -4   59.69   16.10
  -8  -1   4   66.99   15.00
  -8   1  -4   77.19   14.70
  -8  -1   4   80.99   17.10
   8  -1  -4   62.59   15.70
  -8  -1   4   71.19   16.00
   8  -1  -4   98.69   17.30
   8   1   4   61.49   15.20
  -8  -1   4   59.69    8.90
  -8  -1   4   62.89    9.10
  -8   1  -4   88.59   18.00
   0  -2  -4  729.43   18.70
   0   2   4  715.63   21.40
   0   2   4  742.13   18.20
   0   2   4  750.32   19.00
   0   2  -4  712.03   22.20
   0  -2  -4  680.93   19.00
   0  -2   4  730.83   16.60
   0   2  -4  727.63   15.00
   0  -2  -4  717.73   17.20
   0  -2   4  733.03   16.30
   0  -2   4  734.63   22.40
   0   2  -4  709.03   15.40
   0  -2   4  740.83   18.60
   0  -2  -4  746.93   21.50
   1  -2   4  111.19    8.40
   1   2  -4  112.49    6.70
   1   2  -4  111.49    5.60
   1  -2   4  111.29    3.90
  -1   2   4  107.79    7.50
   1   2  -4  115.79    7.40
  -1   2   4  117.99    8.50
  -1  -2  -4  107.09    8.00
  -1  -2  -4  115.79    7.10
   1   2  -4  120.49    9.10
   1  -2   4  108.49    7.50
  -1  -2  -4  118.69    8.00
  -1   2   4  114.79    6.20
   1  -2   4  115.29    4.20
  -1  -2   4  117.59    5.90
   1  -2  -4  114.89    7.80
   1  -2  -4  115.29    7.90
   1  -2  -4  105.69    6.40
  -1  -2   4  100.59    9.50
   1  -2  -4   99.69    6.40
   1   2   4  110.29    3.80
  -1  -2   4  120.89    7.00
   1   2   4  109.79    8.00
   1   2   4  115.29    7.50
  -1  -2   4  110.59    7.60
   1   2   4  110.79    7.40
   2   2  -4   98.09    9.30
   2  -2   4   94.59    5.90
  -2   2   4  106.09   11.40
   2  -2   4   89.79    6.30
  -2  -2  -4   90.89    7.50
  -2  -2  -4   89.89    7.80
  -2  -2  -4   89.19    9.40
   2   2  -4  104.49    8.20
   2   2  -4   95.59    6.00
   2  -2   4   81.29    9.60
  -2   2   4   83.69    6.80
  -2   2   4   88.39    7.00
   2  -2   4   86.29    5.90
   2  -2  -4   99.89    9.70
   2  -2  -4  103.99    7.50
   2   2   4   79.39    8.40
  -2  -2   4   94.99    9.10
   2   2   4   81.39    7.80
  -2   2  -4   90.89    5.80
   2  -2  -4   77.49    7.70
  -2   2  -4  107.59   13.20
  -2   2  -4   90.59    5.10
  -2  -2   4   80.99    7.90
   2  -2  -4   93.59    7.20
   2   2   4   91.59    7.90
   2   2   4   84.49    5.90
  -2  -2   4   93.39    9.40
  -2  -2   4  103.29    7.20
  -3   2   4  273.77   11.70
  -3  -2  -4  288.17   14.80
   3  -2   4  274.77    9.90
   3  -2   4  251.97   12.30
  -3  -2  -4  268.67   16.20
  -3  -2  -4  281.87   11.90
  -3  -2  -4  290.37   13.20
  -3   2   4  293.37   17.60
  -3   2   4  266.37   13.50
   3   2  -4  305.47   16.70
   3  -2   4  269.07   13.50
   3   2  -4  245.18   14.10
   3  -2   4  276.77    8.30
   3  -2   4  270.77   17.00
   3   2  -4  285.17   12.20
   3   2  -4  275.47   15.20
  -3  -2   4  290.37   15.40
   3  -2  -4  257.37   14.90
   3  -2  -4  263.17   13.30
  -3   2  -4  259.07   15.90
   3   2   4  255.37   12.90
  -3  -2   4  285.97   16.40
   3   2   4  267.87   12.40
  -3   2  -4  275.37   12.60
  -3  -2   4  274.07   13.70
   3  -2  -4  284.47   12.30
  -3   2  -4  266.17   11.40
   3  -2  -4  283.17   16.00
   3   2   4  280.87   15.80
   3   2   4  258.17   14.80
  -3  -2   4  282.17   15.20
  -4  -2  -4  101.29   14.30
  -4   2   4   88.59    6.80
   4   2  -4   95.59    8.90
   4  -2   4   80.59    9.40
  -4   2   4   92.49    9.80
   4  -2   4   81.99    8.60
  -4  -2  -4   84.09    9.20
  -4   2   4  103.59   14.80
  -4   2   4  106.79   15.00
   4   2  -4  100.49   13.10
  -4  -2  -4   88.49   12.10
   4   2  -4   92.59   12.60
   4  -2   4   94.19   13.00
  -4  -2  -4   87.49    9.90
   4   2   4   99.69   10.90
   4  -2  -4   73.09   11.10
  -4   2  -4   80.49    8.80
  -4   2  -4  127.89   16.00
  -4  -2   4   88.99   13.30
   4  -2  -4   72.79    7.00
   4   2   4   80.89    8.90
   4  -2  -4   76.39    8.90
   4   2   4  113.49   14.20
  -4  -2   4   98.79   10.20
  -4   2  -4   77.09    8.00
  -4  -2   4   86.89   10.30
   4  -2  -4   91.49   10.90
  -4  -2   4   81.59   10.90
  -5   2   4   12.80    7.30
  -5   2   4   13.70    3.90
   5  -2   4    6.30    6.30
  -5  -2  -4   18.40    6.70
  -5  -2  -4    1.00    6.30
   5  -2   4   17.10    8.30
   5   2  -4    7.20    5.40
  -5  -2  -4   18.90    5.30
   5   2  -4    4.50    7.90
   5   2  -4   12.90   10.70
   5  -2   4   12.00    5.60
  -5  -2  -4   13.30    6.00
  -5  -2  -4    8.90    4.10
  -5   2   4   24.10    9.90
  -5   2   4   19.80    7.50
  -5  -2   4   11.40    7.30
   5   2   4    9.20    6.30
   5  -2  -4   12.20    7.70
   5   2   4   24.70    9.60
   5  -2  -4   13.50    4.50
   5  -2  -4   15.20    7.40
  -5   2  -4   19.50    6.00
  -5  -2   4   20.70    8.00
  -5   2  -4   22.70    7.10
   5   2   4   18.70    7.20
  -5  -2   4    9.50    5.00
  -5   2  -4   13.10    8.00
   5  -2  -4   17.50    7.40
   6  -2   4  118.49   16.10
  -6  -2  -4  103.19    9.90
   6  -2   4  156.98   20.00
  -6  -2  -4  154.78   21.60
  -6   2   4  124.89   14.10
   6  -2   4  122.49   13.10
   6   2  -4  141.39   20.30
   6   2  -4   74.99   12.80
  -6   2   4  124.19   19.80
  -6   2   4  117.89   13.00
  -6  -2  -4  111.49   14.60
  -6   2   4  102.49    7.30
   6   2  -4   99.39   11.40
  -6  -2  -4  112.99    9.30
  -6  -2  -4  117.29   13.70
  -6  -2   4  153.08   18.50
  -6   2  -4  105.59   13.70
   6   2   4  124.59   17.90
  -6  -2   4  127.79   18.20
  -6   2  -4  104.89   11.40
  -6   2  -4  106.39   23.10
   6  -2  -4  107.49   15.80
   6  -2  -4  104.49   12.70
   6   2   4  123.99   12.90
  -6  -2   4   89.59   10.10
   6  -2  -4  122.59    8.90
   6  -2  -4  104.79   16.30
   6   2   4  132.69   16.10
  -6  -2   4  134.59   18.30
  -7   2   4    1.30    5.90
   7   2  -4   16.50   10.00
  -7  -2  -4  -12.80    5.50
  -7   2   4    0.90    2.50
   7   2  -4   -9.30    4.70
  -7  -2  -4    0.40    5.90
  -7  -2  -4   -2.40    3.50
  -7  -2  -4    2.10    3.90
   7  -2   4    0.30    6.50
   7   2  -4   -5.20    4.90
   7  -2   4   -1.90    5.50
  -7  -2  -4   15.20    9.80
  -7   2   4    3.60    8.50
  -7   2   4    4.60    6.90
   7   2   4   13.40    7.10
  -7   2  -4    4.80    8.50
  -7  -2   4    3.20    6.50
  -7   2  -4   -6.50    3.90
   7   2   4    6.60    8.00
  -7  -2   4   -4.20    7.40
  -7  -2   4   15.20   11.00
   7   2   4    3.70    8.20
   7  -2  -4    4.20    3.60
  -7  -2   4    1.40    4.60
   7  -2  -4   14.00    8.90
  -7   2  -4   -0.10    5.60
   7  -2  -4    2.80    7.00
  -7  -2   4    5.10    5.00
   7  -2  -4    4.20    8.30
  -8  -2  -4   11.60    4.40
  -8  -2  -4    7.20   11.90
  -8  -2  -4   17.40    8.70
   8   2  -4   37.70   14.30
   8  -2   4    8.70    5.90
  -8   2   4   28.20   11.40
   8  -2   4   10.90    8.90
  -8  -2  -4   10.50    8.50
   8   2  -4   13.40    7.40
   8  -2  -4    8.50   10.10
   8   2   4   13.40   10.90
  -8  -2   4   13.50    5.50
   8   2   4   25.00    9.20
   8  -2  -4    3.90    8.30
  -8   2  -4   12.90    9.20
  -8  -2   4   16.00    6.40
  -8  -2   4   25.40   10.40
   8   2   4   21.50    9.50
  -8   2  -4    9.70    6.80
  -8  -2   4    4.20    9.10
  -8  -2   4   33.40   12.20
   0  -3  -4  306.57   11.80
   0   3   4  293.97   11.20
   0   3   4  293.67   11.30
   0  -3  -4  283.47    9.70
   0  -3   4  302.07   11.00
   0  -3  -4  281.17   16.30
   0   3   4  265.17   13.60
   0  -3   4  277.67    8.50
   0  -3   4  306.47   14.70
   0  -3   4  307.37   15.50
   0  -3   4  301.87   12.20
   0  -3   4  297.87    9.40
   0   3   4  278.07   10.50
   1  -3   4   56.59    7.70
   1  -3   4   50.59    8.20
  -1  -3  -4   57.89    8.50
   1   3  -4   44.90    5.50
   1   3  -4   48.40    5.30
  -1   3   4   47.80    7.20
  -1   3   4   48.90    4.80
  -1  -3  -4   52.69    7.10
  -1   3   4   49.20    5.50
  -1   3   4   58.49    8.10
   1  -3   4   35.50    6.60
   1   3  -4   47.20    5.10
  -1  -3   4   52.49    7.00
   1  -3  -4   46.60    8.40
   1   3   4   48.70    7.90
  -1  -3   4   47.30    4.40
   1  -3  -4   47.60    5.70
   1  -3  -4   43.50    5.30
   1   3   4   47.20    6.20
  -1  -3   4   60.79    9.80
   1  -3  -4   54.19    7.50
   2  -3   4   52.19    6.30
   2  -3   4   61.29    7.90
   2  -3   4   45.40    4.30
  -2  -3  -4   57.49    9.70
  -2   3   4   58.29    7.70
   2   3  -4   40.50    7.60
  -2  -3  -4   50.19    7.50
  -2  -3  -4   54.29    8.60
   2  -3   4   52.29    9.50
  -2   3   4   46.80    9.10
  -2   3   4   44.80    5.30
   2   3  -4   43.10    4.50
   2  -3   4   51.99    5.60
   2   3  -4   39.00    6.40
  -2   3   4   39.50    6.20
   2   3   4   44.80    2.10
   2  -3  -4   55.39    6.30
   2  -3  -4   58.29    7.80
   2  -3  -4   63.59    9.10
   2   3   4   39.10    2.60
   2   3   4   56.09    8.00
  -2  -3   4   67.59    9.10
   2   3   4   48.00    7.50
  -2   3  -4   42.30    2.40
  -2  -3   4   48.40    5.40
  -2  -3   4   58.09   10.20
   2   3   4   51.29    8.40
  -2   3  -4   43.30    2.50
  -2   3  -4   53.59    8.80
   2  -3  -4   58.19    8.00
   3   3  -4   47.10    5.90
   3  -3   4   48.40    7.30
  -3   3   4   41.50    6.50
  -3   3   4   39.40    6.60
  -3  -3  -4   38.10    7.20
   3  -3   4   45.90    5.60
   3   3  -4   32.00    8.00
  -3   3   4   42.50    9.30
   3  -3   4   40.50    5.90
  -3   3   4   48.70    8.00
  -3  -3  -4   56.49    9.30
   3   3  -4   52.99    9.30
   3  -3   4   48.70   10.70
  -3  -3  -4   25.80    7.40
   3  -3   4   43.80    6.20
  -3   3  -4   42.30    5.30
   3   3   4   28.70    7.40
   3  -3  -4   23.30    6.50
   3  -3  -4   46.00    7.30
   3   3   4   25.20    6.50
   3   3   4   47.00    5.50
  -3  -3   4   42.70    6.90
  -3   3  -4   43.30    9.40
   3  -3  -4   49.80    9.50
   3  -3  -4   41.60    6.70
  -3  -3   4   34.70    8.20
  -3   3  -4   45.60    5.40
   3   3   4   32.90    7.70
  -3  -3   4   33.80    7.50
   4  -3   4    0.90    4.80
   4  -3   4    5.20    2.50
   4  -3   4    5.20    2.40
   4   3  -4   10.70    6.50
  -4  -3  -4    3.10    4.40
   4   3  -4    2.90    3.30
  -4   3   4    4.30    6.90
  -4   3   4    4.30    4.40
  -4  -3  -4    6.80    4.00
  -4  -3  -4    8.10    4.90
  -4   3   4    3.40    3.60
  -4  -3  -4    7.30    6.70
  -4   3   4   -4.70    3.50
   4  -3   4    4.90    3.80
   4  -3   4    6.80    7.10
  -4   3  -4    6.60    3.70
  -4  -3   4   10.70    6.00
   4   3   4   -1.30    3.40
  -4  -3   4    0.40    4.80
  -4   3  -4    9.30    4.00
   4  -3  -4    4.20    4.20
  -4  -3   4    6.10    6.40
  -4   3  -4    2.50    6.10
   4   3   4    9.20    6.60
   4  -3  -4    6.40    6.90
   4  -3  -4    6.20    5.80
   4  -3  -4    0.60    3.80
   5   3  -4   62.99    9.10
   5   3  -4   79.79   14.30
  -5   3   4   56.19    7.30
  -5   3   4   56.79    9.20
   5  -3   4   48.00    9.00
   5  -3   4   46.20    9.80
  -5   3   4   67.19   14.10
   5  -3   4   60.49   13.20
  -5  -3  -4   89.09   15.30
  -5  -3  -4   59.19    9.10
  -5  -3  -4   53.29    8.80
   5   3  -4   68.99   12.10
  -5  -3  -4   58.79   10.90
  -5  -3  -4   71.99   10.50
  -5   3   4   45.90    8.80
   5  -3  -4   62.89    8.00
  -5   3  -4   61.69    9.10
  -5  -3   4   53.39   10.80
  -5   3  -4   72.49   10.00
  -5   3  -4   40.40   10.90
  -5  -3   4   56.89   11.70
   5   3   4   64.89    9.30
   5  -3  -4   63.39   10.40
  -5  -3   4   54.59   13.10
   5   3   4   42.80   10.50
  -5  -3   4   65.29   11.20
   5  -3  -4   62.49   12.70
   5  -3  -4   59.79   11.60
  -5  -3   4   44.20    9.20
  -6  -3  -4  216.28   17.40
   6   3  -4  221.78   18.50
  -6  -3  -4  214.78   14.20
  -6  -3  -4  206.38   14.70
   6   3  -4  206.28   14.30
   6  -3   4  188.58   15.30
   6  -3   4  212.38   17.20
  -6   3   4  178.38   14.80
   6   3  -4  198.98   20.10
  -6   3   4  190.78   10.50
  -6  -3  -4  230.88   18.40
  -6   3   4  198.38   20.30
   6  -3  -4  194.48   15.90
   6   3   4  273.27   20.50
  -6  -3   4  224.18   18.40
   6   3   4  200.78   17.60
  -6  -3   4  209.48   19.90
  -6   3  -4  212.98   14.40
  -6  -3   4  178.78   16.60
   6  -3  -4  206.08   11.50
   6   3   4  252.57   20.20
  -6   3  -4  209.08   20.20
   6  -3  -4  196.88   22.00
  -6  -3   4  202.78   15.40
  -6  -3   4  206.08   15.90
   7  -3   4   12.20    7.50
  -7   3   4   10.80    9.10
  -7  -3  -4   14.90    7.90
  -7  -3  -4   13.60    5.30
  -7  -3  -4    1.60    4.50
   7  -3   4    3.50    6.80
  -7   3   4   10.90    3.50
  -7   3   4    2.80    5.30
   7   3  -4   32.10   11.50
   7   3  -4    7.70    7.50
  -7  -3  -4   21.70   10.20
  -7  -3  -4    7.60    9.30
   7   3  -4   24.70    7.20
  -7  -3   4    8.20    5.70
  -7  -3   4   19.00    9.50
  -7   3  -4   11.60    6.40
  -7   3  -4    8.80    9.60
   7  -3  -4    5.70    8.80
  -7  -3   4    6.70    7.70
   7   3   4    7.00    8.00
   7   3   4    1.70    8.40
  -7  -3   4    8.20    7.90
  -7  -3   4   18.70    6.10
   7  -3  -4   10.80    3.60
   7  -3  -4    3.30    6.00
   7   3   4   17.60    7.50
  -8  -3  -4   95.59   19.80
   8  -3   4   76.29   15.90
   8   3  -4   73.59   15.40
  -8  -3  -4   81.79   16.10
   8   3  -4  108.59   20.30
  -8  -3  -4   68.19   13.30
  -8  -3  -4   73.69   10.20
  -8   3   4   57.09   17.90
   8  -3   4   62.79   13.30
  -8  -3  -4   94.59    9.40
  -8  -3   4  106.79   21.00
   8  -3  -4   86.39   18.00
  -8   3  -4   83.69   18.40
   8   3   4  115.69   16.00
  -8  -3   4  105.59   11.90
  -8  -3   4   82.29   14.90
  -8   3  -4  110.59   15.80
   8   3   4   98.09   19.30
   8  -3  -4   54.79   12.50
   8   3   4   61.99   14.00
  -8  -3   4   66.49   11.20
  -8  -3   4   73.39   17.60
   0  -4  -4   88.09    9.50
   0  -4   4   93.79    6.10
   0  -4  -4   98.99    7.80
   0   4   4   87.59    6.80
   0  -4   4   97.49    5.00
   0  -4   4   90.89    6.70
   0  -4  -4   97.49    6.20
   0  -4   4   93.19   10.10
   0  -4  -4   88.39    6.80
   0   4   4   97.39   10.10
   0   4   4   94.89    6.60
   0  -4   4   86.39    8.00
   0  -4   4   79.29   11.10
   1  -4   4   90.89    4.30
  -1   4   4   92.09    6.40
  -1   4   4   87.79    7.00
   1   4  -4   92.19    6.40
   1  -4   4  105.99   10.30
   1  -4   4  118.99   10.30
  -1  -4  -4   90.59    8.90
   1   4  -4   89.19    6.30
   1  -4   4   93.49    9.30
  -1  -4  -4   96.09   10.30
  -1   4   4   99.89    9.70
  -1  -4  -4   95.49    7.60
  -1   4   4  111.89    9.40
   1  -4  -4   90.99    8.40
   1   4   4   87.49    9.70
  -1  -4   4   93.29   11.10
   1   4   4   75.79    7.20
   1  -4  -4   83.69    8.90
   1  -4  -4  100.09    7.00
  -1  -4   4   79.59    8.10
  -1  -4   4  104.99   12.90
   1   4   4   76.79    7.50
  -1  -4   4   93.59    5.90
  -1  -4   4   97.59    7.00
   1  -4  -4   92.29    7.20
   2  -4   4   -0.50    3.40
   2   4  -4    2.60    2.20
  -2  -4  -4   -0.20    4.30
  -2  -4  -4    5.30    3.50
  -2   4   4    1.40    2.40
   2  -4   4    2.10    3.00
   2  -4   4   -2.80    5.40
   2  -4   4    1.20    4.20
  -2   4   4   -0.90    5.40
  -2   4   4    0.50    4.00
  -2   4   4    4.50    3.60
   2   4  -4   -0.40    3.70
  -2  -4  -4    6.10    5.60
   2   4  -4    2.00    3.10
   2  -4   4   -0.30    2.30
  -2   4  -4   -0.30    4.70
   2  -4  -4   -1.50    2.80
  -2  -4   4   -1.00    4.50
   2   4   4   -1.00    5.20
  -2  -4   4    2.70    3.50
   2   4   4    1.30    4.30
   2  -4  -4    2.50    4.00
  -2  -4   4    5.20    6.30
   2  -4  -4    9.20    5.60
  -2  -4   4    4.40    4.70
  -2  -4   4    5.90    3.00
   2  -4  -4    0.70    3.60
   2   4   4   -3.70    3.00
   3   4  -4   56.09    9.60
   3  -4   4   38.90    6.30
   3   4  -4   36.40    4.30
  -3   4   4   35.70    9.60
  -3   4   4   51.99    8.10
   3  -4   4   32.60    6.50
   3  -4   4   47.80   10.90
   3  -4   4   44.50    6.50
   3  -4   4   41.60    5.60
  -3  -4  -4   24.30    6.10
  -3   4   4   43.20    6.20
  -3  -4  -4   36.30    8.70
  -3   4   4   44.00    7.60
   3   4  -4   42.80    9.20
  -3  -4  -4   28.30    7.50
   3   4   4   51.69    8.70
  -3  -4   4   36.70    8.30
   3   4   4   51.19    9.30
  -3   4  -4   33.70    8.70
  -3  -4   4   41.80    8.50
   3  -4  -4   39.40    7.30
   3  -4  -4   26.80    6.70
   3   4   4   39.90    8.80
  -3  -4   4   45.00    9.50
  -3   4  -4   36.80    3.30
  -3  -4   4   38.90    9.50
  -3  -4   4   37.10    6.00
   3  -4  -4   44.20    6.70
  -3   4  -4   31.60    2.90
   3  -4  -4   37.30    8.90
  -4   4   4   50.29    7.70
  -4  -4  -4   43.80   10.70
   4   4  -4   42.60    6.10
  -4  -4  -4   30.70    8.20
  -4  -4  -4   44.90    9.10
  -4   4   4   51.19   12.20
   4   4  -4   47.90   10.10
   4  -4   4   49.20    8.40
   4  -4   4   46.10   11.30
  -4   4   4   56.99    9.50
   4  -4   4   48.30    6.40
   4  -4   4   57.09    7.10
  -4   4   4   48.90    7.00
   4  -4   4   48.30    7.40
   4   4  -4   57.19   10.30
   4   4   4   49.50   11.30
   4  -4  -4   30.30    6.40
  -4   4  -4   49.50   11.60
   4   4   4   47.70   10.70
  -4   4  -4   47.00    5.90
   4  -4  -4   45.40    7.90
   4   4   4   39.50    4.60
  -4  -4   4   46.50    9.80
  -4  -4   4   48.00   10.40
  -4   4  -4   45.70    5.10
  -4  -4   4   83.49   16.90
   4  -4  -4   36.40    8.60
   4  -4  -4   69.39   13.10
  -4  -4   4   48.40    9.60
  -5  -4  -4   16.50    6.80
  -5   4   4   27.30    8.50
  -5  -4  -4   17.20    7.20
  -5   4   4   20.80   10.00
  -5  -4  -4    4.30    8.20
   5   4  -4    7.00    8.40
   5  -4   4   18.20    4.10
   5   4  -4   26.30    6.10
   5  -4   4   27.30    7.40
   5   4  -4   23.10    9.20
  -5   4   4   18.30    5.50
  -5  -4  -4   13.70    7.30
   5  -4   4   18.80    9.20
   5  -4   4   15.80    7.90
  -5  -4  -4   16.30    5.30
   5  -4   4   21.20    4.00
   5   4   4   16.50    5.10
  -5  -4   4   13.90    8.70
   5  -4  -4   11.30    8.30
  -5   4  -4   19.20    5.70
  -5  -4   4   12.20    6.70
   5  -4  -4   16.90    5.90
  -5  -4   4   15.60    7.20
   5   4   4   17.70    8.60
  -5   4  -4   17.90    5.10
  -5  -4   4   17.10    7.30
   5  -4  -4   19.50    6.50
   5   4   4   22.30    8.40
   5  -4  -4   17.70    9.00
  -5  -4   4   10.60    6.10
  -6  -4  -4    6.10    8.00
   6  -4   4    3.90    5.40
  -6   4   4    7.30    4.40
  -6  -4  -4    4.60    5.10
  -6  -4  -4   21.70    8.10
  -6   4   4   11.50    5.70
  -6   4   4    0.80    7.60
  -6  -4  -4   15.00    6.20
   6  -4   4    7.90    6.90
   6   4  -4   -3.20    5.00
  -6  -4  -4   21.90    8.90
   6   4  -4    7.00    8.60
  -6   4   4   -2.90    5.10
  -6   4  -4   -1.60    7.80
   6  -4  -4   -0.10    5.70
   6  -4  -4    3.30    5.00
  -6  -4   4    5.60    8.00
  -6   4  -4    4.10    4.70
  -6  -4   4   -6.00    5.30
   6   4   4   11.20    8.80
  -6  -4   4    2.50    5.70
   6   4   4    2.10    7.40
  -6  -4   4   17.70    7.30
   6   4   4   -2.10    6.80
   6  -4  -4   10.40    8.20
  -6  -4   4    1.50    6.50
   6  -4  -4   10.10    4.60
  -7   4   4   18.80    8.20
   7  -4   4   16.10    8.70
   7   4  -4    4.00    5.60
  -7  -4  -4    4.50   10.00
  -7  -4  -4   -0.60    5.30
  -7   4   4    6.60   10.40
  -7  -4  -4   -2.80    4.30
   7   4  -4   10.30    8.20
  -7   4   4    5.70    3.30
  -7  -4  -4   12.00    8.60
  -7  -4  -4   16.00    6.50
   7   4  -4    1.60    6.40
   7  -4   4   -4.10    5.30
   7   4   4    8.10    6.90
  -7  -4   4   18.00    7.00
  -7   4  -4    6.60    5.50
   7   4   4   19.90   10.60
  -7  -4   4    6.60    6.20
   7  -4  -4   13.60    4.10
   7  -4  -4    0.50    9.80
  -7   4  -4    9.20   10.20
  -7  -4   4   -1.30    4.90
   7  -4  -4    3.40    5.50
   7   4   4   22.40    6.60
  -7  -4   4    9.60    9.70
  -7  -4   4    4.10    7.00
   0   5   4   -1.00    5.00
   0  -5  -4    1.70    3.80
   0  -5   4    8.60    3.80
   0  -5   4   11.80    2.60
   0   5   4   13.50    4.30
   0  -5  -4   13.30    6.30
   0  -5   4   13.50    5.30
   0  -5  -4    8.00    3.30
   0  -5   4    7.10    5.70
   0   5   4    8.50    3.50
   0   5   4    5.00    3.10
   0  -5  -4    7.60    3.20
   0  -5   4   11.50    6.40
   1  -5   4   21.20    6.60
  -1   5   4   18.80    6.80
  -1  -5  -4   10.70    5.70
  -1   5   4   21.60    4.60
   1  -5   4    6.90    4.90
   1   5  -4   17.00    4.10
   1  -5   4   11.10    2.80
  -1  -5  -4   18.80    6.20
  -1  -5  -4   19.30    4.90
  -1   5   4    9.70    5.00
   1  -5   4   15.60    5.30
   1  -5   4   16.50    6.10
   1   5  -4   15.90    3.60
   1  -5   4   17.40    2.60
  -1   5   4   13.30    3.50
   1  -5  -4   12.00    5.40
   1   5   4   16.90    5.40
  -1  -5   4   18.30    3.60
  -1  -5   4   21.60    7.50
  -1  -5   4   16.80    5.40
   1  -5  -4   18.30    5.10
  -1  -5   4   13.90    4.50
   1  -5  -4    7.60    3.60
   1   5   4   10.30    4.30
  -1  -5   4   12.90    4.10
   1   5   4   12.50    5.80
   1  -5  -4    7.90    5.90
  -1  -5   4   18.30    8.00
  -2  -5  -4   10.70    4.70
   2  -5   4   11.40    5.70
   2   5  -4   11.90    4.50
  -2  -5  -4   10.90    6.70
   2   5  -4    7.60    4.10
   2  -5   4   15.60    8.70
   2  -5   4   10.20    3.20
  -2   5   4   12.80    5.70
  -2   5   4   10.70    4.20
   2  -5   4   12.90    2.60
  -2  -5  -4   19.30    7.10
  -2   5   4   10.20    3.20
  -2   5   4   11.70    5.30
   2  -5   4    7.20    5.10
   2   5   4    7.60    4.70
  -2  -5   4   10.60    4.70
  -2  -5   4   21.40    8.20
  -2  -5   4   12.80    6.30
   2   5   4    4.70    4.80
   2  -5  -4    9.30    4.40
   2  -5  -4   17.80    6.20
  -2  -5   4    8.80    3.40
   2   5   4   17.60    7.00
  -2  -5   4    7.60    6.60
   2  -5  -4   14.90    4.80
   2  -5  -4   17.10    7.10
   3   5  -4   26.50    7.10
  -3  -5  -4   23.90    6.20
   3  -5   4   24.10    4.10
   3  -5   4   13.30    6.40
  -3   5   4   25.40    5.10
   3  -5   4   23.10    6.50
   3  -5   4   32.40   10.20
  -3   5   4   25.50    9.20
   3   5  -4   20.20    6.80
  -3   5   4   18.40    5.80
   3   5  -4   25.90    4.20
   3  -5   4   20.40    5.00
  -3   5   4   28.20    6.20
  -3  -5  -4   13.80    7.40
  -3  -5  -4   25.50    8.10
   3  -5  -4   26.10    8.50
   3  -5  -4   31.00    6.30
  -3  -5   4   22.90    7.40
   3  -5  -4   28.50    6.80
  -3  -5   4   29.90    5.60
   3   5   4   12.80    6.00
  -3   5  -4   39.70    9.40
   3  -5  -4   20.30    6.50
  -3  -5   4   30.30    9.00
  -3  -5   4   20.70    8.60
   4  -5   4   15.50    5.90
  -4   5   4   17.10    5.80
   4   5  -4    8.40    6.00
  -4  -5  -4    8.80    6.50
  -4  -5  -4    5.60    6.10
   4  -5   4    5.60    5.10
  -4  -5  -4    7.30    8.70
  -4   5   4   19.90    4.80
   4   5  -4    4.30    4.70
   4   5  -4    8.40    3.30
   4  -5   4   21.60    9.70
  -4   5   4   13.20    8.80
   4  -5   4   10.90    4.30
   4  -5   4    8.20    4.80
  -4  -5   4   23.50    9.30
  -4  -5   4    3.00    4.90
   4   5   4   16.80    7.70
   4  -5  -4   11.20    6.10
  -4  -5   4   15.40    8.20
  -4  -5   4    0.20    5.50
  -4   5  -4    8.30    2.20
   4  -5  -4   20.10    9.20
   4  -5  -4   19.70    8.50
   4   5   4    5.10    6.10
  -4  -5   4   13.90    7.10
  -4   5  -4   19.30    8.70
  -4   5  -4   11.30    2.70
   4  -5  -4   11.60    5.40
  -5  -5  -4    5.40    5.90
  -5   5   4    1.80    8.50
  -5  -5  -4    9.40    6.70
   5  -5   4   11.50    5.00
  -5   5   4    2.60    4.60
   5  -5   4    7.10    5.20
   5  -5   4    4.60    5.90
   5   5  -4   13.50    4.40
   5  -5   4    4.30    4.30
  -5   5   4    8.70    5.70
   5   5  -4    1.80    7.30
  -5  -5  -4   17.40    7.30
  -5  -5  -4   11.40   10.00
   5  -5   4   20.80   10.80
   5   5  -4   10.50    6.70
   5   5   4   13.10    7.00
   5  -5  -4   15.30   10.80
  -5  -5   4   16.30    7.00
  -5   5  -4    3.20    7.30
   5  -5  -4   14.40    5.90
  -5  -5   4   -2.10    6.60
   5   5   4   11.70    2.70
  -5  -5   4   11.40    6.60
   5  -5  -4    8.70    7.10
   5   5   4   13.30    2.80
  -5   5  -4    6.60    3.20
  -5   5  -4   10.30    3.40
  -5  -5   4    0.70    6.70
  -5  -5   4    7.20    8.20
   5   5   4    5.90    6.40
   5  -5  -4    3.80    6.20
  -6   5   4   44.50   10.20
   6  -5   4   32.70    8.00
  -6  -5  -4   49.90   14.50
   6  -5   4   31.30    4.20
   6  -5   4   27.10    8.80
   6   5  -4   27.80    6.10
  -6  -5  -4   30.60    9.10
  -6   5   4   15.70    8.60
  -6  -5  -4   30.20    9.00
  -6   5   4   28.10    6.80
  -6  -5  -4   40.60    9.40
   6   5  -4   37.80   10.90
   6  -5  -4   27.50    9.30
   6  -5  -4   30.20    8.10
  -6  -5   4   32.10    8.60
  -6   5  -4   51.29   13.30
  -6  -5   4   50.29   13.30
  -6  -5   4   33.80    9.30
   6  -5  -4   21.10    6.50
  -6  -5   4   50.09   13.60
   6   5   4   24.70    9.30
  -6  -5   4   28.20   11.60
  -6   5  -4   36.30    6.80
   6   5   4   35.50    5.50
  -7  -5  -4    9.10    7.10
   7   5  -4    2.00    9.70
   7   5  -4   -4.80    4.30
  -7  -5  -4   10.60    7.50
   7  -5   4    2.90    6.60
  -7  -5  -4   15.50    9.70
  -7   5   4    3.70    9.00
   7  -5   4    5.90    7.70
   7   5   4    3.90    7.60
   7  -5  -4    1.40    9.20
  -7  -5   4    0.70    5.80
  -7  -5   4   14.80    7.00
   7  -5  -4    2.50    5.70
  -7   5  -4    3.60    8.10
   7   5   4    5.00    4.90
   7   5   4   -5.10    7.40
  -7  -5   4   13.30   10.60
  -7  -5   4    4.80    6.00
   7  -5  -4   12.60    4.50
  -7   5  -4    5.10    5.00
   0  -6   4   19.40    4.70
   0  -6   4   11.70    7.10
   0  -6   4   12.30    7.60
   0   6   4   28.50    6.20
   0  -6   4   18.90    3.70
   0  -6   4   17.80    6.30
   0  -6  -4   22.90    5.20
   0   6   4   13.60    7.00
   0   6   4   19.60    5.10
   0  -6  -4    9.50    3.60
   0  -6  -4   19.60    5.90
   0  -6   4   13.30    4.60
   0  -6  -4   13.40    6.90
   1  -6   4   17.90    4.00
  -1  -6  -4   17.40    5.00
  -1   6   4   29.70    5.60
  -1   6   4   25.70    5.20
   1  -6   4   22.30    7.20
  -1   6   4   22.00    7.10
  -1   6   4   27.70    6.50
   1  -6   4   25.20    8.80
  -1  -6  -4   26.00    8.70
   1   6  -4   28.80    4.20
   1   6  -4   27.30    4.90
   1  -6   4   20.00    5.90
   1  -6   4   19.10    7.30
   1  -6   4   29.80    3.70
  -1  -6  -4   29.80    7.80
  -1  -6   4   23.30    4.80
   1  -6  -4   23.10    8.60
  -1  -6   4   23.00    7.10
  -1  -6   4   16.90    8.10
   1  -6  -4   21.30    6.00
  -1  -6   4   21.50    4.10
   1  -6  -4   22.70    5.80
  -1  -6   4   22.80    8.90
   1   6   4   11.90    6.00
  -1  -6   4   16.90    5.50
   1   6   4   28.80    6.10
   1  -6  -4   28.00    5.40
   1   6   4   31.80    6.90
   2   6  -4   36.90    6.40
  -2   6   4   28.90    6.50
  -2  -6  -4   33.50    9.40
   2  -6   4   30.30    3.60
   2  -6   4   30.20    4.20
  -2   6   4   38.20    5.90
   2  -6   4   29.10    8.00
   2  -6   4   31.40    9.20
   2   6  -4   32.40    6.40
  -2   6   4   43.80    8.70
  -2   6   4   36.70    9.40
   2  -6   4   21.90    7.00
  -2  -6  -4   37.40    9.80
  -2  -6  -4   18.20    5.50
   2   6   4   35.30    8.00
  -2  -6   4   33.50   10.00
   2  -6  -4   41.60    6.90
  -2  -6   4   31.30   10.70
   2  -6  -4   34.70    7.30
  -2  -6   4   31.30    8.40
   2  -6  -4   11.50    8.40
  -2  -6   4   33.80    5.40
   2   6   4   25.60    8.60
  -2  -6   4   39.70    7.50
  -2  -6   4   30.30    4.50
   2   6   4   40.40    7.70
   2  -6  -4   19.90    7.60
   3  -6   4   46.30    8.90
  -3   6   4   52.99   11.20
  -3   6   4   70.79    6.10
  -3  -6  -4   64.89   12.70
  -3   6   4   70.89   13.00
  -3  -6  -4   47.90    8.20
   3   6  -4   61.89    9.70
  -3   6   4   76.49    9.70
   3  -6   4   53.19    4.90
   3  -6   4   72.99   12.30
   3  -6   4   54.59    6.30
   3  -6   4   64.19   12.70
  -3  -6   4   53.79    6.00
  -3  -6   4   58.49    9.50
  -3  -6   4   62.19   13.10
   3   6   4   65.99   10.00
   3  -6  -4   47.50    9.00
  -3   6  -4   65.79   12.10
  -3  -6   4   45.90   11.10
   3  -6  -4   67.39   11.40
  -3  -6   4   48.00   11.20
   3  -6  -4   56.99    8.50
   3  -6  -4   53.09   10.70
  -4   6   4    5.70    5.70
  -4   6   4    2.20    7.00
   4  -6   4   -3.50    5.00
   4  -6   4    0.70    3.80
   4   6  -4    3.40    4.60
  -4   6   4    0.40    4.50
   4  -6   4    4.30    4.70
  -4  -6  -4    8.10    8.50
   4  -6   4    1.90    2.80
  -4  -6  -4   -0.50    5.20
   4  -6   4   22.70   10.00
   4   6  -4    1.50    5.10
   4   6  -4    6.40    3.00
  -4  -6  -4   -3.90    4.70
  -4  -6   4   13.10    8.80
   4  -6  -4    3.00    5.80
  -4  -6   4    4.00    7.60
  -4  -6   4    2.30    4.20
   4   6   4    2.20    7.90
   4  -6  -4   13.80    9.00
  -4  -6   4    3.60    7.00
   4  -6  -4   -0.30    4.50
   4  -6  -4   -1.30    5.40
  -4   6  -4    1.20    5.60
   4   6   4   -3.40    4.30
  -4  -6   4    8.00    6.00
  -5   6   4   21.00    9.80
   5   6  -4   10.40    3.60
  -5  -6  -4   17.10    7.30
  -5   6   4   12.70    6.20
   5  -6   4   21.40    6.90
   5  -6   4   26.00    7.10
  -5  -6  -4   28.20   11.60
   5  -6   4   12.70    4.80
  -5   6   4   19.20    6.60
   5   6  -4   -0.70    8.00
   5  -6   4   11.10    5.50
   5   6  -4   26.70    9.60
  -5  -6  -4   28.60    9.30
  -5   6  -4    8.60    8.80
   5  -6  -4    5.80    6.60
  -5  -6   4   21.00    9.80
   5   6   4   17.80    7.00
   5  -6  -4   15.80    8.10
   5   6   4    8.30    7.40
  -5  -6   4   21.10    8.50
  -5  -6   4   25.00    6.10
   5  -6  -4   20.50   10.70
   5  -6  -4   26.60    7.30
  -5  -6   4   20.20    8.60
  -6   6   4    1.50    8.50
   6   6  -4    4.30    5.60
  -6  -6  -4    9.70    6.80
   6  -6   4    8.20    6.80
   6  -6   4   -6.10    4.40
  -6   6   4    4.30    5.50
  -6  -6  -4   -5.80    8.60
  -6   6   4    3.90    5.60
  -6  -6  -4    8.30    9.30
  -6  -6  -4   -1.00    5.50
   6   6  -4    4.10    3.30
   6  -6  -4    2.90    6.20
  -6  -6   4   -3.20    8.80
  -6  -6   4    9.70    5.60
  -6  -6   4    9.30    7.90
  -6  -6   4    2.30    6.00
  -6   6  -4   11.70    9.70
   6   6   4   -2.40    6.10
   6  -6  -4    6.30    7.70
   6  -6  -4   -8.10    4.90
  -6   6  -4    8.30    3.30
   0  -7   4   83.19    7.50
   0  -7   4   83.59    8.40
   0  -7  -4   79.09    5.90
   0  -7   4   67.79   13.20
   0  -7   4   72.19   13.40
   0  -7  -4   68.89    6.10
   0   7   4   72.09   15.30
   0  -7   4   79.09    5.70
   0   7   4   81.69   14.30
   0  -7  -4   83.49    8.00
   0   7   4   65.39    7.70
   0  -7   4   93.49   10.60
   0  -7  -4   93.79   15.20
   0  -7  -4   97.29   10.60
   1   7  -4   12.80    3.50
  -1  -7  -4   11.50    8.20
   1   7  -4   16.90    3.20
   1  -7   4   18.50    8.90
   1  -7   4   11.10    5.00
  -1   7   4   24.00    9.70
   1  -7   4   19.40    9.10
  -1   7   4   19.40    6.10
   1  -7   4   11.20    3.80
   1  -7   4   32.60    9.50
  -1  -7  -4    4.30    6.60
  -1  -7  -4    8.20    4.80
   1  -7   4   21.10    4.50
  -1   7   4   19.90    5.20
  -1  -7   4   11.40    8.10
   1  -7  -4    4.30    4.30
  -1  -7   4   13.70    3.70
   1  -7  -4   11.00    5.70
  -1  -7   4   18.00    5.50
  -1  -7   4   19.80    6.90
   1   7   4   11.60    5.10
   1  -7  -4   21.50    6.80
   1  -7  -4    0.90    6.10
  -1  -7   4   11.40    4.00
  -2   7   4    4.20    7.50
   2  -7   4   12.10    6.50
  -2  -7  -4    3.00    4.20
  -2  -7  -4   11.90    7.10
  -2   7   4   19.80    8.90
   2  -7   4    3.30    2.80
  -2   7   4   15.80    4.40
  -2  -7  -4   15.20    7.10
   2  -7   4    7.80    2.90
   2   7  -4    9.80    4.60
  -2   7   4    9.80    6.50
   2  -7   4    5.50    7.80
   2  -7   4   10.70    7.30
   2   7  -4    7.90    3.80
   2   7   4   16.70    6.20
   2  -7  -4   14.90    6.10
   2  -7  -4    8.20    5.30
  -2  -7   4   11.10    4.00
   2  -7  -4   15.50    7.60
  -2  -7   4    7.40    7.60
  -2  -7   4    9.60    8.40
  -2  -7   4    7.40    4.40
  -2  -7   4   16.10    3.60
  -3   7   4    5.20    6.80
   3  -7   4    2.20    5.50
  -3  -7  -4    5.30    4.60
   3  -7   4    6.40    3.40
  -3   7   4    2.40    4.10
   3  -7   4   17.00    7.30
  -3  -7  -4   24.60    8.90
   3  -7   4    3.90    2.90
   3  -7   4   19.50    8.30
  -3  -7  -4    5.00    6.50
  -3   7   4    8.40    7.50
   3   7  -4   11.60    5.20
  -3  -7   4   -1.30    3.50
   3   7   4   -3.00    4.60
   3  -7  -4   10.70    5.20
  -3  -7   4   -5.20    9.30
  -3  -7   4   15.70    9.00
  -3  -7   4    3.70    7.40
   3  -7  -4   -6.50    4.00
   3  -7  -4    4.50    7.50
   3  -7  -4   21.80    8.60
   4  -7   4   37.70    5.40
  -4  -7  -4   34.20    8.70
  -4   7   4   26.30    6.70
   4  -7   4   24.40   10.90
  -4   7   4   19.30   10.00
   4  -7   4   19.80    5.90
  -4   7   4   26.80    7.90
   4   7  -4   52.79   10.10
  -4  -7  -4   26.30   11.50
   4  -7   4   29.40    7.70
  -4  -7  -4   25.60    8.80
   4  -7  -4   45.40    9.80
  -4  -7   4   48.20   12.10
  -4  -7   4   32.70   11.40
   4  -7  -4   30.60    9.70
  -4  -7   4   23.40    8.10
   4   7   4   46.00   10.70
   4  -7  -4   52.69   18.20
   4  -7  -4   24.70    6.70
   5  -7   4   25.00    6.30
  -5  -7  -4    2.50    7.80
   5  -7   4    5.90    5.30
  -5   7   4   27.50   10.90
  -5   7   4   17.80    6.50
  -5  -7  -4   10.60    9.50
   5   7  -4   26.20    7.80
   5  -7   4   36.50    8.80
  -5   7   4   15.80    7.50
   5  -7  -4    9.00    8.20
   5   7   4    4.10    5.90
   5  -7  -4   11.90    8.30
  -5  -7   4    6.80    7.80
   5  -7  -4   -1.50    4.60
  -5  -7   4   -2.00    6.60
  -5  -7   4   10.30    6.50
  -5   7  -4    2.90    7.10
   0  -8  -4   -0.80    3.40
   0  -8  -4   14.40    6.70
   0  -8   4   -0.40    5.70
   0  -8   4    0.60    3.60
   0  -8  -4    8.00    7.60
   0  -8   4   12.80    8.90
   0  -8  -4   -4.60    2.10
   0  -8   4   -2.50    2.50
   0  -8   4   -0.30    4.70
   0  -8  -4    0.30    2.60
   0   8   4    0.80    3.80
   1  -8   4    8.40    5.40
  -1  -8  -4    6.30    6.60
  -1   8   4   -1.50    6.60
   1  -8   4    7.00    6.30
  -1  -8  -4    0.10    6.40
   1  -8   4    7.50    3.90
  -1   8   4    0.50    4.00
   1  -8   4    4.30    6.70
  -1  -8  -4    4.10    3.90
   1  -8   4    6.30    3.10
   1  -8   4    3.20    6.50
   1  -8  -4    1.10    4.20
  -1  -8   4   18.10    5.20
  -1  -8   4    6.20    6.90
  -1  -8   4    0.40    2.90
  -1  -8   4    9.00    5.90
   1   8   4   -2.90    4.30
   1  -8  -4    3.60    7.60
   1  -8  -4   22.80    6.70
   1  -8  -4   12.10    4.90
  -1  -8   4    2.80    2.70
  -2  -8  -4    5.60    4.90
  -2  -8  -4    6.90    8.30
   2  -8   4    4.90    7.70
  -2   8   4    9.80    4.60
  -2  -8  -4   11.20    9.10
   2  -8   4    0.10    7.20
  -2   8   4    5.20    6.60
   2  -8   4    7.20    6.50
   2   8  -4    2.50    3.60
   2  -8   4    8.40    6.00
   2  -8  -4   26.50    7.80
   2  -8  -4    6.70    6.70
   2  -8  -4    5.70    4.60
  -2  -8   4  -10.60    6.30
  -2  -8   4    0.00    3.60
   2  -8  -4   12.50    5.30
   2   8   4    2.50    4.70
  -2  -8   4   20.20    8.60
   3  -8   4   20.90    8.70
  -3  -8  -4   23.10   10.20
   3  -8   4   17.80   11.50
  -3  -8  -4    8.80    5.70
   3   8  -4    4.50    5.60
  -3   8   4   15.60    7.40
  -3  -8  -4   20.90   10.40
   3  -8  -4   12.00    5.00
   3  -8  -4    5.50    6.10
   3  -8  -4    8.40    6.70
  -3  -8   4    1.50    8.70
   3   8   4    2.50    4.80
  -3  -8   4   11.70    5.90
   3  -8  -4    0.40    7.60
  -4   8   4   15.20    8.50
   4  -8   4   20.20    3.60
   4   8  -4   22.20    7.30
   4  -8   4   11.30    6.70
   4  -8   4   23.90    4.90
   4  -8   4   31.90   11.00
  -4  -8  -4   14.10   10.30
  -4  -8  -4   14.60    9.30
  -4  -8  -4   17.00    8.30
  -4   8   4   27.30    6.70
   4  -8  -4   33.50   10.80
   4   8   4   10.10    6.40
  -4  -8   4   20.70    7.10
   4  -8  -4   15.20    6.60
   4  -8  -4    2.90    9.60
  -4  -8   4   16.90    9.90
   4  -8  -4   11.70    7.90
  -4  -8   4    0.80    7.70
   0  -9  -4    5.60    4.90
   0  -9   4    5.30    3.30
   0  -9  -4   -1.70    8.90
   0  -9   4    0.20    7.00
   0   9   4   -1.30    4.20
   0  -9  -4    5.20    6.20
   0  -9   4    6.60    3.90
   1  -9   4   33.50   11.10
   1  -9   4   35.20    8.70
  -1  -9  -4   15.10   15.70
  -1  -9  -4   29.20   10.10
   1  -9   4   28.60    7.20
   1   9   4   18.30    6.20
  -1  -9   4   19.60    4.90
  -1  -9   4   26.90    4.50
   1  -9  -4   10.10    4.40
  -1  -9   4   12.10    3.10
   1  -9  -4   17.60   10.80
   1  -9  -4   14.50    8.70
  -1  -9   4   31.50    8.00
  -1  -9   4   12.40    9.10
   1  -9  -4   21.10    5.50
   1  -9  -4   31.20    8.50
   0   0  -5    2.50    2.40
   0   0  -5    1.30    1.90
   0   0   5    2.70    2.20
   0   0   5   -1.50    2.10
   0   0   5   -0.20    2.50
   0   0  -5   -1.20    2.30
   0   0  -5    3.80    3.50
   0   0   5    3.70    3.40
   1   0   5  587.84   15.80
  -1   0  -5  581.24   17.90
  -1   0  -5  535.65   15.80
   1   0  -5  572.24   16.10
  -1   0   5  554.24   16.30
   1   0  -5  574.34   16.90
  -1   0   5  577.84   16.40
  -1   0   5  570.14   16.50
   1   0   5  567.44   15.70
  -1   0   5  577.84   17.00
  -1   0  -5  563.14   15.00
   1   0   5  553.44   14.70
   1   0  -5  560.34   17.10
   1   0  -5  577.24   16.00
   1   0   5  539.75   15.10
   2   0  -5  339.57   14.80
  -2   0  -5  355.36   12.70
  -2   0  -5  357.06   14.20
   2   0   5  330.67   13.40
  -2   0   5  329.17   14.20
  -2   0   5  331.87   14.00
  -2   0   5  322.67   14.20
  -2   0  -5  328.37    9.70
  -2   0   5  332.57   13.00
   2   0   5  318.77   10.70
  -2   0  -5  338.07   13.60
   2   0  -5  350.36   13.70
   2   0   5  324.07   12.80
   2   0  -5  346.57   13.70
   2   0   5  322.47   14.00
   2   0  -5  312.27   13.10
   3   0   5  111.19    6.60
   3   0  -5  124.49    9.20
  -3   0  -5  122.69    5.20
  -3   0  -5  125.19    9.30
   3   0   5  112.49   11.00
  -3   0  -5  119.09   10.70
  -3   0   5  112.69   11.00
  -3   0   5  116.29   11.60
   3   0  -5  126.19   10.20
   3   0  -5  130.29   10.30
   3   0   5  117.79   11.40
  -3   0   5  132.19    9.10
  -3   0   5  108.29   10.00
   3   0  -5  127.59   11.70
   3   0   5  115.69    9.50
  -4   0  -5   40.30    9.10
  -4   0  -5   23.40    7.70
   4   0  -5   39.20    8.50
  -4   0   5   31.30    8.80
   4   0  -5   26.10    9.40
   4   0   5   31.60    8.40
  -4   0  -5   24.20    3.00
  -4   0  -5   29.50    6.40
   4   0   5   42.60    9.00
   4   0  -5   34.00    6.40
  -4   0   5   26.80    8.40
  -4   0   5   25.20    5.80
   4   0  -5   22.00    5.80
   4   0   5   24.90    6.50
  -4   0  -5   27.30    2.70
  -4   0   5   26.30    6.70
   5   0  -5   57.39   11.10
   5   0  -5   35.20    9.00
   5   0  -5   34.60   10.90
  -5   0  -5   45.40   10.40
  -5   0   5   28.70    9.00
  -5   0  -5   29.70    7.30
   5   0   5   35.40    8.80
   5   0   5   29.90    9.50
  -5   0   5   52.89   11.70
  -5   0   5   37.30    6.50
   5   0   5   27.80    8.50
  -5   0  -5   35.90    8.60
  -5   0   5   49.70   11.80
  -6   0  -5  122.89   16.90
  -6   0  -5   72.49   13.00
  -6   0   5   82.09    9.00
  -6   0   5  110.79   16.20
  -6   0  -5  136.49   16.90
   6   0  -5  125.39   16.80
   6   0  -5  130.89   15.80
  -6   0   5  128.19   16.90
   6   0  -5   66.69   11.40
  -6   0   5   80.19   14.80
   6   0  -5   94.39    9.60
   6   0   5  116.59   17.80
   6   0   5   93.29   13.40
   6   0   5  115.79   16.70
   7   0  -5   78.29   15.30
  -7   0  -5   71.79   13.20
   7   0   5   65.19   13.90
  -7   0  -5   65.19   12.70
   7   0   5  112.39   18.70
  -7   0   5   71.09    8.70
   7   0   5   53.29   10.50
   7   0  -5   81.09   15.90
  -7   0   5   72.29   16.10
  -7   0  -5   65.29   12.90
   7   0  -5   82.79   16.30
  -7   0   5   83.29   14.60
   8   0  -5    5.40    9.70
   8   0  -5    1.80    6.80
   8   0   5   14.60    8.20
  -8   0  -5    2.10    7.30
  -8   0   5    1.00    6.60
   8   0   5    3.70    8.20
  -8   0   5   17.60   10.40
  -8   0   5    0.40    4.60
  -8   0   5   -9.10    8.40
  -8   0   5   -0.20    3.20
  -8   0  -5    4.10    7.10
   0  -1  -5  509.65   14.00
   0   1  -5  497.15   12.20
   0  -1   5  489.85   15.80
   0  -1  -5  503.85   14.50
   0  -1  -5  514.85   13.20
   0   1   5  505.25   13.40
   0   1   5  511.55   15.40
   0   1  -5  514.65   13.00
   0   1   5  493.05   13.80
   0  -1   5  503.05   12.50
   0  -1   5  492.05   12.50
   0  -1  -5  508.85   15.50
   0   1  -5  518.15   14.40
   0   1   5  497.45   14.30
   0  -1   5  503.55   14.00
   0   1  -5  514.65   16.30
   1  -1   5  255.47   11.10
  -1   1   5  237.38    9.90
   1  -1   5  242.78    7.70
   1   1  -5  243.08   11.60
   1   1  -5  248.68    9.50
  -1  -1  -5  249.18    9.60
   1   1  -5  253.77    9.00
   1  -1   5  241.08    9.30
  -1  -1  -5  241.38   10.60
   1  -1   5  241.28   10.30
  -1   1   5  250.37   10.30
  -1   1   5  240.28   10.60
  -1  -1  -5  247.18    8.40
  -1   1   5  250.07    9.70
  -1  -1  -5  243.38    9.90
   1  -1   5  236.78    8.10
   1   1   5  253.67   10.30
   1  -1  -5  251.37   10.60
  -1  -1   5  234.98    9.20
  -1   1  -5  241.98    7.30
  -1  -1   5  250.77    9.80
   1   1   5  250.37    8.20
   1   1   5  255.77   10.10
   1  -1  -5  238.38   10.30
  -1  -1   5  233.98   11.30
  -1  -1   5  250.17   10.30
   1  -1  -5  240.08    9.70
  -1   1  -5  241.18    9.60
   1  -1  -5  248.18   10.20
   1   1   5  263.37   10.20
  -1   1  -5  247.38    8.40
  -2   1   5  182.98   11.70
   2  -1   5  193.08    9.70
  -2   1   5  197.38   10.50
  -2   1   5  182.38   10.30
   2   1  -5  175.28   10.70
   2   1  -5  187.88   11.60
  -2  -1  -5  183.18    9.80
   2  -1   5  180.58   11.50
  -2   1   5  201.38    9.50
   2  -1   5  169.78    8.60
   2  -1   5  189.98    6.50
   2   1  -5  187.28    9.20
  -2  -1  -5  187.78    8.50
  -2  -1  -5  194.08   11.50
   2   1  -5  202.38   10.50
   2  -1  -5  192.38   11.30
  -2   1  -5  194.08    8.20
   2   1   5  202.98    9.10
   2   1   5  188.58    9.70
   2   1   5  183.48   10.70
   2  -1  -5  192.18   11.00
  -2   1  -5  187.78    9.60
  -2  -1   5  202.18   11.00
   2  -1  -5  175.98    9.30
  -2  -1   5  195.58   10.20
   2   1   5  195.08   10.40
   2  -1  -5  219.88   15.20
  -2   1  -5  194.38   11.30
  -2  -1   5  180.18   10.60
  -2  -1   5  170.98   11.00
  -2   1  -5  179.48    6.80
  -3   1   5  110.59   10.00
   3  -1   5  109.09    9.80
  -3  -1  -5  118.59   11.10
  -3  -1  -5  108.69    6.90
  -3   1   5  117.79   10.20
   3   1  -5  119.99   11.70
  -3  -1  -5  113.09    9.50
  -3   1   5   95.49    7.70
  -3   1   5  121.49   12.30
   3   1  -5  118.49   10.00
   3   1  -5  101.29    9.80
   3   1  -5   96.79    8.90
  -3  -1  -5  113.29    9.30
   3  -1   5  112.29   11.30
   3   1   5  119.49    7.40
   3   1   5  119.99   10.70
  -3  -1   5  118.69   10.30
  -3  -1   5  108.19    9.40
  -3   1  -5  118.89   10.90
   3  -1  -5  104.99    9.20
  -3  -1   5  108.89   11.20
   3   1   5   96.99    9.80
  -3   1  -5  103.49    9.40
   3  -1  -5  114.69    8.50
  -3  -1   5  114.69   19.70
  -3   1  -5  116.09    8.20
   3  -1  -5  110.29   10.40
   3  -1  -5  103.89   10.80
   3   1   5  125.39   10.40
   4   1  -5   21.30    8.20
   4  -1   5   18.50    6.90
   4   1  -5   15.40    7.10
   4  -1   5   15.20    5.70
   4   1  -5   15.60    5.60
   4   1  -5   14.60    5.30
  -4  -1  -5   14.80    5.90
  -4   1   5   10.80    6.00
  -4   1   5   18.40    4.90
  -4  -1  -5   23.60    7.70
  -4   1   5   14.80    6.20
  -4   1   5   19.60    7.90
   4  -1   5   19.70    8.70
  -4  -1  -5   17.70    6.50
  -4  -1  -5   16.50    3.60
  -4  -1   5   21.20    5.90
   4   1   5   15.20    6.40
  -4   1  -5   19.10    6.70
  -4  -1   5   19.10    6.60
   4  -1  -5    7.70    6.60
   4  -1  -5   15.90    4.90
  -4   1  -5   23.20    7.90
   4   1   5   18.60    6.70
  -4  -1   5   23.20    7.70
  -4  -1   5   21.30    8.00
   4  -1  -5   15.80    5.20
   5   1  -5   22.10    6.70
   5   1  -5   19.60    6.80
  -5  -1  -5   26.90    7.40
  -5   1   5   25.30    8.30
   5   1  -5   26.00    9.70
  -5  -1  -5   21.60    4.50
  -5   1   5   20.20    6.90
   5  -1   5   19.30    7.50
   5  -1   5   24.10    7.20
  -5   1   5   14.80    4.50
  -5  -1  -5   37.50    9.00
  -5  -1  -5   20.20    9.10
   5   1  -5   37.10    9.70
   5  -1   5   39.50   10.60
  -5   1   5   30.90   10.70
  -5  -1  -5   30.80    4.80
   5  -1  -5   25.30    5.80
  -5  -1   5   29.10    9.30
  -5   1  -5   18.60    8.50
  -5  -1   5   22.20    8.50
  -5  -1   5   27.00    8.40
   5   1   5   16.10    8.00
  -5   1  -5   23.80    8.60
   5  -1  -5   11.10    6.60
   5  -1  -5   26.20    8.50
   5   1   5   20.00   12.80
   5  -1  -5   31.10   10.40
   5   1   5   29.80    8.80
  -5  -1   5   27.80    6.70
   6   1  -5   55.19   10.90
   6   1  -5   44.90   10.80
  -6  -1  -5   83.29   14.90
   6  -1   5   51.29   13.20
  -6  -1  -5   60.09    5.50
  -6  -1  -5   59.79   12.10
  -6   1   5   55.89    7.00
  -6  -1  -5   67.79   12.20
  -6  -1  -5   58.49    6.10
  -6   1   5   47.70   10.10
  -6   1   5   63.99   13.70
   6  -1   5   68.49   13.20
   6   1  -5   68.79   14.40
   6  -1   5   48.80   11.90
  -6   1  -5   70.39   13.40
   6   1   5   61.39   11.90
   6   1   5   52.09   11.10
   6   1   5   83.19   15.10
   6  -1  -5   62.09   13.20
   6  -1  -5   52.09   10.80
  -6  -1   5   47.70   12.50
  -6  -1   5   57.29    8.90
  -6  -1   5   46.50   10.80
  -6   1  -5   81.69   12.70
  -6   1  -5   51.89   12.00
   6  -1  -5   59.39    8.00
  -6  -1   5   65.59   19.60
   6  -1  -5   46.80   11.00
  -7  -1  -5    9.70    2.80
   7  -1   5    7.80    8.80
   7  -1   5   12.70    8.10
   7   1  -5    9.30    8.80
  -7  -1  -5    9.40    8.30
  -7   1   5   -5.20    5.70
   7   1  -5    8.60   10.10
  -7  -1  -5    6.90    7.40
   7  -1   5   14.00    7.20
   7   1  -5    6.50    7.50
  -7  -1  -5    4.00    7.80
  -7   1   5    5.60    4.00
  -7   1   5    5.40    8.10
  -7   1   5    3.30    7.30
  -7  -1  -5    5.30    2.70
  -7  -1   5    1.10    4.70
   7  -1  -5    7.90    4.80
   7   1   5    5.20    7.80
  -7   1  -5   10.20    7.40
  -7  -1   5    7.80    8.70
  -7  -1   5    9.50   10.60
   7  -1  -5    2.90    5.10
   7   1   5   20.30    8.80
   7   1   5    6.70    8.50
  -7   1  -5   -0.80    6.10
  -7   1  -5    3.60    4.80
   7  -1  -5   -7.20    7.50
  -8   1   5   14.10    3.90
   8  -1   5   15.90    7.90
  -8   1   5   11.10    9.10
   8   1  -5   13.80   12.00
  -8   1   5    6.30    8.90
  -8  -1  -5    7.10   10.20
  -8  -1  -5   14.10    8.50
   8   1  -5   27.10   11.50
   8  -1   5   29.10   10.60
  -8  -1  -5   20.50    9.00
   8   1   5   10.50    7.40
  -8  -1   5    9.90   10.20
  -8  -1   5   12.10    8.20
  -8  -1   5   -0.80    8.90
   8   1   5    2.90    8.20
  -8  -1   5    4.40    5.80
  -8   1  -5   17.80    9.80
   8  -1  -5    8.60   10.20
   8  -1  -5   43.00   11.60
  -8   1  -5    7.10    6.20
  -8  -1   5   21.30    5.80
   0   2   5   92.19    7.30
   0  -2   5   79.69    5.50
   0  -2  -5   81.59    5.80
   0   2   5   78.59    6.00
   0   2   5   79.09    5.70
   0   2  -5   78.29    4.10
   0   2   5   74.19    5.30
   0  -2   5   83.89    7.90
   0  -2  -5   81.19    7.00
   0   2  -5   82.79    7.90
   0  -2   5   88.79    4.10
   0   2  -5   82.19    3.20
   0  -2  -5   78.39    4.80
   0   2  -5   96.59    6.40
   0  -2  -5   87.09    6.30
   0  -2   5   79.89    4.50
  -1   2   5  133.79    7.00
   1  -2   5  130.39    9.00
  -1   2   5  136.39    9.00
   1   2  -5  134.49    8.10
   1  -2   5  133.79    4.50
  -1  -2  -5  128.49    7.60
  -1   2   5  132.19   10.90
   1   2  -5  142.79    7.20
  -1   2   5  145.29    8.90
   1  -2   5  139.79    8.40
  -1  -2  -5  137.09    8.70
  -1  -2  -5  141.99    9.00
   1  -2   5  148.69    4.80
   1   2  -5  138.79   10.00
   1   2  -5  141.89    6.80
   1   2   5  124.89    8.00
  -1  -2   5  141.49   10.10
  -1   2  -5  144.29    8.70
   1   2   5  150.98    9.30
   1  -2  -5  143.89    9.00
  -1  -2   5  146.19    7.00
   1  -2  -5  134.99    8.30
   1   2   5  137.39    5.00
  -1  -2   5  141.99    8.40
   1  -2  -5  142.69    7.80
  -1  -2   5  139.29    7.70
   1   2   5  137.19    8.20
   1  -2  -5  132.49    7.50
   2   2  -5   60.09    7.20
   2  -2   5   73.69   10.20
  -2  -2  -5   76.89    7.50
  -2   2   5   98.69   11.60
  -2   2   5   73.99    6.80
   2  -2   5   73.89    6.00
  -2  -2  -5   63.89    8.50
   2   2  -5   70.79    5.70
  -2  -2  -5   63.09    6.90
   2   2  -5   76.49   11.50
   2  -2   5   79.39    6.20
  -2   2   5   56.89    6.20
  -2   2   5   64.29    6.90
  -2  -2   5   69.79    8.40
  -2  -2   5   70.69    6.80
   2   2   5   70.39    7.80
   2   2   5   66.59    7.10
  -2   2  -5   94.89   11.10
  -2  -2   5   71.19    8.80
   2  -2  -5   93.89    7.90
  -2   2  -5   73.59    5.40
   2  -2  -5   67.49    7.80
   2  -2  -5   63.59    6.60
   2   2   5   67.59    5.70
   2   2   5   77.79    4.80
  -2  -2   5   63.19    7.40
   2  -2  -5   73.49    9.20
   2   2   5   87.79    9.60
  -2   2  -5   67.69    4.30
  -3   2   5   37.10    6.00
   3  -2   5   27.10    3.30
   3  -2   5   24.60    5.40
  -3  -2  -5   28.40    6.50
  -3   2   5   33.90    6.70
   3   2  -5   30.80    5.60
  -3  -2  -5   26.60    5.60
   3  -2   5   32.60    6.60
  -3  -2  -5   49.50   10.40
  -3   2   5   20.80    5.50
  -3   2   5   29.80    8.70
   3   2  -5   42.30    8.30
   3   2  -5   29.10    8.40
   3  -2   5   35.70    9.70
   3   2  -5   48.20    8.70
  -3  -2  -5   28.40    5.40
  -3   2  -5   31.00    5.10
   3   2   5   41.90    6.80
  -3  -2   5   33.50    7.30
  -3   2  -5   21.50    7.10
  -3  -2   5   16.70    6.80
   3   2   5   39.80    6.90
   3   2   5   25.20    6.90
   3  -2  -5   48.70    8.90
  -3  -2   5   36.70    8.70
   3  -2  -5   24.10    7.70
   3  -2  -5   36.30    6.60
  -3  -2   5   45.10    8.60
   3   2   5   36.70    8.10
   3  -2  -5   31.50    6.60
  -3   2  -5   40.90    6.50
  -4   2   5   82.59    7.20
   4   2  -5   82.59    9.50
   4  -2   5   96.49   13.90
  -4   2   5   98.99   14.40
   4  -2   5   91.19    9.60
   4   2  -5   88.19    8.60
   4   2  -5   88.29   11.40
   4  -2   5   66.09    8.90
  -4  -2  -5   79.69   12.60
   4   2  -5   92.99   13.70
  -4  -2  -5   98.99   12.80
  -4   2   5   96.59   12.60
  -4   2   5  110.79   15.30
  -4   2  -5   75.79    8.70
  -4   2  -5   79.59    7.60
   4   2   5   86.59   10.60
  -4  -2   5   83.39   12.60
  -4  -2   5   76.69   10.70
   4  -2  -5   52.29    8.00
  -4  -2   5   83.39    9.70
   4  -2  -5   77.49   12.00
   4  -2  -5   66.89    7.30
   4   2   5  120.59   14.90
  -4   2  -5   83.39   12.00
   4  -2  -5   83.49   13.00
  -4  -2   5   93.69   11.80
  -5   2   5    9.50    3.70
  -5  -2  -5    8.80    7.40
  -5  -2  -5   14.40    4.60
   5  -2   5    9.20    7.90
  -5  -2  -5   26.40    7.60
   5   2  -5   12.90    8.00
  -5   2   5   12.30    7.00
  -5   2   5    2.70    5.80
  -5  -2  -5    2.90    4.00
   5   2  -5    7.40    5.40
   5  -2   5   12.60    5.90
  -5   2   5    7.70    7.70
  -5  -2  -5   11.30    5.90
   5  -2   5   15.30    7.50
  -5  -2   5   12.80    8.10
   5  -2  -5   15.20    4.90
  -5  -2   5   19.40    7.00
   5  -2  -5   13.00    8.00
  -5  -2   5    4.80    7.30
  -5   2  -5   16.20    8.20
  -5   2  -5   14.90    5.60
   5   2   5   10.70    7.50
   5   2   5    6.10    7.00
   5   2   5   15.00    6.20
   5  -2  -5   13.50    6.60
   5  -2  -5   14.50    7.40
  -6  -2  -5   20.60    8.10
  -6   2   5   29.80    9.70
  -6  -2  -5   17.80    8.50
  -6  -2  -5    9.70    5.20
   6  -2   5   27.30    8.30
   6   2  -5   11.90   10.20
   6   2  -5   27.00   10.00
   6  -2   5   44.30   11.70
   6   2  -5   12.90    6.60
   6  -2   5   10.50    8.20
  -6   2   5   18.70   10.20
  -6  -2  -5   16.00    5.30
  -6   2   5   14.20    4.00
  -6  -2  -5   16.00   10.70
  -6   2   5   11.20    6.80
  -6  -2   5   25.40    9.70
   6  -2  -5   19.10    5.60
   6   2   5   17.10    9.40
  -6  -2   5   20.80    7.20
  -6   2  -5   29.20    8.00
  -6  -2   5   18.50    8.60
  -6   2  -5   15.00    8.50
   6   2   5   27.90   11.00
   6  -2  -5   11.50    8.30
   6  -2  -5   18.30    9.20
  -6   2  -5   15.60    6.50
   6   2   5   21.80    8.20
   6  -2  -5    8.20    6.90
   7  -2   5   90.29   15.20
   7   2  -5   51.99   11.20
  -7   2   5   54.19   12.70
   7   2  -5  106.39   18.80
  -7  -2  -5   79.49    8.60
  -7  -2  -5   46.60   10.80
  -7   2   5   62.99    6.50
   7   2  -5   71.29   15.00
  -7   2   5   40.80   13.70
  -7  -2  -5   58.69    8.00
  -7  -2  -5   43.00   10.60
  -7   2   5   31.50    9.50
   7  -2   5   78.49   14.00
  -7  -2  -5   98.29   17.50
  -7   2  -5   57.49   13.60
   7   2   5   64.69   14.20
  -7  -2   5   65.59   24.00
   7   2   5   56.89   14.90
   7  -2  -5   70.09    7.40
  -7   2  -5   43.80   10.70
   7   2   5   66.59   12.50
   7  -2  -5   66.49   14.90
  -7   2  -5   70.69   10.80
   7  -2  -5   54.79   13.50
  -7  -2   5   39.20   10.90
   7  -2  -5   88.79   15.70
  -7  -2   5   60.99    9.90
  -7  -2   5   76.09   10.90
  -7  -2   5   80.59   15.50
  -8  -2  -5   20.80    9.80
   8   2  -5   11.80   10.50
  -8  -2  -5   18.80    9.20
   8  -2   5   17.90    9.70
  -8   2   5    6.60   10.10
   8   2  -5   -0.30    7.60
   8  -2   5   21.90    9.40
  -8   2  -5   12.70    9.20
  -8  -2   5    8.60    7.40
   8   2   5    4.00    7.90
  -8  -2   5    2.10    4.30
  -8   2  -5   14.40    6.10
   8  -2  -5   19.20    9.60
   8   2   5    0.90    7.20
   8   2   5   19.40   12.80
   8  -2  -5   10.20    7.80
  -8  -2   5   20.30   12.40
  -8  -2   5    7.80    8.40
  -8  -2   5   16.10    6.20
   0   3   5   16.30    4.10
   0  -3  -5   26.30    6.30
   0   3   5   17.00    5.80
   0  -3   5   20.10    3.60
   0   3   5   23.20    4.50
   0  -3  -5   20.20    3.70
   0  -3  -5   28.50    5.40
   0  -3   5   25.30    4.80
   0  -3   5   20.10    6.50
   0  -3  -5   27.50    5.80
  -1  -3  -5   40.80    7.40
  -1   3   5   46.90    5.70
   1  -3   5   54.79    8.00
  -1   3   5   58.89    8.20
  -1  -3  -5   39.90    2.60
  -1  -3  -5   35.90    6.30
   1   3  -5   58.09    6.60
  -1  -3  -5   51.79    7.90
  -1   3   5   56.49    6.80
   1  -3   5   37.70    6.70
   1   3  -5   40.00    5.10
   1   3  -5   41.50    5.00
   1  -3   5   45.40    7.20
  -1   3   5   60.49    8.40
  -1  -3   5   48.70    4.80
   1  -3  -5   54.59    7.90
   1  -3  -5   41.90    5.70
   1  -3  -5   41.70    5.70
  -1  -3   5   44.50    5.40
   1   3   5   44.30    7.90
   1   3   5   39.60    3.30
  -1  -3   5   45.90    6.50
   1   3   5   49.20    6.60
   1   3   5   52.89    7.20
  -1  -3   5   38.60    8.40
   1  -3  -5   50.69    7.00
   2   3  -5   87.49    7.90
  -2   3   5   75.19    6.50
  -2  -3  -5   88.99    9.20
   2  -3   5  117.09   13.50
  -2   3   5   77.99    8.00
  -2  -3  -5   87.49    8.10
   2  -3   5   83.29    5.20
   2   3  -5   88.59    6.00
  -2   3   5   83.49    7.60
  -2   3   5  104.39   10.90
   2  -3   5   80.39    7.90
   2  -3   5   80.99    5.60
   2  -3   5   72.29    7.20
  -2  -3  -5   98.69   11.70
   2   3  -5   87.99    8.90
   2   3   5   89.59    8.80
  -2  -3   5  118.19   13.80
  -2  -3   5   80.79    6.70
   2   3   5   93.99    9.50
   2   3   5   68.39    8.10
  -2   3  -5  103.59    9.90
   2   3   5   88.69    3.50
   2   3   5   81.99    4.40
   2  -3  -5   80.19    7.30
   2  -3  -5   79.89    9.60
   2  -3  -5  108.09    9.30
   2  -3  -5   83.99    8.30
  -2  -3   5   74.49    7.90
  -2  -3   5   73.09    8.90
   3   3  -5    4.80    5.60
   3   3  -5    8.90    3.50
  -3   3   5   10.70    5.10
  -3   3   5    5.70    3.70
  -3  -3  -5    7.10    4.40
  -3  -3  -5   13.50    5.30
   3  -3   5    6.20    4.20
   3  -3   5    6.20    3.00
   3  -3   5    3.20    3.20
  -3  -3  -5    3.50    5.40
  -3   3   5    1.90    6.10
   3   3  -5    4.90    3.90
  -3   3   5    7.90    4.30
   3  -3   5    6.40    3.40
   3  -3   5    3.50    7.20
   3  -3  -5    6.10    5.30
   3   3   5    6.10    3.30
   3  -3  -5   15.00    5.20
  -3  -3   5    8.60    4.70
   3   3   5   -0.60    4.60
   3  -3  -5    7.20    5.70
  -3   3  -5    3.80    5.20
  -3   3  -5    8.20    3.20
   3   3   5    4.40    4.30
   3  -3  -5    7.80    3.70
  -3   3  -5    8.70    2.70
  -3  -3   5    1.40    4.90
   3   3   5   10.10    5.30
  -3  -3   5    2.30    3.90
  -3  -3   5    4.60    5.30
   4   3  -5   82.09    7.60
  -4  -3  -5   74.59   10.40
   4  -3   5   80.99    9.10
  -4  -3  -5  114.09   15.30
   4   3  -5   88.89   13.10
   4  -3   5   79.69    4.90
  -4   3   5   84.59    7.70
   4  -3   5   77.29    5.30
  -4   3   5   73.19    8.00
   4  -3   5   69.49   12.60
  -4   3   5   93.39   14.20
  -4  -3  -5   80.39    7.20
   4   3  -5   69.99   10.10
  -4  -3  -5   56.29    8.90
   4  -3   5   78.09    8.10
  -4   3   5   79.39    9.40
  -4   3  -5   79.69    6.90
   4  -3  -5   73.69    8.20
  -4   3  -5   79.09   12.20
   4  -3  -5   75.79    8.80
   4   3   5   72.99   11.00
  -4  -3   5  117.49   15.60
  -4  -3   5   82.39   11.20
  -4  -3   5   87.69   10.80
   4  -3  -5   50.39    9.40
  -4   3  -5   76.59    7.50
   4   3   5   69.09    7.30
   4  -3  -5   70.09   11.80
  -5   3   5   35.40    6.30
   5   3  -5   32.90   10.60
  -5   3   5   29.90    7.60
  -5  -3  -5   26.50    7.80
   5  -3   5   30.00    7.20
  -5  -3  -5   30.00    7.10
   5   3  -5   40.20    7.60
   5   3  -5   23.50    7.40
  -5   3   5   42.00   11.30
  -5  -3  -5   40.90    7.80
  -5  -3  -5   34.40   11.90
  -5  -3  -5   28.20    7.40
   5  -3   5   22.80    7.90
   5  -3   5   31.90   10.20
  -5  -3   5   34.20    8.50
   5  -3  -5   38.60    7.20
  -5  -3   5   19.00    9.10
  -5   3  -5   33.80   10.50
  -5   3  -5   34.20    7.20
   5  -3  -5   39.70   10.50
   5   3   5   44.10   14.40
   5   3   5   42.30   10.30
  -5   3  -5   46.30    8.30
   5  -3  -5   32.60    8.10
  -5  -3   5   46.70    9.70
   5  -3  -5   48.30   11.20
  -6   3   5   36.60   12.90
  -6  -3  -5   34.60    8.00
   6  -3   5   38.00    9.70
  -6  -3  -5   34.10    7.30
  -6   3   5   31.90    5.90
   6   3  -5   17.90    9.50
  -6  -3  -5   20.60   10.20
  -6   3   5   49.20    9.90
  -6  -3  -5   40.20   10.80
   6   3  -5   33.20    9.10
   6   3  -5   31.10    7.70
   6  -3   5   31.40    9.20
   6   3   5   34.00   11.60
  -6  -3   5   24.00    9.20
  -6  -3   5   22.80    8.20
  -6   3  -5   46.20    9.00
   6   3   5   23.70    9.20
  -6   3  -5   31.00   11.50
  -6  -3   5   35.30    9.20
  -6  -3   5   48.70   12.00
  -6  -3   5   26.90    7.70
   6  -3  -5   41.80   10.00
   6   3   5   33.80   10.00
   6  -3  -5   30.60   10.60
  -7   3   5   -0.30    2.90
   7   3  -5    7.80   10.70
   7   3  -5    6.00    6.40
   7  -3   5   -4.00    4.60
  -7   3   5   -1.40    5.80
  -7  -3  -5    1.70    6.40
  -7  -3  -5   15.90    7.60
  -7  -3  -5   16.50    5.50
   7   3  -5    9.30    6.00
   7  -3   5    1.40    5.60
  -7  -3  -5    5.50    9.40
  -7   3   5    4.50    5.10
  -7   3   5    9.70   10.30
  -7  -3  -5    6.00    4.90
  -7   3  -5    9.90    5.20
  -7  -3   5   10.10    7.60
   7   3   5    0.60    6.10
   7  -3  -5    9.90    4.00
  -7  -3   5    7.50    9.00
   7  -3  -5    9.60    7.90
  -7  -3   5    7.00    8.50
  -7  -3   5    4.20    6.00
  -7  -3   5    8.20    6.00
  -7   3  -5   14.40   11.00
   7  -3  -5   -1.60    5.00
   7   3   5    7.70    9.30
   7   3   5   -6.90    6.30
   8  -3   5   51.99   12.40
   8  -3   5   39.70   13.10
  -8  -3  -5   29.90   15.10
   8   3  -5   53.89   15.90
  -8  -3  -5   55.09   12.10
  -8  -3  -5   58.19   14.00
   8   3  -5   66.89   16.80
  -8  -3  -5   45.40    8.50
  -8  -3   5   51.69   13.30
   8  -3  -5   34.50   11.30
   8   3   5   79.09   17.60
   8   3   5   68.39   15.90
  -8   3  -5   44.20    9.70
   8  -3  -5   55.39   12.70
  -8  -3   5   60.79   10.80
  -8  -3   5   70.49   14.30
  -8   3  -5   55.09   16.80
  -8  -3   5   44.10   13.10
   8   3   5   73.09   13.30
   0   4   5   -0.60    4.10
   0   4   5   -0.60    3.00
   0  -4  -5   13.00    5.70
   0  -4   5    4.90    2.30
   0   4   5   -2.00    2.70
   0  -4   5    3.60    3.20
   0  -4  -5    0.30    3.50
   0  -4   5   -2.70    2.50
   0  -4   5    1.90    5.10
   0   4   5    0.10    3.00
   0  -4  -5    1.30    2.60
   0  -4  -5   -3.00    2.40
   0  -4   5    2.30    4.80
   0  -4   5    5.00    4.30
  -1  -4  -5  149.19   11.00
  -1   4   5  133.79    7.90
  -1  -4  -5  154.38    9.20
   1  -4   5  142.49    9.80
   1   4  -5  146.99    7.80
   1  -4   5  136.69   11.00
  -1   4   5  146.49   11.50
   1   4  -5  143.99    7.60
  -1  -4  -5  134.39   11.50
  -1   4   5  120.09    9.20
   1  -4   5  136.49   11.50
  -1   4   5  151.98   10.40
   1  -4   5  152.68   11.50
   1   4   5  134.09   10.70
   1   4   5  149.79   11.90
  -1  -4   5  149.39    9.60
  -1  -4   5  145.99    7.70
   1  -4  -5  158.18   11.50
   1  -4  -5  148.89    9.90
   1  -4  -5  153.58    9.20
   1  -4  -5  129.49    8.40
  -1  -4   5  145.49   13.20
  -1  -4   5  133.79   11.90
  -1  -4   5  139.59    8.20
   1   4   5  147.49    9.90
   2  -4   5   15.00    5.10
  -2   4   5   27.10    5.80
   2   4  -5    6.50    4.20
  -2   4   5   10.40    5.80
   2  -4   5   16.60    5.20
  -2  -4  -5   12.20    5.90
  -2  -4  -5   12.90    4.40
  -2  -4  -5   12.00    6.00
   2   4  -5   14.50    4.90
   2   4  -5   14.40    3.50
   2  -4   5   13.90    3.20
  -2   4   5   24.70    6.50
   2  -4   5   19.40    7.40
   2  -4   5   16.90    2.50
  -2   4   5   17.50    4.30
   2  -4  -5   10.50    4.00
  -2  -4   5    8.20    5.60
  -2  -4   5   20.20    5.20
   2   4   5   16.90    5.20
   2  -4  -5   17.00    5.40
  -2  -4   5   12.40    7.30
   2  -4  -5    9.10    5.10
  -2  -4   5   19.50    6.30
  -2  -4   5    9.50    3.30
   2   4   5    4.40    3.50
   2  -4  -5   11.20    6.10
   3  -4   5    9.10    4.40
   3   4  -5    0.80    4.80
   3  -4   5   11.00    7.20
  -3  -4  -5    7.00    5.00
   3  -4   5    4.10    3.80
  -3   4   5   10.70    6.50
  -3   4   5   -0.10    3.40
  -3  -4  -5    0.70    3.80
   3  -4   5    3.10    3.70
  -3   4   5    5.50    3.50
  -3   4   5    5.10    4.30
   3   4  -5    2.60    3.80
   3   4  -5    3.40    2.50
  -3  -4  -5   12.30    7.40
   3  -4   5    5.70    3.50
   3   4   5    1.20    4.30
  -3  -4   5    3.20    3.90
   3  -4  -5    8.50    5.30
   3  -4  -5    6.00    5.00
  -3  -4   5    0.30    5.80
  -3   4  -5    5.40    5.90
  -3  -4   5    8.90    6.20
  -3   4  -5    2.50    1.40
   3  -4  -5    3.50    3.60
   3   4   5   -1.90    4.00
  -3  -4   5    6.30    4.70
  -3   4  -5    4.90    1.60
   3  -4  -5    0.40    5.70
  -3  -4   5    7.10    5.80
   3   4   5    5.30    5.10
  -4   4   5   74.39   13.70
  -4  -4  -5   76.89   11.40
   4  -4   5   86.79    9.20
   4  -4   5   60.39    6.30
   4   4  -5  115.09   15.90
  -4   4   5   84.99    8.20
   4   4  -5   69.89    6.30
  -4   4   5   98.79   12.80
   4  -4   5  104.89   15.70
  -4  -4  -5   76.49   12.50
   4  -4   5   81.59    7.90
  -4   4   5   61.89    7.80
   4  -4   5   71.19    7.50
  -4  -4  -5   67.39    9.90
   4   4  -5   94.29   13.20
  -4  -4   5   68.29   11.30
   4   4   5   66.69    5.00
  -4   4  -5   71.89    5.90
   4  -4  -5   76.69   13.50
   4  -4  -5   60.29    8.30
  -4   4  -5   80.99   13.70
   4  -4  -5   59.09    9.10
  -4  -4   5   85.99   11.70
  -4  -4   5   92.39   14.00
  -4   4  -5   72.49    5.80
   4  -4  -5   82.39   12.40
  -4  -4   5   82.89   10.50
   4   4   5   88.09   13.00
   4   4   5   68.99    5.60
  -4  -4   5   76.99   13.70
  -5  -4  -5    9.20    6.70
   5  -4   5    3.70    2.70
   5  -4   5    0.50    4.70
   5  -4   5    7.70    2.90
  -5   4   5   -2.20   10.00
  -5  -4  -5    6.40    6.80
   5  -4   5    5.80    5.80
  -5   4   5    6.70    4.30
   5   4  -5   10.30    7.50
   5   4  -5    8.80    4.70
  -5   4   5    3.00    3.70
  -5  -4  -5   15.60    9.00
   5  -4   5    8.30    8.00
   5   4  -5    9.90    8.00
  -5   4   5    7.40    5.70
  -5  -4  -5   10.30    5.60
  -5   4  -5    6.00    4.10
   5  -4  -5    6.10    4.30
  -5   4  -5    1.00    8.30
   5  -4  -5   14.00    8.90
   5   4   5    1.80    5.00
  -5  -4   5    6.00    5.40
  -5  -4   5    0.20    7.10
  -5  -4   5    2.60    6.60
  -5   4  -5    7.80    4.20
   5  -4  -5   -5.30    7.10
   5   4   5    7.90    6.60
  -5  -4   5    0.40    6.00
   5  -4  -5    7.20    5.70
  -5  -4   5   17.30    7.00
   5   4   5    3.10    4.30
  -6   4   5   23.50    8.40
  -6  -4  -5   26.60    9.90
  -6  -4  -5   19.60    6.40
  -6   4   5   19.80   10.70
  -6  -4  -5   20.30    7.20
   6   4  -5   18.70    9.80
   6   4  -5   15.40    5.80
  -6   4   5   21.20    5.90
  -6  -4  -5   39.00   10.20
   6  -4   5   22.10    7.80
  -6   4   5   26.50    8.20
   6   4  -5   17.10    8.50
   6  -4   5    7.40    5.50
  -6  -4  -5    6.00    9.50
  -6  -4   5   11.20    7.60
  -6   4  -5   18.70    6.00
   6   4   5   28.80   11.10
   6  -4  -5   27.40    9.90
  -6  -4   5   16.70    9.20
   6   4   5   19.10    9.10
   6  -4  -5   11.30    6.00
   6   4   5   23.60    6.90
   6  -4  -5   13.30    5.50
  -6  -4   5   23.30    9.40
  -6   4  -5   14.10    8.10
   6  -4  -5   19.90    8.90
  -6  -4   5   20.50    8.00
  -6  -4   5   13.90    6.80
   7  -4   5   74.99   12.70
  -7  -4  -5   59.09   14.20
  -7   4   5   49.10   14.20
  -7   4   5   70.69    7.50
  -7   4   5   82.49   16.20
   7  -4   5   62.89   13.70
   7   4  -5   86.69   16.90
  -7  -4  -5  125.69   19.80
  -7  -4  -5  108.89   12.40
   7   4  -5   77.39   10.90
  -7  -4  -5   71.99   11.70
  -7  -4  -5   83.59   11.50
   7   4  -5   62.29   15.30
  -7  -4   5   88.79   14.40
  -7   4  -5   78.49   17.10
   7  -4  -5   67.19   11.90
  -7  -4   5   65.59   13.80
   7  -4  -5   99.79   15.10
  -7  -4   5   64.09   14.10
  -7  -4   5   76.59   14.00
   7  -4  -5   66.59   15.90
   7   4   5   79.09   17.80
   7   4   5   59.19   13.60
   7   4   5   89.59   12.00
  -7   4  -5   84.99   12.30
   0   5   5    2.10    2.90
   0  -5  -5   -1.80    3.60
   0  -5   5   -0.70    1.60
   0   5   5    4.00    5.20
   0  -5  -5    4.50    3.10
   0   5   5    6.40    3.50
   0  -5  -5   -1.70    2.70
   0  -5   5    5.90    5.50
   0  -5   5    4.00    4.50
   0  -5   5   -0.30    5.00
   0  -5   5   -1.00    2.80
   0  -5  -5   -6.60    4.00
   0   5   5   -0.60    2.90
   1  -5   5   93.79    8.40
  -1   5   5  105.49    7.90
  -1  -5  -5   94.59    7.80
  -1  -5  -5   90.29   10.80
  -1   5   5   94.29   14.00
  -1  -5  -5   89.29    9.60
  -1   5   5  100.49   10.90
   1  -5   5   84.39   12.00
   1   5  -5   99.39    6.40
   1   5  -5   88.69    5.70
  -1   5   5   95.69    7.20
   1  -5   5   83.89   10.30
   1  -5   5  111.59   11.00
  -1  -5   5   94.29   11.20
   1  -5  -5   99.49   10.50
  -1  -5   5   93.59    6.40
  -1  -5   5  103.19   12.60
   1  -5  -5   90.49    8.70
   1   5   5   77.39    8.30
  -1  -5   5  101.69    8.80
   1   5   5   98.79    8.40
   1   5   5   89.49   12.70
   1  -5  -5   94.39    8.40
  -1  -5   5   88.49    6.90
  -1  -5   5   85.89    7.70
   1  -5  -5   91.59    7.60
   2  -5   5   14.70    2.70
   2  -5   5   10.80    5.00
  -2   5   5   18.00    4.10
  -2   5   5   18.60    6.70
  -2   5   5   12.60    4.50
   2  -5   5   10.40    7.30
   2   5  -5    6.90    3.70
  -2  -5  -5   10.30    6.20
   2  -5   5   23.00    6.90
  -2  -5  -5   12.40    5.30
  -2   5   5   10.10    6.20
  -2  -5  -5   13.40    6.80
   2   5  -5   17.40    5.40
   2  -5   5   12.30    2.00
  -2  -5   5   15.40    7.20
  -2  -5   5   16.20    7.60
   2  -5  -5   18.90    6.70
   2  -5  -5    5.80    4.40
   2   5   5   27.70    8.70
   2  -5  -5   10.90    4.70
  -2  -5   5   26.70    7.70
   2  -5  -5   12.90    6.00
   2   5   5    7.90    5.50
  -2  -5   5   13.80    4.90
  -2  -5   5   11.30    3.60
   2   5   5   16.60    5.30
   3  -5   5  102.39    9.80
  -3   5   5  101.49    9.90
   3  -5   5  115.19    6.20
   3  -5   5  112.99   11.60
  -3   5   5  115.89   13.60
   3   5  -5  111.69    6.90
   3   5  -5  106.49   10.10
  -3  -5  -5  107.39   17.30
  -3   5   5  123.09   11.40
   3   5  -5  117.09   11.20
  -3   5   5  121.39    8.10
   3  -5   5  114.09    7.80
  -3  -5  -5  101.99   10.20
   3  -5   5  132.99   17.50
  -3  -5  -5  134.39   13.60
   3   5   5  115.69   12.20
  -3  -5   5  112.29   13.60
  -3   5  -5  102.89   12.20
   3   5   5  128.09   13.20
   3  -5  -5  100.69   10.30
  -3  -5   5  112.39   14.70
   3  -5  -5  126.39   13.20
  -3  -5   5  111.69    8.60
  -3  -5   5  106.79   13.30
  -3  -5   5  116.89   11.20
   3   5   5  115.29   11.50
   3  -5  -5  112.69    9.50
   3  -5  -5  115.49   11.40
  -4  -5  -5    7.60    6.30
   4  -5   5   16.60    6.10
  -4  -5  -5   11.70    5.50
  -4  -5  -5   10.60    8.50
   4  -5   5   12.70    4.80
   4   5  -5    9.60    7.80
   4   5  -5    6.70    5.90
   4   5  -5    7.10    3.50
  -4   5   5    4.00    5.10
   4  -5   5   12.50    5.10
  -4   5   5   14.40    6.70
   4  -5   5    8.20    3.60
  -4   5   5   14.10    9.10
   4  -5   5    5.80    7.70
  -4   5   5    7.10    3.60
  -4  -5   5   -1.60    6.60
  -4  -5   5   10.80    6.90
  -4  -5   5    1.40    4.40
   4  -5  -5    2.60    4.60
   4  -5  -5   11.20    6.50
   4  -5  -5   13.20    8.60
  -4  -5   5    8.40    6.90
  -4   5  -5   16.70    8.70
   4   5   5   15.40    7.80
  -4  -5   5   22.10    9.80
  -5  -5  -5   25.30    9.50
   5   5  -5   17.50   11.90
   5  -5   5    2.40    5.50
   5  -5   5    6.40    8.50
   5   5  -5    2.00    4.00
  -5  -5  -5   23.90    8.70
  -5  -5  -5   -1.50    6.00
  -5   5   5   16.70    7.00
   5  -5   5    7.90    5.00
  -5   5   5   -0.20    7.70
  -5  -5  -5   13.80    7.00
  -5   5   5    0.80    4.50
   5  -5   5   19.30    4.90
   5  -5   5    7.30    4.20
   5   5  -5   15.40    8.20
   5  -5  -5  -12.20   10.60
   5   5   5   10.40    7.30
  -5   5  -5    1.70    2.80
  -5  -5   5   13.50    8.20
   5  -5  -5   16.00    7.00
   5   5   5    7.40    2.50
  -5  -5   5    1.10    5.50
  -5  -5   5   20.70   10.20
   5   5   5    7.40    6.70
  -5  -5   5    3.60    6.70
  -5   5  -5   -2.30    5.80
  -5   5  -5   13.60    4.00
   5  -5  -5   -0.10    5.50
  -5  -5   5    7.70    8.10
   5  -5  -5   11.90    6.80
   5   5   5    6.30    2.40
   6   5  -5   10.10    8.50
   6  -5   5   10.70    5.40
  -6  -5  -5   13.10    9.10
  -6  -5  -5   20.40    7.60
   6  -5   5   11.80    6.90
  -6  -5  -5   11.90    6.90
   6   5  -5   10.50    5.90
  -6   5   5    8.10    8.80
  -6  -5  -5   17.80    7.30
   6   5  -5   14.90    8.60
  -6   5   5    4.80    6.20
   6   5   5   11.50    4.10
  -6   5  -5   11.40   10.50
  -6  -5   5    8.10   10.70
  -6  -5   5    4.90    7.40
  -6  -5   5   11.80    7.30
  -6  -5   5   14.10    7.00
   6   5   5    8.00    6.70
  -6  -5   5   17.20    7.20
   6  -5  -5   -3.10    4.90
   6  -5  -5    5.80    4.90
   6  -5  -5   20.20   10.10
  -6   5  -5    9.80    4.00
  -7   5   5   19.70    5.60
  -7  -5  -5    8.00    6.90
   7  -5   5   30.10   11.00
  -7  -5  -5   13.00    6.60
   7   5  -5    9.00    5.80
  -7  -5  -5   26.60   10.50
   7   5  -5   21.70   11.20
   7  -5   5   14.10    8.00
  -7   5   5   23.30   12.70
  -7   5   5   16.60    8.00
  -7  -5   5   44.00   12.80
   7   5   5   11.70    8.50
  -7   5  -5   31.20    6.30
   7  -5  -5   17.70    4.90
  -7  -5   5   20.80   12.30
   7   5   5    8.50    5.10
   7   5   5    1.50    7.60
   7  -5  -5   16.20   10.50
  -7  -5   5    5.20    8.50
   7  -5  -5    5.50    6.20
  -7  -5   5   14.90    8.50
  -7  -5   5   22.70    9.10
  -7   5  -5   33.50   11.70
   0   6   5    1.10    3.70
   0  -6  -5    2.10    3.50
   0  -6   5    0.40    2.10
   0  -6  -5   -4.30    4.40
   0  -6   5    2.60    6.30
   0  -6  -5   -2.10    2.60
   0   6   5   -5.60    4.80
   0  -6   5    3.40    3.40
   0  -6  -5    5.00    4.70
   0  -6   5    1.50    5.30
   0  -6   5    6.30    4.00
   0  -6   5   -6.60    5.00
   0   6   5   -3.20    2.60
   0   6   5   -1.50    2.70
  -1   6   5   11.10    6.90
   1   6  -5    9.60    3.10
   1  -6   5    5.40    6.30
   1  -6   5    4.40    5.40
  -1  -6  -5   13.30    4.90
  -1   6   5    9.80    4.50
   1  -6   5   13.00    5.70
  -1   6   5    8.70    3.70
  -1   6   5   13.40    5.80
   1  -6   5   -3.60    6.00
  -1  -6  -5   17.50    6.40
   1   6  -5    9.20    2.80
  -1  -6  -5    5.60    6.60
  -1  -6   5    1.90    3.90
  -1  -6   5    9.00    5.70
  -1  -6   5    5.60    7.50
   1  -6  -5   12.90    7.00
  -1  -6   5   11.50    3.70
   1   6   5    6.70    4.10
  -1  -6   5   12.00    4.00
   1   6   5    1.20    5.10
   1  -6  -5    9.50    4.50
  -1  -6   5   18.60    9.60
   1   6   5    9.10    4.80
   1  -6  -5    6.00    5.10
   1  -6  -5    2.00    4.40
  -2  -6  -5    2.40    5.80
  -2   6   5   11.20    4.70
   2  -6   5   -1.30    5.20
  -2   6   5    1.40    4.50
  -2   6   5    7.30    6.20
  -2  -6  -5    5.20    4.30
  -2  -6  -5    0.30    6.30
  -2   6   5    4.40    2.90
   2  -6   5    3.50    5.30
   2  -6   5    2.80    6.80
   2   6  -5   10.70    4.60
   2   6  -5    7.00    3.90
   2  -6  -5    5.40    5.90
  -2  -6   5   -2.60    5.60
  -2  -6   5    4.30    7.00
  -2  -6   5    0.80    3.60
   2  -6  -5   10.30   10.80
   2   6   5    1.00    5.90
  -2  -6   5   -3.70    3.20
   2  -6  -5    3.30    4.40
  -2  -6   5    2.90    5.60
   2  -6  -5    6.80    4.40
   2   6   5    6.30    6.70
  -2  -6   5    4.10    2.90
   2   6   5    7.30    4.60
  -3   6   5    9.80    3.60
   3  -6   5    4.80    6.70
  -3  -6  -5    0.70    5.80
  -3  -6  -5    0.70    6.70
   3   6  -5   11.20    5.40
  -3  -6  -5    5.40    4.80
  -3   6   5    5.00    4.40
   3  -6   5   11.40    8.70
   3  -6   5    9.80    3.60
   3  -6   5    6.20    2.80
   3  -6   5    0.70    4.60
  -3   6   5    6.00    5.30
  -3   6   5   -1.10    7.20
   3  -6  -5   15.00    7.40
  -3  -6   5    8.60    5.80
   3  -6  -5   -4.70    5.00
  -3  -6   5    2.90    6.80
  -3  -6   5    5.20    4.00
   3  -6  -5    8.20    5.70
  -3  -6   5    6.20    6.90
   3   6   5    4.40    5.90
  -3  -6   5   11.10    7.60
   3  -6  -5    4.20    4.60
   4  -6   5   15.00    6.70
   4   6  -5    9.10    3.20
   4  -6   5   12.00   10.10
  -4   6   5    2.50    5.40
   4  -6   5   17.90    5.20
   4  -6   5    5.50    3.40
  -4   6   5   14.90    6.60
   4   6  -5    5.30    4.10
  -4  -6  -5    4.60    4.80
  -4   6   5   22.90   10.90
   4   6  -5    5.00    6.70
   4  -6   5    3.30    4.20
  -4  -6  -5    3.80    6.50
  -4  -6  -5    8.50    7.70
  -4  -6   5   26.40    9.90
   4  -6  -5   10.70    7.00
  -4  -6   5   11.80    6.20
  -4   6  -5   11.00    7.40
   4   6   5    5.50    5.90
  -4  -6   5   10.40    7.50
  -4  -6   5   19.00    5.50
   4  -6  -5    6.80    4.70
   4  -6  -5    6.00    6.50
   4  -6  -5   14.50    9.50
  -4  -6   5    4.30    7.20
   4   6   5   -3.10    6.80
  -5   6   5   91.69   13.00
   5  -6   5   90.89    9.80
   5  -6   5   76.59    8.10
  -5  -6  -5  105.09   16.60
  -5  -6  -5   79.99   13.80
   5  -6   5   97.59   10.60
  -5   6   5   69.59   13.70
   5   6  -5   84.99    6.90
   5  -6   5   67.79    9.30
   5  -6   5   73.79   16.50
  -5   6   5   94.49   13.20
   5   6  -5  107.99   15.60
  -5  -6  -5   68.79   13.50
  -5  -6   5   63.69   13.70
   5  -6  -5   95.49   13.10
   5   6   5   98.89   15.60
  -5  -6   5  106.29   15.90
   5  -6  -5   80.09   12.20
  -5  -6   5   84.79   16.30
   5  -6  -5   72.59   12.20
  -5   6  -5   87.59   15.60
   5   6   5   81.59   15.20
   5  -6  -5   77.59   14.40
  -6  -6  -5    1.90    5.60
  -6  -6  -5    4.10    8.10
  -6   6   5    6.40    5.60
   6  -6   5   -6.60    4.50
   6   6  -5    7.80    7.40
   6   6  -5   -3.40    3.50
   6  -6   5    0.50    4.70
  -6  -6  -5    6.10    7.90
  -6   6   5    4.70    5.80
  -6   6   5    6.90   10.50
   6  -6   5    5.70    6.20
  -6  -6  -5    7.50    5.20
   6   6   5    1.70    6.50
  -6  -6   5    4.70    6.20
   6  -6  -5    1.30    7.10
   6  -6  -5   11.80    6.40
  -6   6  -5    7.40   10.00
  -6   6  -5   11.80    4.60
   6  -6  -5   -7.60    5.20
  -6  -6   5   16.30    6.90
  -6  -6   5   10.20    9.90
  -6  -6   5    6.60    6.00
   0  -7   5   15.90    5.20
   0  -7  -5   12.30    5.10
   0  -7   5   13.40    3.30
   0  -7   5   19.20    5.20
   0  -7  -5   16.40    3.90
   0   7   5   16.70   10.70
   0  -7  -5   31.20    8.90
   0  -7   5    6.70    6.80
   0  -7   5   20.20    7.50
   0  -7  -5   15.10    5.90
   0   7   5   16.80    5.50
   0  -7   5   37.00   10.40
   1   7  -5    6.00    2.30
   1  -7   5   11.90    7.30
  -1  -7  -5   12.80    4.90
   1  -7   5   23.40    8.50
   1   7  -5   12.90    3.00
  -1   7   5    5.10    5.00
  -1  -7  -5   14.30    7.90
   1  -7   5   15.60    8.30
  -1   7   5    2.10    4.00
  -1  -7  -5    3.70    6.20
  -1   7   5    6.00    3.60
  -1   7   5    5.70    6.60
   1  -7   5   10.40    3.80
   1  -7   5    5.90    4.70
   1  -7   5   10.70    3.40
   1   7   5    1.60    4.00
  -1  -7   5    8.60    3.70
  -1  -7   5   17.40    6.20
  -1  -7   5    9.20    6.20
  -1  -7   5    2.20    5.20
   1  -7  -5    9.80    5.70
   1  -7  -5    8.30    6.80
   1  -7  -5   11.10    4.60
   1  -7  -5   -1.10    4.40
  -1  -7   5    2.60    7.00
  -1  -7   5    9.90    8.70
  -2   7   5   11.60    7.80
  -2  -7  -5    6.60    7.20
  -2   7   5    5.70    5.70
  -2  -7  -5    0.70    5.50
  -2  -7  -5    2.00    3.90
   2  -7   5   11.30    6.50
   2  -7   5   14.20    7.80
  -2   7   5    5.00    4.70
   2  -7   5   -7.90    6.30
   2   7  -5    0.80    4.10
   2  -7   5   -6.20    4.70
   2  -7  -5    6.40    5.20
   2  -7  -5    1.10    4.60
   2  -7  -5   18.10    8.00
  -2  -7   5   13.90    9.50
   2  -7  -5    9.50    7.60
  -2  -7   5    8.20    4.50
   2   7   5    8.90    5.60
  -2  -7   5    3.70    3.50
   2   7   5    6.50    5.90
  -2  -7   5    6.50    3.20
  -3   7   5   64.19   12.70
  -3  -7  -5   53.19   10.70
   3  -7   5   72.89   14.10
  -3  -7  -5   62.49   13.30
  -3   7   5   50.39   11.60
   3   7  -5   59.09    9.30
  -3   7   5   45.80    8.40
   3  -7   5   60.39   11.30
  -3  -7  -5   35.20    7.20
   3  -7   5   50.79   11.60
  -3  -7   5   54.59    5.50
  -3  -7   5   65.19    5.70
   3  -7  -5   53.19   11.30
   3  -7  -5   66.79   12.70
   3   7   5   63.59   11.00
   3  -7  -5   51.69    9.70
  -3  -7   5   39.20   11.90
  -3  -7   5   50.19   11.60
  -3  -7   5   46.40    8.60
  -3  -7   5   80.79   14.10
   3  -7  -5   53.99   15.50
   4  -7   5    7.30    6.00
   4  -7   5    4.30    3.20
   4  -7   5   13.50    9.80
  -4   7   5    4.90    6.80
  -4  -7  -5   17.80    7.40
   4  -7   5    4.20    3.50
   4   7  -5   17.10    7.20
  -4   7   5    6.10    9.00
  -4  -7  -5   17.10    8.20
  -4   7   5    8.50    5.60
  -4  -7  -5   10.90    9.40
  -4  -7   5    9.80    3.30
   4  -7  -5    4.70   12.40
   4  -7  -5    8.80    7.40
  -4  -7   5   -5.20    5.90
  -4  -7   5    6.10    5.00
   4  -7  -5   12.80   14.00
  -4  -7   5    5.00    7.70
  -4  -7   5    9.10    3.90
   4  -7  -5   10.60    5.90
   4   7   5   13.70    6.50
  -5  -7  -5    1.00    4.50
   5  -7   5   11.00    5.60
  -5   7   5   22.10    8.00
  -5  -7  -5   -3.20    6.80
   5  -7   5   -3.70    4.60
  -5   7   5    9.20    5.90
   5   7  -5    8.30    7.00
   5  -7   5    8.80    4.00
  -5   7   5    7.20    8.20
  -5  -7  -5   16.40   10.10
   5  -7  -5   -5.30    6.90
  -5  -7   5    8.90    8.60
  -5  -7   5   -1.20    7.20
   5   7   5    2.50    6.70
   5  -7  -5   14.50    6.40
  -5  -7   5   15.70    7.40
   5  -7  -5    3.20    8.30
  -5  -7   5    7.30    3.50
   0  -8   5   18.50    7.10
   0  -8   5   12.80    9.70
   0  -8  -5   13.60    5.10
   0  -8   5   15.20    4.80
   0  -8  -5   23.40    7.70
   0  -8   5   11.20    5.50
   0  -8  -5   13.70    3.20
   0  -8   5   15.00    3.60
   0  -8   5    7.40    7.10
   0   8   5   20.60    6.10
   0  -8  -5   14.10    3.20
   0  -8  -5   26.90   10.00
   1  -8   5   21.90    6.70
  -1  -8  -5    5.40    8.60
  -1   8   5    8.80    4.70
  -1  -8  -5   15.30    5.60
   1  -8   5   15.60    8.10
  -1   8   5    5.10   10.60
  -1  -8  -5   19.90    8.90
   1  -8   5   21.00    9.90
   1  -8   5   12.80    8.10
  -1  -8   5   10.10    4.00
   1  -8  -5   11.40    5.50
   1  -8  -5   22.90    7.30
  -1  -8   5   15.80    5.70
   1  -8  -5   12.80    4.70
   1   8   5    8.30    5.10
   1  -8  -5    4.00    7.90
  -1  -8   5    8.40    6.40
  -1  -8   5   10.00    7.70
  -2   8   5   -5.20    5.60
  -2  -8  -5    0.50    4.20
   2  -8   5   -5.00    5.30
  -2  -8  -5   -5.60    6.50
   2   8  -5    0.30    3.00
   2  -8   5   12.80    9.00
   2  -8   5    3.30    6.70
  -2   8   5    3.10    4.10
  -2  -8  -5   12.40    7.90
   2  -8   5   19.20    8.90
  -2   8   5   -1.60    7.20
  -2  -8   5    7.90    3.80
   2  -8  -5   -6.20    5.50
   2  -8  -5    6.90    5.30
   2   8   5    0.50    4.40
  -2  -8   5   -4.60    6.60
   2  -8  -5    8.10    6.40
  -2  -8   5    8.30    7.30
  -2  -8   5    1.00    2.70
  -2  -8   5    3.20    3.90
   2  -8  -5    3.00    5.00
   3  -8   5   -4.00   12.50
   3  -8   5   18.40    9.10
  -3   8   5   12.70    6.70
  -3  -8  -5   32.80   10.40
   3  -8   5   -0.90    5.80
  -3  -8  -5    0.70    7.00
  -3  -8  -5    4.10    4.70
  -3   8   5   11.10    5.20
   3  -8   5   14.10    8.00
   3  -8  -5    2.10    5.80
   3  -8  -5    4.30    7.00
  -3  -8   5   21.10    8.40
  -3  -8   5    3.60    5.20
  -3  -8   5   -4.40    8.00
   3  -8  -5   19.50    8.70
   3   8   5    5.60    6.10
   3  -8  -5    9.10    5.60
  -4   8   5   16.30    8.10
  -4  -8  -5    6.00    6.30
  -4   8   5    8.90    5.70
  -4  -8  -5    7.00    8.60
  -4  -8  -5    5.40    9.10
   4  -8   5   -1.20    5.40
   4   8  -5   18.70    6.40
   4  -8   5   19.70    8.90
   4  -8  -5    9.40    5.90
  -4  -8   5   14.80    9.70
   4   8   5    5.10    5.30
   4  -8  -5    0.70    8.50
   4  -8  -5    0.60    7.50
  -4  -8   5    3.80    9.70
   0  -9   5    8.10    5.10
   0  -9   5    4.60    3.50
   0   9   5    1.30    4.20
   0  -9  -5    0.30    7.50
   0  -9   5   -0.40    8.00
   0  -9   5    7.90    4.50
   0  -9  -5    9.10    6.60
  -1   9   5   16.10    5.40
  -1  -9  -5   31.80    9.40
   1  -9   5    6.90    7.50
   1  -9   5    3.00    5.10
   1  -9   5   30.40    9.10
  -1  -9   5   15.60    4.80
  -1  -9   5   10.30    3.60
  -1  -9   5   12.70    4.30
   1   9   5   13.00    5.10
   1  -9  -5    8.70    8.40
   1  -9  -5   17.40    7.20
  -1  -9   5   10.90    6.00
   1  -9  -5   17.70    5.10
  -1  -9   5    3.70    8.20
   1  -9  -5   14.80    5.00
   0   0  -6   10.40    3.10
   0   0   6   17.50    3.70
   0   0  -6   10.10    2.90
   0   0  -6    5.50    2.40
   0   0   6   13.10    4.40
   0   0   6   10.40    3.00
   0   0   6    5.20    2.60
   0   0  -6    7.60    4.00
   1   0  -6  182.58    9.20
  -1   0   6  176.48    8.60
   1   0  -6  168.88    9.20
   1   0   6  170.08    8.00
   1   0  -6  167.78    7.90
   1   0  -6  173.38    8.30
  -1   0   6  172.88    8.40
  -1   0  -6  186.58    8.10
  -1   0  -6  154.48    8.00
   1   0   6  171.58    8.00
   1   0   6  172.28    7.50
  -1   0   6  167.98    9.30
  -1   0  -6  172.38    8.30
  -1   0   6  166.38    8.60
  -1   0  -6  183.18    8.50
   1   0   6  177.18    7.80
   2   0   6  289.07   13.00
  -2   0   6  286.47   13.40
  -2   0  -6  291.87   13.00
  -2   0   6  273.67   12.90
  -2   0   6  285.17   12.50
  -2   0   6  291.27   13.30
   2   0  -6  271.57   12.60
   2   0  -6  284.47   12.50
   2   0  -6  274.67   12.40
  -2   0  -6  293.57   11.40
   2   0   6  289.07   12.70
  -2   0  -6  274.27    9.50
   2   0   6  277.07   11.90
   2   0  -6  285.57   14.00
   2   0   6  279.07    9.40
   3   0   6  280.97   15.20
   3   0   6  268.37    9.00
  -3   0  -6  276.27   14.60
   3   0  -6  272.77   14.40
   3   0   6  270.87   13.90
  -3   0  -6  276.97    9.00
  -3   0   6  285.77   15.70
  -3   0   6  296.17   13.50
  -3   0  -6  296.57   13.50
  -3   0   6  293.87   15.40
   3   0  -6  280.17   14.50
   3   0   6  278.97   15.20
   3   0  -6  280.77   16.20
   3   0  -6  275.07   13.60
  -3   0   6  252.27   15.40
  -3   0  -6  261.57   14.80
   4   0  -6   -0.70    3.80
  -4   0  -6   -3.00    3.50
  -4   0  -6    3.00    1.90
   4   0  -6    2.60    5.90
   4   0   6    4.00    5.70
  -4   0  -6    1.20    5.60
  -4   0   6    3.50    4.60
   4   0  -6    0.00    4.60
  -4   0   6    3.90    4.00
  -4   0  -6    6.40    5.90
   4   0  -6    4.60    4.40
  -4   0   6    2.60    6.50
   4   0   6    1.70    5.80
  -4   0   6   -0.30    4.90
  -5   0  -6   11.90    5.80
  -5   0  -6    9.70    6.70
   5   0  -6    8.60    7.00
   5   0  -6    9.70    5.80
  -5   0   6   10.40    6.40
   5   0   6    1.20    6.90
  -5   0   6   15.30    5.30
   5   0  -6    8.50    7.40
  -5   0  -6    7.30    7.20
   5   0   6    5.40    5.10
  -5   0   6   10.00    7.60
   5   0  -6    8.50    4.90
   5   0   6    7.60    7.40
  -5   0   6   27.00    9.40
   6   0  -6   56.09   13.40
  -6   0   6   56.19   13.10
   6   0   6   34.50    9.00
  -6   0  -6   68.19   13.10
   6   0  -6   78.79   14.10
   6   0  -6   52.49    8.40
  -6   0  -6   62.39   12.20
  -6   0   6   83.59   17.90
   6   0  -6   55.59   11.30
   6   0   6   55.59   12.30
  -6   0   6   64.99   13.80
  -6   0   6   50.39    8.50
  -6   0  -6   36.40   10.10
   6   0   6   58.89   13.60
  -7   0   6   68.29   14.60
   7   0  -6   62.79   15.30
  -7   0   6   47.80   12.00
  -7   0  -6   38.30   10.60
  -7   0   6   50.49    9.20
   7   0  -6   45.70    8.30
  -7   0  -6   29.30   11.20
   7   0  -6   50.19   13.10
  -7   0  -6   61.19   14.10
   7   0   6   33.80   12.40
  -7   0   6   21.60   10.60
   7   0  -6   31.40   10.00
   8   0  -6   23.10   10.80
  -8   0   6   21.70   11.50
   8   0   6    7.90    8.70
  -8   0  -6    3.10    8.60
  -8   0   6    6.70   10.00
  -8   0  -6   19.10    7.40
   8   0   6   11.70    7.10
   8   0  -6    5.30    6.40
   0  -1   6  133.39    5.80
   0  -1   6  129.29    6.60
   0  -1   6  123.09    8.10
   0   1   6  127.19    7.90
   0  -1  -6  119.59    7.90
   0   1  -6  121.69    6.00
   0   1   6  129.69    6.30
   0   1   6  134.49    7.20
   0   1  -6  134.09    6.90
   0   1  -6  136.09    8.80
   0  -1  -6  134.49    6.90
   0  -1  -6  136.39    6.20
   0   1  -6  131.99    5.50
   0   1   6  122.59    6.50
   0  -1  -6  131.89    7.30
   0  -1   6  123.19    5.60
   1  -1   6   56.99    6.70
   1   1  -6   39.90    4.60
   1  -1   6   36.20    3.90
   1   1  -6   44.90    5.00
   1  -1   6   39.20    4.90
  -1   1   6   44.90    5.20
   1  -1   6   41.80    3.70
  -1  -1  -6   47.30    4.90
  -1  -1  -6   48.10    5.50
  -1   1   6   51.19    6.40
   1   1  -6   55.39    7.90
  -1   1   6   55.19    6.10
  -1   1   6   42.20    4.90
  -1  -1  -6   41.90    4.20
   1   1   6   47.30    5.90
   1   1   6   47.80    5.40
   1  -1  -6   46.60    5.40
  -1  -1   6   45.20    5.20
  -1  -1   6   44.10    6.80
  -1   1  -6   41.70    4.30
   1  -1  -6   54.29    6.70
  -1  -1   6   52.59    6.40
   1   1   6   55.09    6.20
   1   1   6   39.50    4.00
  -1   1  -6   43.80    5.40
   1  -1  -6   58.09    7.30
  -1  -1   6   41.20    4.90
  -1   1  -6   48.50    3.40
  -2   1   6   69.69    7.40
   2   1  -6   88.89    8.90
  -2   1   6   90.09    7.20
   2  -1   6   91.69    9.30
   2  -1   6   82.99    6.20
   2   1  -6   80.99    7.40
  -2  -1  -6   76.19    8.10
   2   1  -6   77.89    6.70
  -2  -1  -6   78.29    6.20
  -2   1   6   93.09    8.00
  -2  -1  -6   89.59    7.30
   2  -1   6   74.59    4.70
   2   1  -6   83.49    8.80
   2  -1   6   76.89    6.70
  -2   1   6   78.19    8.50
  -2  -1   6   78.39    8.30
   2  -1  -6  103.19    7.90
  -2  -1   6   72.59    7.70
   2  -1  -6   87.19    7.20
   2  -1  -6   76.79    7.90
  -2   1  -6   81.99    5.40
   2   1   6   71.19    7.20
  -2   1  -6   84.89    5.70
  -2   1  -6   87.09    6.90
   2   1   6   84.49    7.10
  -2  -1   6   95.59   10.30
  -2  -1   6   73.49    7.20
   2   1   6   81.49    6.40
   2   1   6   85.69    8.00
   2  -1  -6   83.99    8.60
   3   1  -6   95.59   11.30
   3  -1   6  104.59    9.60
  -3  -1  -6   82.89    6.50
  -3   1   6  102.09    8.20
  -3   1   6   98.49   13.20
   3  -1   6   97.19    8.30
  -3   1   6   84.49    9.50
  -3  -1  -6   98.79    8.90
  -3   1   6   82.89    9.40
   3  -1   6   75.79   11.10
   3   1  -6   86.09   10.80
  -3  -1  -6  114.29   13.40
   3  -1   6   86.09    3.60
   3   1  -6   85.99    9.10
   3   1  -6  102.19    8.80
  -3  -1  -6   87.69    8.90
  -3  -1   6   95.99   11.30
   3   1   6   81.89    6.60
   3  -1  -6   81.59    8.20
  -3   1  -6   89.49   10.10
   3   1   6   89.29    9.10
   3   1   6   90.59    9.40
   3  -1  -6   90.89   10.00
  -3   1  -6   79.29    3.60
  -3  -1   6   90.29    9.70
   3   1   6   80.99    9.70
   3  -1  -6   95.59   10.80
  -3   1  -6   83.19    7.20
   3  -1  -6   73.49    8.10
  -3  -1   6   86.49    9.10
  -3  -1   6  104.59   12.40
  -3   1  -6   90.49    8.80
   4   1  -6   81.19    9.60
  -4   1   6   91.19   13.00
  -4  -1  -6   92.59    6.40
  -4  -1  -6   76.49    9.80
   4   1  -6   88.29    9.30
   4  -1   6   85.29    9.30
  -4  -1  -6  125.69   15.10
   4   1  -6   79.29    8.90
  -4   1   6   86.69    7.80
   4   1  -6  127.39   16.00
  -4   1   6  105.69   10.80
  -4   1   6   83.49   10.10
  -4  -1  -6   94.19    9.60
   4  -1   6   84.89   10.10
   4  -1  -6   97.19   12.60
  -4  -1   6   81.79    8.80
  -4  -1   6   89.59   11.90
   4   1   6   82.69    9.90
   4  -1  -6   86.09   11.30
   4   1   6   92.19   11.10
  -4   1  -6  117.19   14.60
   4  -1  -6   68.59    7.80
   4  -1  -6   92.79   12.50
  -4  -1   6   96.79   10.90
  -4  -1   6   90.59   13.10
  -4   1  -6   85.89    8.60
  -5  -1  -6  132.49   12.30
  -5  -1  -6  122.99   17.50
  -5  -1  -6  104.19    7.40
   5   1  -6  128.09   11.90
   5  -1   6  117.69   14.10
   5   1  -6  112.49   10.80
   5  -1   6  127.39   13.20
   5  -1   6  129.89   12.20
  -5   1   6  115.19   12.50
  -5   1   6  127.69   13.20
   5   1  -6  103.29   11.70
   5   1  -6  128.89   14.70
  -5  -1  -6   92.19   11.10
  -5   1   6  112.69   16.30
  -5  -1  -6  119.29    7.30
  -5   1   6  121.09    9.10
   5  -1  -6  144.39   18.90
   5   1   6  147.09   19.70
   5   1   6  114.59   12.30
  -5   1  -6  106.69   12.10
  -5   1  -6  104.99   14.30
  -5  -1   6  129.79   16.30
   5  -1  -6  120.89   13.10
  -5  -1   6  115.69   13.10
   5   1   6  138.59   17.20
   5  -1  -6  106.29   11.60
  -5  -1   6  128.29   16.20
  -5  -1   6  116.79   10.30
  -6  -1  -6  149.09   20.20
  -6   1   6  152.48   17.60
  -6   1   6  141.09   15.70
  -6   1   6  125.19   14.50
   6   1  -6  127.19   13.10
  -6  -1  -6   98.99   13.90
  -6  -1  -6  127.39    7.90
   6   1  -6  112.99   11.40
   6   1  -6  128.59   15.10
  -6  -1  -6  111.99   12.70
   6  -1   6  106.49   16.60
  -6  -1  -6  121.49    7.20
   6  -1   6  140.59   16.20
   6  -1   6  141.09   15.40
  -6   1   6  119.29    9.50
   6   1  -6  128.79   18.60
   6  -1  -6  124.59   19.00
  -6  -1   6  112.89   13.80
   6  -1  -6  120.19   10.30
   6   1   6  126.19   14.80
   6  -1  -6  126.29   14.20
   6  -1  -6  136.29   14.00
   6   1   6  138.29   16.10
  -6   1  -6  127.69   14.90
  -6  -1   6  112.09   16.50
  -6  -1   6  130.09   11.50
  -6   1  -6  139.49   12.70
   6   1   6  141.69   14.60
  -6   1  -6  125.49   14.20
  -7  -1  -6    2.00    2.30
  -7   1   6   13.70    7.80
   7  -1   6    3.10    7.40
   7   1  -6    5.60    9.20
   7   1  -6   10.30    7.60
  -7  -1  -6    7.40    9.40
  -7   1   6    2.00    6.90
   7   1  -6   13.90    7.80
  -7  -1  -6    1.10    6.90
  -7   1   6    3.20    4.20
  -7  -1  -6    8.80    8.00
  -7  -1  -6    4.40    2.70
  -7   1   6    2.50    7.80
   7  -1   6    4.10    5.30
  -7   1  -6   15.70    8.70
  -7   1  -6    7.00    6.90
   7   1   6    1.90    5.90
   7  -1  -6    6.70    8.10
   7  -1  -6    6.20    4.70
   7   1   6    9.60    8.60
   7   1   6   15.10    8.50
   7  -1  -6    3.50    5.40
  -7   1  -6   10.00    5.90
  -7  -1   6   11.80    8.80
  -7  -1   6    2.70    9.10
   8   1  -6   28.90   11.60
   8  -1   6   25.40   11.10
  -8  -1  -6   12.10    8.20
  -8   1   6   12.00    4.40
  -8  -1  -6   18.80    7.10
   8  -1   6   13.50    7.50
  -8   1   6   39.70   13.20
  -8   1   6    2.80    8.70
  -8  -1  -6   17.10   11.20
   8   1  -6   29.00   14.60
   8   1   6   39.80   12.10
  -8   1  -6   31.10   11.00
  -8  -1   6   10.30   10.50
  -8  -1   6   20.00    9.30
   8   1   6   26.00    9.50
   8  -1  -6   -0.70    6.60
  -8  -1   6   45.00   15.10
  -8   1  -6   14.80    7.40
  -8  -1   6   18.70    6.10
   8  -1  -6   20.60   11.40
  -8  -1   6   13.00    6.90
   0   2   6  258.07   10.10
   0  -2   6  252.57   12.80
   0   2  -6  259.47    8.20
   0   2  -6  247.68   12.60
   0  -2  -6  261.37   10.80
   0   2   6  247.68   10.40
   0   2   6  254.27    9.50
   0  -2   6  249.88    8.00
   0  -2  -6  267.77   12.40
   0  -2   6  247.88    9.90
   0  -2  -6  262.97   10.30
   0   2  -6  254.47    7.10
   0  -2  -6  267.47    9.00
   0  -2   6  253.77    8.20
   0   2  -6  257.37   10.50
   0   2   6  242.68   11.80
   1  -2   6  187.18   10.10
   1   2  -6  197.88    8.60
  -1   2   6  208.98    9.80
  -1  -2  -6  203.98    7.20
   1   2  -6  208.88    8.70
  -1   2   6  209.08   11.00
  -1  -2  -6  196.28    9.50
   1  -2   6  188.78   10.90
   1   2  -6  203.68    9.90
  -1  -2  -6  215.48   10.90
   1  -2   6  191.28    6.10
  -1  -2  -6  207.08   10.90
   1  -2   6  205.58   10.30
  -1   2   6  199.68   10.80
   1   2  -6  196.28   11.90
  -1   2   6  208.28    9.20
   1  -2   6  201.28    6.10
   1   2   6  186.08   10.40
   1  -2  -6  191.28    9.40
  -1  -2   6  193.78    8.50
  -1   2  -6  194.08   10.30
  -1  -2   6  200.48    9.90
   1   2   6  200.48    9.90
   1  -2  -6  191.88    9.20
  -1  -2   6  186.58   11.70
   1  -2  -6  196.58   10.50
  -1   2  -6  192.38    5.10
   1  -2  -6  187.08    9.70
   1   2   6  187.48    9.80
  -1   2  -6  194.48    5.60
   1   2   6  188.98    6.60
  -1  -2   6  181.18    8.90
   2  -2   6  115.19    6.60
   2  -2   6  120.69   11.30
   2   2  -6  113.79    7.20
  -2  -2  -6  131.49    9.10
  -2  -2  -6  112.49    8.60
  -2   2   6  115.99    8.90
  -2   2   6  116.79   12.70
  -2   2   6  112.59    8.00
   2   2  -6  109.79    8.40
   2   2  -6  106.29   10.30
   2  -2   6  120.79    7.20
  -2  -2  -6  107.99    9.90
   2  -2   6  116.59    7.50
  -2   2   6  120.29    8.80
   2   2   6  109.59    9.60
   2   2   6  117.79    7.40
  -2  -2   6  115.69    9.30
   2   2   6  126.59    9.20
   2   2   6  124.69    9.60
  -2  -2   6  122.49   10.30
  -2   2  -6  114.39    5.40
   2  -2  -6  122.99    9.20
   2  -2  -6  122.09    8.50
   2  -2  -6  136.69   10.30
  -2  -2   6  121.09    8.30
  -2  -2   6  108.59   10.80
   2   2   6  113.89    6.00
  -2   2  -6  120.29    6.80
   2  -2  -6  112.29    9.60
  -3   2   6  160.68   11.60
   3  -2   6  179.58   13.70
  -3   2   6  142.09   13.20
   3  -2   6  169.88    6.80
   3   2  -6  165.48   11.80
   3  -2   6  161.78    6.90
   3   2  -6  159.38    9.70
   3   2  -6  196.98   13.50
   3  -2   6  162.48    9.80
  -3   2   6  167.98   11.00
  -3  -2  -6  155.88   13.20
  -3  -2  -6  175.38   10.40
   3   2  -6  174.98   13.40
  -3   2   6  156.08    9.90
  -3  -2  -6  165.88   11.30
   3  -2   6  172.68   10.70
  -3  -2   6  175.18   12.30
   3  -2  -6  165.58   11.00
   3  -2  -6  158.48   10.50
  -3   2  -6  164.48   10.00
   3  -2  -6  177.18   13.00
   3   2   6  156.48   12.30
   3   2   6  178.58   10.70
   3   2   6  167.58   10.30
  -3  -2   6  163.68   12.30
  -3   2  -6  159.18   12.50
   3  -2  -6  154.68   12.70
   3   2   6  168.88   12.40
  -3  -2   6  135.39   11.70
  -3   2  -6  176.98    8.80
   4  -2   6   80.29    8.50
   4   2  -6   87.89   13.50
   4   2  -6   91.59   12.10
   4   2  -6   81.69    8.30
  -4  -2  -6   75.59    9.20
  -4  -2  -6   68.49    8.50
  -4  -2  -6   95.19   14.00
  -4  -2  -6   81.39   10.00
  -4   2   6   77.89    7.50
   4  -2   6   94.99   11.50
   4  -2   6   86.29   13.90
  -4   2   6   70.19   12.60
   4   2  -6   87.09   11.70
  -4  -2   6   69.89   10.70
   4  -2  -6   82.09    9.20
   4   2   6   68.49    7.40
  -4   2  -6   72.49    7.10
   4   2   6   85.09   10.30
  -4  -2   6   66.69   11.30
   4  -2  -6   51.19    9.90
  -4   2  -6  111.09   14.10
  -4   2  -6   67.39    8.20
  -4  -2   6   82.29   11.40
   4  -2  -6   94.29   13.20
  -4  -2   6   81.19   11.30
   4  -2  -6   71.89    8.20
   4   2   6   87.09   10.30
  -5   2   6   11.30    6.20
  -5   2   6   11.90    5.80
   5   2  -6   26.40    9.30
   5   2  -6   24.60    7.40
  -5   2   6   19.80    9.90
  -5  -2  -6   21.70    5.80
  -5  -2  -6   23.30    5.40
   5   2  -6   10.40    6.10
   5  -2   6   18.60    8.90
   5  -2   6   24.40    8.50
  -5  -2  -6   12.60    8.10
  -5  -2  -6   15.50    6.50
   5  -2   6   20.40    6.90
  -5  -2  -6   14.30    6.60
  -5   2   6   19.40    4.90
   5   2  -6   10.30    6.10
   5   2   6   20.80    7.40
  -5  -2   6    4.40    7.70
   5   2   6   13.80    6.80
  -5   2  -6   22.60    7.80
   5  -2  -6   17.90    8.10
  -5  -2   6   17.60    8.10
  -5   2  -6   15.90    5.40
   5  -2  -6   17.60    5.90
  -5   2  -6   11.90    7.70
  -5  -2   6   14.10    7.30
   5  -2  -6   23.20    6.10
  -5  -2   6   31.20    9.80
   5   2   6   24.20    7.40
   5  -2  -6   25.20    8.60
  -6  -2  -6   21.00   10.00
   6  -2   6   11.10    8.00
   6   2  -6   11.50    6.70
  -6  -2  -6   24.10    8.50
  -6   2   6   17.10    4.90
   6  -2   6   13.60    7.20
  -6  -2  -6   11.90    6.70
  -6   2   6   17.00    9.00
   6   2  -6   16.20    9.80
   6   2  -6   25.40    7.70
  -6   2   6   16.60    8.10
  -6  -2  -6   11.70    4.50
  -6   2   6   17.20    6.90
  -6  -2  -6   10.50    4.80
   6  -2  -6   12.10    8.50
   6  -2  -6    6.00    6.10
   6  -2  -6   24.90    8.50
  -6  -2   6   11.30    8.20
  -6   2  -6   18.00    8.80
  -6  -2   6   13.00    6.80
   6   2   6   20.70    9.30
  -6   2  -6    5.30    5.50
   6  -2  -6   18.70    5.60
   6   2   6    0.10    6.80
   6   2   6   30.80    8.30
  -6  -2   6    7.40    8.30
  -6   2  -6    7.90    8.30
   7   2  -6    2.50    7.00
  -7  -2  -6   -4.10    3.40
   7  -2   6   21.40    9.00
  -7   2   6    0.90    5.70
  -7  -2  -6    0.70    7.30
  -7  -2  -6    9.00    4.20
  -7   2   6   -4.30    3.30
   7   2  -6   10.50   10.10
   7   2  -6    4.30    6.50
  -7   2   6    9.20    9.10
  -7  -2  -6   12.00   10.60
   7  -2   6   -0.40    8.40
  -7   2   6   -2.60    6.20
  -7  -2  -6   13.10    8.20
   7  -2   6   -7.40    5.30
   7   2   6   -5.70    5.60
  -7   2  -6    8.70    6.40
   7   2   6    1.10    6.50
   7  -2  -6    1.60    6.70
   7   2   6    6.50    7.50
  -7   2  -6   16.50    6.90
  -7  -2   6    8.00    9.60
  -7  -2   6    2.60    6.20
   7  -2  -6   16.40   10.00
   7  -2  -6    0.90    6.20
  -7  -2   6   14.60    5.20
  -7   2  -6    3.00    7.70
  -7  -2   6    7.70    5.20
  -7  -2   6   12.30   10.70
   7  -2  -6    3.60    8.50
   8   2  -6    6.80   10.10
   8   2  -6   -5.80    8.50
  -8  -2  -6    2.90    6.80
   8  -2   6    9.60    8.20
   8   2  -6    4.80    7.20
  -8  -2  -6  -17.20    8.80
   8  -2   6   16.80    8.90
  -8   2   6    1.50    3.20
  -8   2   6   -5.90    8.30
  -8  -2  -6   12.20    8.40
  -8  -2   6    8.40    6.50
  -8  -2   6   -5.20    6.90
  -8  -2   6    9.30    6.10
  -8  -2   6    3.20    9.90
  -8   2  -6    9.70   10.80
   8   2   6   17.70    7.90
   8   2   6    7.80    8.70
   8  -2  -6    6.00    7.10
  -8   2  -6   16.30    5.90
  -8  -2   6    4.80    5.40
   8  -2  -6    9.30    3.90
   8   2   6    0.70    8.00
   8  -2  -6   16.40   10.90
   0  -3  -6  142.09    8.40
   0  -3   6  135.09    6.20
   0   3   6  136.09   10.40
   0  -3  -6  136.99    6.70
   0  -3   6  117.29   10.80
   0  -3   6  138.09    8.00
   0  -3   6  133.09    5.80
   0   3   6  130.99    7.90
   0  -3  -6  143.59   10.50
   0   3   6  137.49    8.30
   0  -3  -6  117.39    8.40
  -1   3   6    5.10    3.10
  -1   3   6    1.50    4.50
   1  -3   6   -1.10    4.20
  -1  -3  -6   12.60    4.40
   1  -3   6    8.30    5.30
   1   3  -6    7.50    3.00
   1   3  -6    6.40    4.00
  -1   3   6    8.30    5.00
   1   3  -6   12.00    3.90
  -1  -3  -6    0.90    4.20
   1   3  -6    2.90    5.30
  -1  -3  -6    9.80    5.40
   1  -3  -6    5.60    3.70
  -1  -3   6   10.50    6.40
   1  -3  -6    8.10    4.60
  -1  -3   6   12.40    4.10
   1  -3  -6    7.60    5.10
   1   3   6   -1.00    4.30
   1  -3  -6    4.40    3.20
   1   3   6    5.70    2.50
  -1  -3   6    3.70    3.20
  -1  -3   6    7.70    4.30
   1   3   6    4.50    3.60
   1   3   6    4.40    3.90
   2   3  -6  107.89   13.00
   2  -3   6   87.09    5.30
  -2   3   6  104.49    8.80
   2  -3   6  106.79   11.00
  -2  -3  -6   90.69    9.00
  -2   3   6   97.79    9.20
   2  -3   6   97.09    7.80
  -2  -3  -6   86.89    9.60
   2  -3   6   94.89    5.80
   2   3  -6   93.29    6.50
   2   3  -6   92.99    9.20
  -2   3   6   92.49    7.20
   2  -3   6   88.59    8.20
  -2   3   6   87.69   10.40
  -2  -3  -6   86.39    8.00
   2   3  -6   91.49    8.00
   2  -3  -6  104.79    9.10
  -2  -3   6   92.39    7.10
   2   3   6   93.19    4.10
  -2  -3   6   92.39    8.50
   2   3   6   97.79    9.70
   2   3   6   85.09    9.00
   2   3   6   89.99    9.00
   2  -3  -6   83.49    9.70
   2  -3  -6   95.59    8.90
  -2  -3   6   92.49    9.50
   2  -3  -6   93.39    7.80
  -2  -3   6   90.59   10.90
  -3   3   6   12.40    4.40
  -3  -3  -6   23.60    6.40
   3  -3   6   15.70    8.30
   3   3  -6   16.50    4.30
  -3  -3  -6   24.20    6.20
   3   3  -6   19.70    6.40
   3  -3   6   24.30    4.60
   3  -3   6   29.10    5.10
   3  -3   6   19.20    4.60
  -3   3   6    7.50    6.80
  -3  -3  -6   22.30    7.60
   3  -3   6   23.60    5.00
  -3  -3   6   24.80    7.20
   3   3   6   18.70    3.50
   3  -3  -6   16.00    4.70
  -3   3  -6   24.50    7.80
  -3   3  -6   17.80    3.30
   3   3   6   23.30    4.80
   3   3   6   17.90    6.40
   3  -3  -6   12.10    6.30
   3   3   6   15.10    6.10
   3  -3  -6   24.30    7.00
  -3  -3   6   25.90    7.20
   3  -3  -6   29.80    6.20
  -3  -3   6   14.30    6.50
   3   3   6   20.00    6.00
  -3  -3   6   20.10    6.90
  -4  -3  -6   -2.60    3.80
   4  -3   6    4.50    7.10
   4  -3   6    3.90    4.60
  -4   3   6    3.20    3.70
   4  -3   6   -0.20    3.70
  -4   3   6    1.40    5.60
   4   3  -6   -4.80    3.80
   4   3  -6    5.00    3.80
  -4  -3  -6    1.70    5.50
  -4   3   6    3.40    4.50
   4  -3   6    0.40    1.80
  -4  -3  -6    2.00    3.90
   4   3  -6    6.00    5.90
   4  -3   6   -0.60    2.00
   4  -3  -6   -1.60    4.20
   4   3   6   -6.60    4.00
   4  -3  -6    0.00    5.60
  -4  -3   6   -3.80    5.10
  -4   3  -6   -2.60    3.20
  -4  -3   6   -4.00    4.40
   4   3   6    2.30    4.20
  -4  -3   6   -1.20    5.00
  -4   3  -6   -1.50    5.40
   4  -3  -6   -2.90    5.00
   4   3   6    3.20    3.70
   4  -3  -6    6.40    4.60
  -4   3  -6    0.00    2.70
   4   3   6   -9.40    3.20
  -4  -3   6    8.40    6.10
   5  -3   6   32.00    7.70
  -5   3   6   22.50    6.80
  -5  -3  -6   19.10    5.90
   5  -3   6   31.80   10.60
   5   3  -6   33.20    9.00
   5   3  -6   18.40    9.20
  -5  -3  -6   37.00    9.40
  -5  -3  -6   27.10    6.90
   5  -3   6   22.80    7.30
  -5   3   6   26.10   10.20
   5   3  -6   37.70    8.60
  -5  -3  -6   27.20   10.60
  -5   3   6   25.60    5.90
   5  -3  -6   33.30    8.70
  -5  -3   6   26.90    8.40
   5  -3  -6   15.80    8.60
  -5  -3   6   16.00    8.30
  -5  -3   6   22.40    8.60
  -5   3  -6   31.00    7.00
   5   3   6   37.00   11.10
  -5   3  -6   33.70    6.40
   5  -3  -6   21.80    6.20
   5  -3  -6   14.50    7.70
  -5   3  -6   57.39   12.60
   5   3   6   26.20    7.00
  -6   3   6   63.49    7.90
   6   3  -6   92.09   16.20
   6  -3   6   73.39   12.60
   6   3  -6   45.20   12.60
   6  -3   6   50.79   10.60
  -6  -3  -6   59.99   12.20
  -6   3   6   86.39   16.80
  -6   3   6   63.19   11.90
  -6  -3  -6   48.10   13.20
  -6  -3  -6   66.79   10.50
  -6  -3  -6   58.29    9.20
   6   3  -6   82.39   11.60
  -6   3   6   50.89   10.40
  -6  -3   6   43.40   11.80
  -6   3  -6   98.99   12.70
  -6  -3   6   76.89   15.40
   6  -3  -6   78.69    8.60
   6  -3  -6   67.69   15.80
   6  -3  -6   60.29   12.00
  -6  -3   6   59.89   11.20
   6   3   6  100.29   17.90
  -6   3  -6   56.19   13.10
  -6  -3   6   85.89   14.50
   6   3   6   42.60   10.70
  -6  -3   6   62.59   10.80
   6   3   6   75.19   12.50
  -7  -3  -6   29.70   11.80
  -7  -3  -6    4.90    5.00
  -7   3   6    9.90    7.90
   7  -3   6   23.70    9.30
  -7   3   6   17.20    7.90
   7   3  -6   23.50    7.50
  -7   3   6   29.70   11.80
   7   3  -6   31.60   12.20
  -7  -3  -6   17.10    7.70
  -7  -3  -6   17.90    7.80
  -7  -3  -6   36.90    8.10
   7   3  -6    6.50    9.50
   7  -3   6   10.40    7.60
  -7   3   6   17.30    4.70
  -7   3  -6   13.60    6.40
   7   3   6   28.80   10.20
   7   3   6   28.50   11.50
  -7  -3   6   22.70    9.20
  -7  -3   6   16.20   11.70
  -7   3  -6   17.10   10.70
  -7  -3   6   30.50    8.40
   7  -3  -6   24.30    6.10
   7  -3  -6   31.10   11.10
  -7  -3   6   20.30    9.20
  -7  -3   6   31.00    8.90
   7  -3  -6   12.80    6.80
   7   3   6   24.50    8.40
   8  -3   6    4.10    8.60
   8   3  -6    9.00   11.10
   8  -3   6   12.30    7.20
  -8  -3  -6   22.10   10.10
  -8   3   6    9.80    3.30
  -8  -3  -6   22.00    6.30
  -8  -3  -6   10.10    7.20
  -8  -3  -6    1.20    4.40
   8   3  -6   15.10   10.50
  -8  -3  -6   10.20   16.00
  -8  -3   6    8.30    8.10
  -8  -3   6   33.50    7.60
   8  -3  -6   19.50    8.00
  -8  -3   6    4.00    6.40
   8  -3  -6   10.90   11.40
  -8  -3   6   20.10   12.20
   8   3   6   15.00    8.10
   8   3   6   10.00    8.60
   8  -3  -6   14.30    4.00
   8   3   6   21.40   11.30
  -8   3  -6   22.70    7.50
   0  -4   6    3.50    2.20
   0  -4   6    4.20    4.50
   0   4   6   -2.90    2.80
   0  -4   6    8.40    5.70
   0  -4  -6    0.20    2.40
   0   4   6    3.80    3.10
   0   4   6    4.90    3.40
   0  -4  -6    2.30    3.70
   0  -4  -6    6.90    5.40
   0   4   6    2.90    4.40
   0  -4  -6    2.60    2.80
   0  -4   6    3.90    5.00
   0  -4   6    0.00    3.00
   1  -4   6   40.50    8.00
  -1  -4  -6   30.90    5.40
  -1  -4  -6   42.90    7.90
   1  -4   6   43.00    7.20
  -1   4   6   43.40    6.80
  -1   4   6   32.60    7.00
  -1  -4  -6   32.40    7.70
   1   4  -6   37.80    5.20
   1   4  -6   45.00    5.40
  -1  -4  -6   28.90    2.20
  -1   4   6   25.60    6.60
   1  -4   6   36.40    7.60
   1   4  -6   30.50    5.30
   1  -4   6   30.10    7.20
  -1   4   6   33.30    5.20
   1  -4  -6   33.60    5.70
   1  -4  -6   35.60    7.50
  -1  -4   6   31.70    8.60
   1   4   6   39.60    6.90
   1  -4  -6   40.30    6.20
  -1  -4   6   45.30    6.10
   1  -4  -6   36.80    6.20
  -1  -4   6   41.20    6.70
   1   4   6   40.40    8.50
   1   4   6   27.60    2.90
  -1  -4   6   40.50    5.40
   2   4  -6   58.09    8.20
  -2  -4  -6   62.69    9.90
  -2   4   6   59.79   11.90
  -2  -4  -6   47.80    7.30
   2  -4   6   54.99    3.60
   2  -4   6   48.90    9.30
  -2  -4  -6   70.79   13.10
  -2   4   6   50.79    8.70
   2   4  -6   72.29    8.90
   2   4  -6   52.19    5.30
   2  -4   6   55.69    3.20
  -2   4   6   53.19    5.60
  -2   4   6   71.49   11.20
   2  -4   6   54.39    8.00
   2  -4   6   64.39    9.20
  -2  -4   6   73.09   11.50
  -2  -4   6   58.79    8.70
   2  -4  -6   41.20    6.30
   2  -4  -6   73.09    9.30
  -2  -4   6   48.80    5.50
   2  -4  -6   45.50    8.10
   2   4   6   68.09    9.20
   2   4   6   54.49    9.10
   2  -4  -6   46.50    8.40
  -3   4   6  202.28   13.10
  -3  -4  -6  209.98   13.70
   3   4  -6  206.38   14.30
  -3  -4  -6  209.58   14.60
   3  -4   6  212.38   11.80
   3  -4   6  227.08   17.20
  -3   4   6  197.18   15.50
   3  -4   6  210.18   12.60
   3   4  -6  199.08   13.00
   3   4  -6  200.88    9.60
   3  -4   6  197.38    9.20
  -3  -4  -6  186.58   15.20
  -3   4   6  206.98   11.10
   3  -4   6  208.48   10.00
   3  -4  -6  194.18   13.00
   3   4   6  190.28   13.50
  -3  -4   6  204.48   15.90
  -3   4  -6  186.98   14.40
   3  -4  -6  209.78   15.10
   3  -4  -6  176.28   12.90
  -3  -4   6  219.78   11.50
  -3  -4   6  196.18   15.00
   3   4   6  225.28   15.00
   3   4   6  180.38   14.00
   3  -4  -6  200.88   12.10
   4  -4   6   68.19    8.30
   4  -4   6   71.19    6.70
  -4   4   6   80.99   14.30
   4   4  -6   77.29    6.90
   4  -4   6   82.69   14.30
   4   4  -6   40.10   11.40
  -4  -4  -6   76.89   11.80
  -4  -4  -6   84.09   14.30
   4   4  -6   78.69   11.40
  -4  -4  -6   95.39   13.80
  -4   4   6   73.29    8.00
   4  -4   6   79.49    7.90
  -4   4   6   99.09   17.10
   4  -4   6   66.19    7.20
  -4   4   6   73.79    8.70
   4   4   6   65.39    5.70
  -4  -4   6   86.49   13.40
   4   4   6  106.29   15.20
  -4  -4   6   42.90    9.50
   4  -4  -6   80.69    9.00
   4   4   6   61.39    4.80
  -4   4  -6   66.59   13.20
   4  -4  -6   71.69    9.60
  -4  -4   6   80.99   13.00
   4  -4  -6   70.39   12.40
  -4   4  -6   79.09    5.40
   4   4   6   73.39   11.30
  -4  -4   6   68.69   12.30
   4  -4  -6   97.29   13.40
  -4   4  -6   65.19    5.60
  -4  -4   6   74.69   10.40
   5  -4   6    4.00    5.60
   5   4  -6   12.70    5.10
  -5  -4  -6    9.00    5.50
  -5  -4  -6    7.60    5.10
  -5   4   6   14.70    5.50
   5   4  -6    9.70    7.30
   5  -4   6    7.60    2.70
   5  -4   6    4.10    2.60
  -5  -4  -6   11.60    8.80
   5  -4   6    9.10    8.30
  -5   4   6    5.10    4.50
   5  -4   6   10.40    5.60
  -5   4   6   10.00    6.00
   5   4  -6   17.50    7.80
  -5   4  -6    9.20    8.10
   5  -4  -6    7.70    4.80
   5   4   6    4.50    7.10
  -5  -4   6    9.10    7.30
   5   4   6   14.40    6.20
   5   4   6   11.70    4.50
   5  -4  -6    5.90    5.80
  -5   4  -6    9.10    4.40
   5  -4  -6    5.50   12.70
  -5  -4   6    6.90    6.50
   5  -4  -6   14.10    8.10
  -5  -4   6    0.90    6.50
  -5  -4   6   -6.10    7.10
  -5   4  -6    7.80    3.90
  -5  -4   6   13.20    7.40
  -6  -4  -6    3.20    5.20
   6   4  -6    1.30    7.80
   6  -4   6    1.40    5.30
   6  -4   6    7.00    5.80
  -6  -4  -6    4.30    6.10
  -6  -4  -6    9.20    7.70
  -6   4   6    0.80    4.10
  -6   4   6    3.90    5.10
  -6   4   6   11.40    6.20
  -6  -4  -6   -5.40    8.60
  -6   4   6   -4.00    8.10
   6   4  -6   12.00    6.90
   6   4  -6    5.00    5.10
  -6  -4   6    3.00    5.50
   6  -4  -6   -7.60    7.20
  -6  -4   6    2.60    6.80
   6   4   6    6.60    6.50
   6  -4  -6    4.50    4.80
   6  -4  -6    6.50    8.70
  -6  -4   6    8.70    6.60
   6  -4  -6    1.20    4.50
   6   4   6   -2.30    7.00
   6   4   6    4.00    4.90
  -6  -4   6   10.20    7.90
  -6   4  -6   11.10    8.80
   7   4  -6  -12.60    5.80
  -7   4   6   19.80   11.20
  -7  -4  -6    1.70    5.30
  -7  -4  -6   23.90   11.50
  -7   4   6   -7.00    5.00
  -7  -4  -6   24.90    7.70
  -7   4   6    4.40    4.00
   7  -4   6    7.20    7.00
  -7  -4  -6   -2.80    6.20
   7  -4   6    2.30    6.10
   7  -4  -6    9.70    4.60
  -7  -4   6    7.40    7.90
  -7  -4   6    1.30    6.00
   7  -4  -6    7.50    6.00
  -7   4  -6    7.30    4.50
   7  -4  -6   11.90   10.60
   7   4   6    5.90    6.20
  -7  -4   6   22.70   10.60
  -7  -4   6   -2.20    4.50
  -7  -4   6   25.00    8.10
   7   4   6   -5.30    7.10
   7   4   6    9.10    9.40
  -7   4  -6    9.80   10.40
   0   5   6  118.89   12.00
   0  -5  -6  114.89    6.70
   0  -5   6  111.09    6.90
   0   5   6  123.19    9.10
   0  -5  -6  115.89   11.60
   0  -5   6  108.99   14.60
   0  -5   6  119.59    5.40
   0  -5   6  114.09   12.00
   0  -5   6  118.79    8.10
   0  -5  -6  114.89    8.40
   0  -5  -6  119.89    9.80
   0  -5   6  112.29    9.80
   0   5   6  102.39    7.50
   0   5   6  107.09    8.40
   1  -5   6   31.30    8.50
  -1   5   6   37.20    6.20
  -1  -5  -6   36.50    8.40
  -1   5   6   42.80    6.80
   1  -5   6   35.70    8.30
  -1  -5  -6   31.00    7.40
   1  -5   6   38.80    8.70
   1   5  -6   34.80    4.10
  -1   5   6   40.20    8.60
   1   5  -6   34.80    4.50
  -1  -5  -6   30.80    5.60
  -1   5   6   45.80   11.80
   1  -5   6   45.80    7.40
   1  -5  -6   27.40    7.40
  -1  -5   6   41.50    5.50
   1  -5  -6   42.20    6.90
  -1  -5   6   35.20    6.80
  -1  -5   6   26.00    5.70
   1   5   6   36.70    6.80
   1  -5  -6   43.00    7.30
  -1  -5   6   40.90    9.70
  -1  -5   6   43.80    6.10
   1   5   6   35.60    8.50
  -1  -5   6   49.00   10.40
   1   5   6   29.80    6.50
   1  -5  -6   30.90    6.10
  -2  -5  -6   34.40    6.40
  -2   5   6   37.70    7.10
   2   5  -6   49.20    7.50
   2  -5   6   50.59   10.20
   2   5  -6   45.90    6.10
  -2   5   6   42.30    6.20
   2  -5   6   37.20    8.20
  -2   5   6   54.79   10.00
   2   5  -6   56.29    7.70
  -2  -5  -6   51.99    9.90
   2  -5   6   44.10   10.10
  -2   5   6   52.89   10.60
  -2  -5  -6   49.80   10.00
   2  -5  -6   35.10    6.40
  -2  -5   6   36.80    5.50
  -2  -5   6   23.30    7.50
  -2  -5   6   39.00   10.30
  -2  -5   6   33.00    6.50
   2  -5  -6   44.80    9.00
   2   5   6   44.30    9.40
  -2  -5   6   32.10    7.90
   2  -5  -6   50.69    9.70
   2  -5  -6   47.70    7.40
   2   5   6   68.29   10.60
   3   5  -6   29.40    7.10
   3   5  -6   42.10    8.10
  -3  -5  -6   37.50   11.10
  -3   5   6   29.80    7.30
  -3   5   6   35.00    5.60
   3  -5   6   39.20    5.40
  -3   5   6   32.80    9.90
   3  -5   6   42.70    8.10
  -3  -5  -6   51.29   10.70
  -3  -5  -6   30.20    6.60
   3  -5   6   35.50    3.90
   3   5  -6   36.00    5.40
  -3   5   6   39.60    8.50
   3  -5   6   39.20    8.70
   3  -5   6   47.20   12.30
  -3  -5   6   39.00    6.60
   3  -5  -6   21.00    8.10
  -3  -5   6   35.50   10.50
   3   5   6   27.20    8.10
   3  -5  -6   39.20    8.40
  -3  -5   6   27.00    6.90
  -3  -5   6   40.10   10.50
   3   5   6   43.20    9.60
  -3  -5   6   23.10    8.30
   3  -5  -6   35.70    7.70
   3   5   6   41.20    9.20
   3  -5  -6   46.90    7.90
   4  -5   6   -1.10    3.70
   4  -5   6    9.60   10.10
   4   5  -6    4.00    6.60
  -4   5   6    8.90    8.80
  -4  -5  -6    1.10    5.70
  -4   5   6    3.40    4.80
   4  -5   6    7.20    5.20
  -4   5   6   11.30    5.70
   4  -5   6    9.30    4.00
   4   5  -6    4.00    3.40
   4  -5   6    3.70    5.40
   4   5  -6    1.60    4.10
  -4   5   6    0.80    3.20
  -4  -5  -6   16.50    8.90
  -4  -5  -6    4.80    6.20
  -4  -5   6    4.50    6.20
   4  -5  -6   12.20    5.50
  -4  -5   6    7.20    5.40
   4  -5  -6    7.10    6.40
   4   5   6    2.40    5.70
  -4  -5   6   -0.40    5.30
  -4  -5   6    5.10    6.10
  -4  -5   6    7.70    6.80
   4  -5  -6   12.20    6.90
  -4   5  -6   -1.80    6.80
   4  -5  -6    3.30    9.80
   5   5  -6   24.80    9.00
  -5   5   6   22.80   10.40
   5  -5   6   39.40    8.40
   5   5  -6   40.40    9.30
   5  -5   6   33.90   11.30
  -5  -5  -6   57.39   13.50
   5  -5   6   36.20    7.30
  -5  -5  -6   41.60   10.10
   5  -5   6   44.90    6.50
  -5   5   6   21.80    8.50
   5  -5   6   53.89    7.60
  -5   5   6   30.90    7.60
  -5  -5  -6   43.30   10.50
   5   5  -6   45.10    6.90
   5   5   6   59.19   12.80
  -5  -5   6   48.30   11.20
  -5   5  -6   47.10   13.10
  -5  -5   6   56.09   12.50
  -5  -5   6   48.90    9.60
  -5   5  -6   48.40    4.90
   5  -5  -6   31.90   10.00
   5  -5  -6   50.09   18.60
   5  -5  -6   37.40    8.80
   5   5   6   46.40    4.20
  -5   5  -6   46.60    6.50
  -5  -5   6   51.89   12.50
  -5  -5   6   52.09   12.40
   5   5   6   38.10    3.30
   5  -5  -6   26.90    7.40
   5   5   6   28.00   10.10
   6   5  -6   68.39    8.60
  -6  -5  -6   59.29   11.10
  -6   5   6   51.89   14.90
  -6   5   6   67.79   10.60
  -6   5   6   65.99   11.80
   6  -5   6   40.00    9.00
  -6  -5  -6   39.00   10.70
   6  -5   6   63.29   11.10
  -6  -5  -6   58.29   13.60
   6   5  -6   62.09   13.80
  -6  -5  -6   74.69   12.60
   6  -5  -6   61.49   12.00
  -6  -5   6   55.49   15.30
   6  -5  -6   66.59   10.00
   6  -5  -6   56.09   12.50
   6   5   6   66.59   14.00
   6   5   6   59.59    6.40
  -6  -5   6   47.20   10.90
  -6  -5   6   60.29   11.90
  -6   5  -6   57.59    6.50
   6   5   6   56.69    5.50
  -6  -5   6   55.89   10.80
   6   5   6   67.19   14.30
  -6   5  -6   43.80   11.50
   7   5  -6   44.60    8.70
  -7   5   6   47.90   13.30
   7   5  -6   54.09   13.50
  -7  -5  -6   43.10   10.50
  -7  -5  -6   47.10   15.30
   7  -5   6   44.30    9.70
  -7   5   6   45.40   10.90
  -7  -5  -6   35.90    9.00
  -7   5   6   39.70    7.30
   7  -5  -6   33.50    6.80
   7   5   6   49.60    7.30
  -7   5  -6   58.49    8.40
   7   5   6   38.20    6.20
  -7  -5   6   40.30   13.00
   7  -5  -6   39.80   12.90
  -7   5  -6   49.20   20.70
  -7  -5   6   46.30   15.60
  -7  -5   6   37.30   10.20
   7  -5  -6   45.20   10.70
  -7  -5   6   36.30   12.00
  -7  -5   6   21.70    8.60
   7   5   6   32.10   11.00
   0  -6   6    3.40    2.10
   0  -6  -6    6.30    3.10
   0  -6  -6   16.00    7.80
   0   6   6    3.20    6.00
   0   6   6    6.80    4.10
   0  -6   6    5.70    5.80
   0   6   6    4.60    3.50
   0  -6   6    3.50    3.90
   0  -6  -6    7.80    5.40
   0  -6   6    5.80    7.00
   0   6   6   10.20    3.90
   0  -6  -6    0.20    3.40
   0  -6   6    8.10    6.90
   0  -6   6    1.80    3.60
   1   6  -6    8.10    2.80
  -1   6   6    0.90    4.90
   1  -6   6   16.20    7.50
   1  -6   6    3.40    5.20
   1   6  -6   17.60    4.60
   1  -6   6   18.80   13.30
  -1  -6  -6   10.80    7.40
  -1  -6  -6    3.90    5.70
  -1   6   6   10.30    6.30
  -1  -6  -6    9.60    4.90
  -1   6   6    8.80    4.00
   1  -6   6    5.40    4.80
  -1   6   6   11.30    4.90
   1   6   6   14.60    5.50
  -1  -6   6   19.30    6.00
   1  -6  -6    4.70    4.70
  -1  -6   6    7.80    8.00
  -1  -6   6   18.60    5.90
  -1  -6   6    4.10    6.40
   1   6   6   15.50    6.40
  -1  -6   6   12.60    3.90
   1  -6  -6   12.30    6.90
   1  -6  -6   14.00    5.50
  -1  -6   6   18.50    4.70
   1  -6  -6    9.20    4.70
   1   6   6    7.20    4.80
   2  -6   6   14.80    6.70
   2  -6   6   18.90    9.10
  -2   6   6   17.50    6.90
  -2   6   6   20.90    8.10
   2  -6   6   12.90    6.90
  -2   6   6   30.20    6.70
   2   6  -6   15.00    4.70
  -2  -6  -6   18.40    5.30
  -2   6   6   22.20    4.80
  -2  -6  -6   13.90    7.70
   2  -6   6   27.10    8.50
  -2  -6  -6   41.10   10.50
   2   6  -6   31.60    6.30
  -2  -6   6   22.60   10.00
   2  -6  -6    2.60   10.50
   2   6   6   17.20    6.00
  -2  -6   6   17.50   10.00
  -2  -6   6   28.30    6.20
   2  -6  -6   16.20    6.00
  -2  -6   6   19.90    4.80
   2  -6  -6   33.30    9.70
   2   6   6   25.20    7.70
  -2  -6   6   21.50    7.40
   2   6   6   23.70    8.60
  -2  -6   6   21.10    6.00
   2  -6  -6   19.00    6.30
  -3   6   6   10.10    7.60
  -3   6   6   32.70    7.40
   3  -6   6   35.90   11.10
  -3  -6  -6   24.40    8.90
   3   6  -6   28.00    7.30
  -3  -6  -6   20.50    8.80
   3  -6   6   41.60    9.20
  -3   6   6   28.20    8.10
  -3  -6  -6   15.00    7.10
   3  -6   6   24.80    7.60
   3  -6   6   22.90    3.00
   3  -6  -6   20.80    7.50
  -3  -6   6   21.60    8.70
   3   6   6   24.00    7.40
  -3  -6   6   27.60    5.90
  -3  -6   6   28.40   11.00
   3   6   6   19.20    7.90
   3  -6  -6   24.90    9.20
   3  -6  -6   16.40    6.10
  -3  -6   6   24.30    6.60
   3  -6  -6   15.90    5.80
  -3  -6   6   10.20    8.30
   4   6  -6   41.80    9.30
  -4  -6  -6   27.50    9.80
   4  -6   6   39.00    6.00
  -4  -6  -6   43.50    9.10
   4  -6   6   43.50    8.30
   4  -6   6   42.70   12.50
  -4   6   6   35.50    8.60
   4  -6   6   43.60    5.20
   4  -6   6   41.50    9.10
   4   6  -6   36.60    5.80
  -4   6   6   45.60   10.40
  -4   6   6   27.80   12.50
   4   6  -6   51.29   10.30
  -4  -6  -6   36.50   11.00
  -4  -6   6   32.00   10.60
  -4  -6   6   38.80    8.70
   4  -6  -6   26.20    9.30
  -4  -6   6   19.00   10.20
   4   6   6   35.60    9.90
   4  -6  -6   55.19   11.10
   4  -6  -6   52.39    9.30
   4  -6  -6   49.40   11.40
  -4  -6   6   52.19   10.50
  -5  -6  -6    8.10    8.70
   5  -6   6   -1.10    3.70
  -5   6   6    0.60    7.40
   5   6  -6    9.90    4.40
   5  -6   6   16.70    5.50
   5  -6   6    4.80    5.00
  -5  -6  -6    4.90    4.70
   5  -6   6   -1.00   10.10
  -5   6   6   13.60    7.20
  -5   6   6   -0.80    5.90
   5   6  -6    3.20    6.00
   5  -6   6    6.20    4.30
  -5  -6  -6    8.80    7.10
  -5  -6   6    1.50    6.80
   5  -6  -6   -1.90    4.60
  -5   6  -6   -0.20    6.60
   5  -6  -6   10.20    6.90
   5   6   6   11.00    6.00
  -5  -6   6    5.80    8.50
   5   6   6   16.40    8.50
  -5  -6   6   -1.90    5.30
  -5  -6   6   23.60    8.50
   5  -6  -6   15.30    9.60
   5  -6  -6   -3.60    6.50
  -5  -6   6    4.00    5.20
   6   6  -6   -3.70    3.80
  -6   6   6    6.40    6.70
  -6   6   6   21.80    7.90
   6  -6   6    1.40    5.30
   6  -6   6   -4.60    3.90
  -6  -6  -6   16.50    8.10
  -6  -6  -6    6.00    6.60
  -6   6   6   -2.60    7.50
  -6  -6  -6   15.10    9.70
  -6  -6  -6    8.10    6.50
   6  -6   6    7.10    5.00
  -6   6  -6    8.20    9.60
  -6  -6   6    7.60    5.60
   6  -6  -6    0.20    6.10
   6  -6  -6    4.80    7.30
  -6  -6   6   -1.40    8.80
  -6  -6   6   13.70    8.30
   6   6   6   23.10    9.60
   6  -6  -6   10.50    7.50
  -6  -6   6    6.70    7.60
   0   7   6   37.50   16.00
   0  -7  -6   19.20    7.70
   0  -7   6   20.20    8.00
   0  -7   6    5.20    7.20
   0  -7   6   24.50    5.70
   0  -7   6   19.90    5.20
   0  -7   6   20.00    9.90
   0  -7  -6   14.50    5.30
   0  -7  -6   11.10    3.50
   0  -7  -6   18.10    8.10
   0  -7   6   16.40    3.20
   0   7   6    8.50    4.50
  -1  -7  -6    5.10    3.80
   1  -7   6    0.20    4.80
  -1   7   6    1.90    3.70
  -1  -7  -6   11.80    7.00
   1  -7   6   11.30    7.60
  -1   7   6   -2.90    5.10
  -1  -7  -6   -0.60    6.20
  -1   7   6   -3.70    4.20
   1  -7   6    1.60    7.40
  -1  -7   6   -1.00    4.80
  -1  -7   6    5.00    6.50
   1  -7  -6    1.50    5.30
  -1  -7   6    1.50    6.20
   1   7   6   -0.90    3.90
   1  -7  -6    2.40    4.40
  -1  -7   6    8.00    5.30
   1  -7  -6    1.00    6.10
  -1  -7   6   -0.60    3.00
  -1  -7   6    5.70    3.20
   1  -7  -6    3.30    4.50
  -2  -7  -6   12.70    8.70
  -2   7   6    0.70    4.30
  -2   7   6   -5.50    6.30
   2   7  -6   11.80    4.90
   2  -7   6    2.40    5.60
  -2   7   6    3.20    6.00
  -2  -7  -6    9.80    8.10
  -2  -7  -6    7.90    5.00
   2  -7   6    0.20    6.50
   2  -7   6   13.60    7.40
   2  -7   6   12.00    8.30
   2   7   6   -4.00    3.70
  -2  -7   6   -4.10    3.00
   2  -7  -6    6.30    6.00
  -2  -7   6    7.60    4.70
  -2  -7   6    2.50    6.30
   2  -7  -6   -1.70    6.10
   2   7   6   -4.00    3.70
  -2  -7   6    6.00    4.00
   2  -7  -6   -1.80    4.20
   2  -7  -6   -2.40    4.20
  -2  -7   6    8.90    7.70
  -3  -7  -6   15.50    5.10
   3   7  -6   16.70    5.60
   3  -7   6    7.30    5.90
  -3   7   6   25.20    6.80
   3  -7   6   20.60    8.40
  -3   7   6   21.00    9.30
  -3  -7  -6   18.10    9.80
  -3   7   6   14.00    4.10
   3  -7   6   36.60   10.30
  -3   7   6   17.80    8.50
  -3  -7  -6   12.20    7.80
   3  -7  -6   22.80    7.40
  -3  -7   6   16.40    9.40
   3  -7  -6   12.80    8.00
   3  -7  -6   31.30    9.70
   3  -7  -6   15.30    6.30
  -3  -7   6   22.70    4.80
  -3  -7   6    9.20    8.10
  -3  -7   6   36.10    8.30
   3   7   6    6.90    6.20
  -3  -7   6    9.00    8.10
  -3  -7   6   23.40    5.00
  -4  -7  -6   13.00    8.10
  -4   7   6    8.30    7.90
  -4   7   6   -2.90    6.10
   4   7  -6    7.90    5.60
  -4  -7  -6    3.10    7.60
   4  -7   6   18.30   10.90
   4  -7   6   26.40    7.60
   4  -7   6    7.50    3.20
   4  -7   6   -3.80    4.80
  -4  -7  -6   -0.20    4.50
  -4  -7   6    6.30    5.80
  -4  -7   6    6.80    8.60
   4  -7  -6    6.40    7.30
  -4  -7   6    5.70    8.60
  -4  -7   6   10.70    4.40
   4  -7  -6   20.30   18.60
   4  -7  -6   -3.20    6.80
   4  -7  -6    6.80    5.90
  -5  -7  -6   14.30    6.30
  -5   7   6   16.00    8.10
   5  -7   6   12.00    6.50
  -5  -7  -6   12.20    7.90
  -5   7   6    3.90    6.40
  -5  -7  -6   22.40   10.20
   5   7  -6   23.90    8.30
  -5   7   6   13.10    9.20
   5  -7   6    5.90    4.60
  -5  -7   6   11.90    8.10
   5  -7  -6   29.50   10.10
  -5  -7   6   20.10    5.00
  -5  -7   6    6.90    9.40
   5   7   6    7.60    6.70
  -5  -7   6   20.10   10.60
   5  -7  -6    1.10    9.30
   0   8   6    4.50    4.70
   0  -8   6   -2.10    4.00
   0  -8  -6    1.70    5.70
   0  -8   6    3.20    2.30
   0  -8  -6    2.20    2.30
   0  -8  -6    2.80    2.40
   0  -8  -6   14.40    8.30
   0  -8   6   -6.60    3.20
   0  -8  -6   10.70    4.90
   0  -8   6    0.60    6.50
  -1   8   6    1.70    4.90
  -1  -8  -6    7.80    4.70
   1  -8   6    3.10    5.10
   1  -8   6   16.20    9.50
  -1  -8  -6    3.20    7.00
   1  -8   6    3.90    6.60
   1  -8   6    4.60    6.70
  -1  -8  -6    2.30    7.30
   1  -8  -6    2.40    4.20
  -1  -8   6    4.80    2.90
   1  -8  -6   -1.60    7.00
   1  -8  -6   10.50    5.20
  -1  -8   6    1.60    5.50
   1   8   6   -4.50    4.20
  -1  -8   6   17.40    6.30
   1  -8  -6   -0.60    6.90
  -1  -8   6    5.30    3.40
  -1  -8   6    7.60    7.90
  -2   8   6   42.80    9.70
   2   8  -6   51.19    5.40
  -2   8   6   55.89    8.40
  -2  -8  -6   57.49   12.60
   2  -8   6   64.29   10.90
  -2  -8  -6   64.79   11.30
   2  -8   6   61.59   11.90
   2  -8   6   63.59   12.90
  -2   8   6   45.40   13.30
  -2  -8  -6   49.40   13.00
   2  -8   6   64.09   12.50
   2  -8  -6   58.99    9.90
   2   8   6   56.89    9.70
   2  -8  -6   43.10   11.70
  -2  -8   6   51.69   10.20
  -2  -8   6   45.80    5.80
   2  -8  -6   39.50    8.70
  -2  -8   6   58.89    6.90
   2  -8  -6   62.79   10.00
  -2  -8   6   44.20   13.80
  -2  -8   6   46.40    7.30
   3  -8   6   -8.70    8.40
  -3   8   6    3.80    5.60
  -3  -8  -6    9.40    6.80
   3  -8   6    1.10    5.60
  -3  -8  -6    9.30    5.50
  -3   8   6    6.10    8.90
   3  -8   6   29.20   10.10
   3   8  -6    4.50    4.50
   3  -8   6    8.60    6.80
  -3  -8  -6    0.90    7.50
  -3   8   6    5.80    6.50
  -3  -8   6    4.00    8.00
   3   8   6    3.30    5.00
  -3  -8   6    3.40    4.80
   3  -8  -6   10.30    7.10
   3  -8  -6    3.90    5.40
   3  -8  -6    7.40    5.60
   3  -8  -6   -1.30    7.40
  -3  -8   6   13.60    7.80
  -4   8   6   19.00    9.30
  -4  -8  -6   13.10    8.90
   4  -8   6   10.50    6.30
  -4   8   6    8.90    8.60
  -4  -8  -6    0.70    7.30
   4  -8   6    8.90    8.30
   4   8  -6   10.70    6.20
  -4  -8  -6    6.10    5.10
  -4   8   6   17.40    6.30
   4  -8  -6   31.70   10.60
   4  -8  -6    5.60    5.70
   4  -8  -6   20.00    9.00
   4   8   6    8.30    6.60
  -4  -8   6   -2.60    8.10
   4  -8  -6  -13.60    6.60
  -4  -8   6    1.90    7.70
   0  -9  -6   59.39   11.50
   0  -9   6   39.60    4.60
   0  -9   6   37.60    6.20
   0  -9   6   58.79   13.70
   0  -9   6   59.99   10.10
   0   9   6   32.50    6.80
   0  -9   6   31.20    6.10
   0  -9  -6   47.40   12.40
  -1  -9  -6    7.20    5.60
  -1   9   6    7.00    5.10
   1  -9   6    1.00    7.80
  -1  -9  -6   12.30   11.90
   1  -9   6    4.80    5.40
  -1  -9  -6   25.90    9.80
   1  -9   6   16.90    8.00
   1  -9  -6    4.10    8.40
  -1  -9   6   -2.50    5.50
  -1  -9   6    0.20    3.20
  -1  -9   6   22.20    6.00
   1  -9  -6    6.50    4.30
   1  -9  -6   16.50    6.60
   1   9   6    7.50    5.30
   1  -9  -6    5.90    6.00
   0   0  -7    9.00    3.00
   0   0  -7    5.70    4.00
   0   0  -7    2.80    2.50
   0   0   7    4.30    3.00
   0   0   7    5.80    2.60
   0   0  -7    1.60    2.30
   0   0   7    6.00    4.10
   0   0   7    0.10    2.30
  -1   0  -7   70.59    5.20
   1   0   7   72.79    5.80
  -1   0   7   73.39    6.30
  -1   0  -7   64.89    6.10
  -1   0   7   76.39    6.50
   1   0   7   68.49    5.60
   1   0   7   72.89    5.90
   1   0   7   65.99    5.20
  -1   0  -7   74.49    6.10
   1   0  -7   71.19    6.00
   1   0  -7   69.29    7.40
  -1   0  -7   70.79    6.10
   1   0  -7   81.09    6.00
  -1   0   7   68.99    6.80
  -1   0   7   70.09    6.30
   1   0  -7   66.39    6.80
   2   0   7  264.37   12.20
  -2   0   7  278.17   13.30
  -2   0  -7  259.97    9.90
   2   0   7  251.07   12.80
   2   0   7  262.97   11.60
  -2   0  -7  282.17   13.10
   2   0  -7  271.47   13.10
  -2   0   7  274.57   13.10
   2   0   7  251.37    9.50
  -2   0   7  274.67   12.80
  -2   0   7  265.37   13.10
   2   0  -7  282.37   12.40
  -2   0  -7  249.38   10.70
   2   0  -7  282.57   14.10
   2   0  -7  273.97   12.40
   3   0  -7   18.00    5.90
  -3   0  -7    7.70    5.30
   3   0   7   28.50    8.00
  -3   0  -7   24.20    7.20
   3   0  -7   16.80    7.00
   3   0  -7   24.60    6.70
   3   0   7   11.20    5.70
   3   0  -7    9.10    4.60
  -3   0  -7   31.10    6.40
  -3   0   7   26.10    8.30
  -3   0  -7   15.00    3.50
  -3   0   7   10.10    6.10
   3   0   7   14.50    5.00
  -3   0   7   17.20    6.00
  -3   0   7   16.00    5.90
   3   0   7   14.50    3.00
   4   0   7  470.75   22.50
   4   0   7  521.75   22.50
   4   0   7  476.35   13.20
   4   0  -7  496.45   24.30
  -4   0  -7  455.95   20.90
   4   0  -7  477.15   20.10
  -4   0  -7  509.95   22.80
  -4   0   7  468.55   23.10
  -4   0  -7  479.05   13.00
  -4   0  -7  519.45   20.30
   4   0  -7  476.85   21.50
  -4   0   7  489.45   22.60
  -4   0   7  525.25   23.10
   5   0  -7   13.50    6.90
  -5   0   7   20.80    8.10
  -5   0  -7   12.30    6.50
  -5   0  -7   16.20    5.80
   5   0  -7   20.50    7.20
   5   0   7   14.60    8.30
   5   0  -7   23.50    6.50
  -5   0   7   34.80    9.20
   5   0   7   15.20    7.90
  -5   0   7   18.50    5.80
   5   0  -7   16.00    8.10
  -5   0   7   25.50    9.20
  -5   0  -7   33.40    9.00
   5   0   7   33.20    9.00
   6   0   7   33.00    9.60
  -6   0  -7   33.60    9.90
   6   0  -7   35.10   10.10
   6   0  -7   20.10    7.60
   6   0   7   45.80   12.40
  -6   0  -7   23.20    9.50
  -6   0   7   30.10    7.30
  -6   0   7   34.80   13.00
  -6   0   7    8.60    7.80
  -6   0   7   24.60    9.90
   6   0  -7   35.60   11.20
   6   0   7   16.10    8.10
  -6   0  -7   24.60    9.20
   6   0  -7   35.00    7.70
   7   0   7   51.39   18.60
   7   0  -7   13.60    6.40
   7   0  -7   11.40    9.30
  -7   0  -7   29.80   10.80
  -7   0   7   19.00    6.80
  -7   0   7   23.70   10.20
   7   0   7    8.80    6.80
  -7   0   7   23.10   10.20
  -7   0   7   25.70   11.30
  -7   0  -7   24.00    7.30
   7   0  -7    8.70    7.70
   7   0   7   36.40   12.20
  -8   0  -7   17.90    9.80
   8   0   7   11.10    8.20
   8   0  -7   13.80   10.70
   8   0  -7    3.40    6.00
  -8   0   7    1.70    8.10
   8   0   7    3.50    6.20
  -8   0   7   16.50   10.80
  -8   0  -7   10.80    6.00
   0   1  -7  702.73   19.50
   0  -1   7  743.33   19.50
   0   1   7  722.43   18.70
   0  -1  -7  735.33   18.60
   0   1  -7  688.93   21.60
   0  -1  -7  696.33   19.10
   0  -1  -7  732.13   20.00
   0  -1   7  712.43   17.60
   0  -1  -7  732.83   21.20
   0   1  -7  696.53   17.50
   0  -1   7  715.63   17.90
   0   1   7  713.63   19.60
   0   1   7  722.03   20.90
   0  -1   7  691.43   21.30
   0   1   7  714.13   19.20
   0   1  -7  717.03   18.30
   1  -1   7   25.70    3.40
  -1   1   7   23.30    4.20
   1   1  -7   26.80    4.10
  -1  -1  -7   21.40    4.90
   1   1  -7   28.40    6.50
  -1  -1  -7   26.00    4.30
  -1   1   7   27.20    5.40
  -1   1   7   25.00    5.20
  -1  -1  -7   27.40    4.40
   1  -1   7   33.40    4.10
  -1  -1  -7   22.50    5.10
   1  -1   7   28.10    5.30
   1  -1   7   18.30    4.40
   1   1  -7   27.90    4.50
   1   1   7   26.10    4.90
   1  -1  -7   38.70    6.20
   1   1   7   34.40    5.50
  -1  -1   7   31.90    5.20
  -1   1  -7   23.80    4.90
   1   1   7   21.60    3.70
  -1  -1   7   16.30    5.50
  -1  -1   7   31.80    5.30
  -1   1  -7   28.30    4.20
   1   1   7   25.30    4.70
  -1   1  -7   30.70    3.60
   1  -1  -7   34.50    6.00
  -1  -1   7   31.80    4.90
   1  -1  -7   37.20    5.70
   1  -1  -7   26.00    4.80
   2  -1   7   51.19    5.50
  -2  -1  -7   63.79    7.50
   2   1  -7   72.49    8.80
  -2   1   7   71.29    8.60
   2   1  -7   55.59    6.80
  -2   1   7   56.59    7.40
  -2  -1  -7   70.09    9.00
   2   1  -7   84.79   10.40
  -2  -1  -7   56.69    6.00
  -2   1   7   97.69   12.90
   2   1  -7   56.89    8.80
   2  -1   7   51.09    4.70
   2  -1   7   77.39   10.00
  -2   1   7   54.29    7.30
  -2   1  -7   50.09    4.90
   2   1   7   58.09    5.90
  -2   1  -7   48.20    5.10
  -2  -1   7   76.99    9.70
   2  -1  -7   68.09    9.50
   2   1   7   60.09    6.70
  -2  -1   7   57.49    6.90
   2  -1  -7   62.49    8.70
   2   1   7   66.09    7.80
   2   1   7   52.69    5.50
  -2  -1   7   55.29    8.20
   2   1   7   75.39    8.80
   2  -1  -7   64.89    7.90
  -2   1  -7   66.49    7.60
   3  -1   7    7.20    4.60
   3   1  -7   13.50    5.50
  -3   1   7   23.10    5.70
  -3   1   7    2.60    4.20
   3  -1   7    7.30    3.90
  -3  -1  -7   28.40    7.90
  -3   1   7    9.00    7.20
  -3  -1  -7   11.40    5.30
   3  -1   7   14.30    3.80
   3  -1   7    8.70    7.00
  -3  -1  -7   10.10    3.60
  -3   1   7    6.00    5.60
   3   1  -7    8.00    5.50
   3   1  -7   11.10    6.60
   3   1  -7   12.20    5.10
   3   1   7   11.70    5.90
   3   1   7   17.00    4.20
  -3  -1   7   10.00    5.10
  -3  -1   7    2.90    4.70
   3  -1  -7    6.50    6.00
   3   1   7   13.40    5.10
   3   1   7   13.90    6.00
   3  -1  -7   11.80    6.40
   3  -1  -7    9.30    5.30
  -3  -1   7    8.90    5.70
   3  -1  -7   15.40    5.40
  -3   1  -7    6.60    2.40
  -3  -1   7    7.00    6.30
  -3   1  -7    6.10    4.90
  -3   1  -7   12.90    4.20
  -3   1  -7    8.00    5.70
   4   1  -7  111.19   14.10
   4  -1   7   97.19    9.60
  -4  -1  -7  101.69    6.90
   4   1  -7   89.19   10.00
  -4  -1  -7   84.89    9.40
  -4   1   7   88.49   10.40
  -4   1   7  109.39   12.40
   4  -1   7  110.79   10.80
   4  -1   7  108.29   14.80
   4   1  -7  106.09   10.00
  -4  -1  -7   89.89   12.40
  -4  -1  -7   95.09    9.60
   4   1  -7   95.39    9.80
  -4   1   7   94.09    8.50
  -4   1   7  104.69   10.70
  -4  -1   7   96.09   11.10
   4  -1  -7   77.69   12.20
   4  -1  -7   94.29   10.20
   4   1   7  111.19   11.20
   4   1   7   93.09    6.90
   4   1   7   95.99   10.20
   4  -1  -7  103.89   10.10
   4  -1  -7   92.89   10.50
  -4  -1   7   95.09   12.80
  -4  -1   7   95.09    9.60
   4   1   7  113.69   11.50
  -4  -1   7  115.39   11.70
  -4   1  -7   98.59   11.10
  -4   1  -7   99.09    8.40
  -4   1  -7  103.49   10.20
  -5   1   7    0.50    5.20
   5   1  -7    7.30    5.50
  -5   1   7   19.00    9.20
  -5  -1  -7   11.30    3.50
   5  -1   7    1.90    5.30
  -5  -1  -7    6.20    6.60
  -5  -1  -7    6.80    5.80
  -5  -1  -7    6.60    3.50
   5   1  -7   12.00    8.70
  -5   1   7    2.80    6.00
   5  -1   7   11.10    6.50
  -5  -1  -7   12.10    6.20
  -5   1   7    8.30    4.60
   5  -1   7   13.80    7.60
   5   1  -7   10.90    5.60
   5   1  -7    8.80    5.40
   5  -1  -7    5.50    3.90
   5   1   7   12.40    5.80
   5  -1  -7   11.10    5.40
  -5   1  -7   10.00    6.80
   5   1   7   13.30    7.20
   5  -1  -7   16.80    8.80
   5  -1  -7    3.10    6.10
  -5   1  -7   18.10    7.50
  -5  -1   7    9.90    8.20
  -5  -1   7    0.30    5.90
   5   1   7    7.90    6.90
  -5  -1   7   14.10    5.50
  -5  -1   7   11.10    7.00
  -6  -1  -7   14.10    4.00
   6  -1   7   30.10    9.10
  -6  -1  -7   13.40    8.60
   6   1  -7   13.50    8.00
  -6  -1  -7   16.40    8.00
   6   1  -7   21.90    8.30
  -6   1   7   18.70    6.00
   6  -1   7   28.50   10.30
   6   1  -7   28.20   11.50
  -6   1   7   28.80    9.00
  -6  -1  -7   14.20    7.00
  -6  -1  -7   17.00    4.10
   6  -1   7   19.70    9.60
   6   1  -7   10.60    6.80
  -6   1   7   21.00    8.40
  -6  -1   7   12.90    7.50
  -6   1  -7   19.60    9.30
   6   1   7   18.90    7.40
  -6   1  -7    8.80    8.90
   6   1   7   16.20    9.30
   6  -1  -7   17.90    7.90
  -6  -1   7   16.60    9.80
   6  -1  -7   21.10    6.40
   6  -1  -7    9.80    6.10
  -6  -1   7    9.50    9.60
   6  -1  -7   11.20    9.40
  -6  -1   7   13.80    7.20
   6   1   7   20.70    8.90
  -7   1   7   22.50   10.00
  -7   1   7   21.30    6.30
  -7  -1  -7   19.20    7.20
  -7  -1  -7   21.00   10.00
  -7   1   7   10.10    9.10
   7  -1   7   10.50    8.00
  -7   1   7   16.80    9.80
   7   1  -7   24.60   11.50
   7   1  -7   26.30   15.40
  -7  -1  -7   18.00    3.10
   7  -1   7    5.30    6.30
   7   1  -7   14.30    7.50
  -7   1  -7   17.00    8.40
   7   1   7   35.10   12.90
  -7  -1   7   32.10   10.90
   7  -1  -7   21.00   11.30
  -7   1  -7   34.10    9.80
  -7  -1   7   25.20    7.30
   7   1   7   38.40    9.60
  -7   1  -7   25.90    9.10
  -7  -1   7   24.20   10.70
   7   1   7   27.70   10.20
  -7  -1   7   12.90   10.10
   7  -1  -7   27.90    7.10
   7  -1  -7   14.20    7.30
   8   1  -7   12.40   11.50
  -8   1   7    7.90    9.70
   8  -1   7   42.80   13.20
  -8  -1  -7   18.30    9.30
  -8   1   7   23.00    6.00
   8   1  -7   54.29   15.50
  -8  -1  -7   31.70    8.70
   8  -1   7   27.50   10.30
  -8  -1  -7   22.40   14.30
  -8   1   7   25.60   12.80
  -8   1   7   23.00   10.80
   8   1   7   15.60   10.20
   8   1   7   24.80   10.90
  -8   1  -7   25.30    9.90
  -8  -1   7   13.60    7.40
  -8   1  -7   30.80    7.30
  -8  -1   7   17.10   11.30
  -8  -1   7   38.70   12.80
   8  -1  -7   14.00    7.80
   8  -1  -7   40.70   15.30
   0  -2   7  771.22   24.70
   0   2  -7  727.93   21.40
   0   2   7  770.32   21.90
   0  -2  -7  787.02   23.70
   0   2  -7  770.42   19.00
   0   2   7  782.12   24.00
   0   2  -7  775.02   17.60
   0  -2  -7  784.92   21.50
   0  -2  -7  784.62   19.60
   0   2   7  777.52   20.50
   0   2  -7  774.52   25.20
   0  -2   7  794.12   18.80
   0  -2   7  787.32   21.20
   0   2   7  773.92   21.20
   0  -2   7  769.52   18.60
  -1   2   7  102.59    8.50
  -1   2   7   92.49    7.20
  -1   2   7   99.69    7.00
   1  -2   7  105.59    8.10
   1  -2   7  106.89    4.60
   1   2  -7  100.69    6.60
  -1  -2  -7  107.59    5.60
  -1  -2  -7  101.19    8.40
   1  -2   7  107.99    8.20
   1   2  -7   99.39    6.40
   1   2  -7  110.89   12.20
  -1  -2  -7  107.59    8.60
  -1  -2  -7  108.49    7.40
  -1   2   7  110.79    8.60
   1  -2   7  103.99    4.80
   1   2  -7  100.79    7.80
  -1  -2   7  114.79    7.90
   1  -2  -7  103.89    7.50
   1  -2  -7   94.49    8.60
   1   2   7  102.69    7.80
  -1  -2   7  112.99    7.40
  -1  -2   7  111.29    7.00
   1  -2  -7  111.19    7.70
  -1  -2   7  104.79    9.60
  -1   2  -7  104.39    4.20
  -1   2  -7  102.29    8.30
  -1   2  -7   97.79    4.80
   1   2   7   94.59    8.00
   1   2   7  111.79    5.40
   1   2   7   91.59    7.90
   1  -2  -7  120.29    7.80
  -2  -2  -7    5.80    4.50
  -2   2   7    2.90    3.90
   2   2  -7    5.30    5.70
   2   2  -7    2.50    3.90
  -2  -2  -7   -4.30    4.40
   2   2  -7    8.40    3.70
  -2  -2  -7    0.20    3.50
  -2   2   7    0.50    3.40
   2  -2   7    5.10    2.90
  -2   2   7    1.80    5.90
  -2   2   7    3.60    4.00
   2  -2   7    4.80    3.30
   2  -2   7    8.70    5.90
   2  -2   7    3.00    3.40
   2   2   7    0.50    4.00
  -2  -2   7   -1.20    5.40
   2  -2  -7    5.20    5.90
   2   2   7    4.80    3.30
   2   2   7   -0.90    3.90
  -2  -2   7    5.50    4.40
  -2   2  -7    0.40    1.90
   2  -2  -7    6.00    4.50
   2   2   7   -1.60    3.90
  -2  -2   7    7.80    5.50
   2  -2  -7    0.70    4.80
  -2   2  -7    1.90    3.20
  -2   2  -7    4.40    3.20
  -2  -2   7    4.80    4.00
   2  -2  -7   10.50    5.50
   2   2   7    2.70    2.70
   3   2  -7  197.88   12.50
   3   2  -7  196.98   10.60
   3   2  -7  170.48   13.80
   3  -2   7  174.08   14.00
  -3   2   7  175.08   11.40
  -3   2   7  199.58   11.30
  -3  -2  -7  175.88   11.70
  -3   2   7  195.28   14.50
   3   2  -7  188.78   13.60
  -3  -2  -7  198.18   14.30
   3  -2   7  189.68    7.80
  -3   2   7  196.88   12.80
   3  -2   7  177.38   10.90
  -3  -2   7  177.68   12.90
  -3   2  -7  171.88   10.30
  -3   2  -7  179.28    8.60
   3   2   7  183.08   12.60
   3  -2  -7  199.58   12.70
  -3  -2   7  187.38   13.30
   3   2   7  182.78   12.90
  -3  -2   7  229.98   23.20
   3  -2  -7  163.38   12.90
   3   2   7  188.18   11.10
  -3  -2   7  174.78   11.90
   3   2   7  198.38   11.50
   3  -2  -7  180.18   13.20
   3  -2  -7  185.18   13.40
  -3   2  -7  176.38   13.30
   4  -2   7    8.90    5.40
  -4   2   7   18.80    5.00
   4   2  -7   14.60    7.40
   4   2  -7   19.70    7.10
   4  -2   7   13.90    5.30
  -4   2   7    7.70    7.40
   4   2  -7    8.70    4.80
  -4  -2  -7   14.80    4.40
  -4  -2  -7    9.80    4.80
  -4  -2  -7   12.20    6.60
   4  -2   7   12.40    7.80
  -4   2   7    9.80    5.70
   4   2  -7   14.00    6.50
   4  -2  -7   14.50    7.00
  -4   2  -7   17.70    4.90
  -4  -2   7   13.10    6.70
   4  -2  -7   13.90    7.00
  -4  -2   7   23.70    8.10
   4   2   7   19.20    7.20
  -4   2  -7   18.20    5.80
   4   2   7   15.10    4.80
   4   2   7   13.00    6.10
  -4  -2   7   16.90    6.50
  -4  -2   7   12.70    6.60
   4  -2  -7    9.10    4.60
  -4   2  -7   20.40    7.20
   4   2   7   22.90    8.00
   4  -2  -7    7.70    5.00
   5   2  -7   14.70    6.60
   5  -2   7   19.00    7.50
  -5  -2  -7   31.30    9.90
   5   2  -7    6.50    5.10
   5   2  -7   17.70    6.20
   5  -2   7   12.70    7.80
  -5   2   7    6.50    8.60
   5   2  -7   13.40    8.30
  -5   2   7    9.80    4.60
  -5  -2  -7   24.80    7.60
  -5  -2  -7   13.80    4.70
  -5  -2  -7   29.70   10.40
  -5   2   7   42.20   10.80
  -5   2   7   13.70    6.20
   5  -2   7   14.90    6.20
  -5   2  -7   30.40    7.10
  -5  -2   7   15.40    6.50
   5  -2  -7   11.90    8.20
   5   2   7   14.40    6.60
   5  -2  -7   31.00    9.00
  -5  -2   7   17.40    8.90
   5  -2  -7   24.10    8.70
  -5  -2   7   21.20    8.20
  -5  -2   7   15.60    7.90
  -5   2  -7   20.20    6.70
   5   2   7   27.50    9.90
   5  -2  -7   25.20    6.40
  -5   2  -7   22.30    8.90
  -6  -2  -7   44.80    9.90
  -6   2   7   41.50   10.90
   6   2  -7   55.39    9.80
   6  -2   7   38.20    9.90
   6   2  -7   49.20   12.20
   6   2  -7   56.89   13.60
  -6  -2  -7   36.40    6.70
  -6   2   7   45.30    7.70
  -6   2   7   44.70   10.90
   6  -2   7   52.79   12.80
  -6  -2  -7   44.50    7.40
  -6  -2  -7   56.89   11.60
   6  -2   7   53.99    9.70
  -6   2   7   34.50   12.70
  -6  -2   7   44.80   11.30
   6   2   7   48.40   11.90
   6  -2  -7   43.90   11.70
  -6  -2   7   43.70    9.00
  -6   2  -7   31.50    8.30
  -6  -2   7   24.50   10.50
  -6   2  -7   32.30   11.50
   6  -2  -7   33.20    8.20
   6   2   7   44.70   11.00
   6   2   7   41.70    9.80
  -6  -2   7   56.19   12.90
  -6   2  -7   52.99    9.70
   6  -2  -7   46.20    8.10
   7  -2   7   39.90   11.40
  -7  -2  -7   59.39    7.30
   7   2  -7   44.40   13.50
  -7  -2  -7   47.40    7.10
  -7  -2  -7   41.00   11.60
   7   2  -7   42.40   11.20
  -7   2   7   58.89   15.80
   7  -2   7   61.39   13.10
  -7   2   7   39.00   10.10
  -7  -2  -7   57.79   12.00
  -7  -2  -7   50.49   13.60
  -7   2   7   39.50    7.30
   7  -2   7   52.69   14.40
   7   2  -7   46.70   10.10
  -7   2   7   31.60   10.20
  -7  -2   7   38.20   12.10
   7   2   7   38.70    9.70
   7  -2  -7   51.69   12.30
  -7   2  -7   54.29   13.40
   7   2   7   43.70   10.70
   7   2   7   36.30   11.10
  -7  -2   7   46.90   14.40
  -7  -2   7   52.59   10.00
   7  -2  -7   41.10    7.50
  -7   2  -7   43.40   12.30
   7  -2  -7   39.20   12.40
  -8  -2  -7   -0.80    6.90
  -8   2   7    1.10    8.50
   8   2  -7    7.60    9.60
  -8  -2  -7   -3.30    4.00
  -8  -2  -7   -9.50   10.90
   8  -2   7   13.30    9.40
  -8   2   7    4.40    3.70
   8  -2   7    0.50    6.60
  -8  -2  -7   20.30    8.40
   8   2  -7    6.60   11.20
  -8   2   7   19.30   10.20
  -8   2  -7   12.30   10.90
   8   2   7   15.00   11.00
   8  -2  -7   -4.50    5.40
   8  -2  -7   23.30   10.20
   8   2   7    9.40    7.00
  -8  -2   7   16.00   10.00
  -8  -2   7    9.20    6.00
  -8  -2   7    3.90   10.40
  -8  -2   7    9.70    9.20
   8  -2  -7    7.60    4.40
  -8  -2   7    6.80    5.60
   8   2   7    6.20    6.30
   0   3  -7   36.00    7.90
   0  -3   7   36.90    3.90
   0   3   7   53.09    6.40
   0  -3  -7   39.60    4.50
   0  -3  -7   45.20    8.20
   0  -3   7   49.30    6.20
   0  -3   7   43.70    8.60
   0   3  -7   36.50    2.20
   0  -3  -7   50.09    6.00
   0   3   7   57.39    7.10
   0   3   7   32.70    7.10
   0   3   7   53.69    7.00
   0  -3   7   35.00    4.20
   0   3  -7   32.00    2.70
   1  -3   7   96.99    3.40
  -1   3   7  101.39    9.30
   1  -3   7   97.49    8.30
   1   3  -7   94.79    6.20
  -1  -3  -7   89.19    4.80
   1   3  -7   96.79   10.90
   1  -3   7  112.99    9.80
  -1   3   7   95.09    7.00
   1  -3   7   94.69    3.40
  -1  -3  -7   92.39    7.60
   1   3  -7   93.59    7.50
   1   3  -7  101.39    7.10
   1  -3   7  116.39   10.00
  -1   3   7   97.39    9.20
  -1  -3  -7  113.09    9.80
  -1  -3   7   91.39   10.30
  -1  -3   7   98.39    7.90
   1  -3  -7   99.79    9.80
   1   3   7   97.29    8.30
  -1  -3   7   93.39    6.80
   1   3   7   90.99    9.40
   1   3   7  101.59    8.30
   1   3   7   98.49    5.50
   1  -3  -7   89.89    8.10
   1  -3  -7   97.49    7.80
  -1  -3   7   94.39    7.10
   1  -3  -7   87.99    7.70
  -2  -3  -7   94.59    9.50
  -2  -3  -7   94.59   10.00
   2  -3   7  103.39   11.40
  -2   3   7   98.19    7.60
   2   3  -7  118.99   14.30
   2   3  -7  100.89    9.50
   2   3  -7   95.59    7.90
  -2   3   7   87.79    8.50
   2   3  -7   98.39    7.00
   2  -3   7   84.99    8.00
   2  -3   7   95.89    5.60
  -2  -3  -7  116.69    9.30
  -2   3   7   93.69   10.60
   2  -3  -7   97.09    9.50
  -2  -3   7  100.99    8.60
   2  -3  -7  110.09    9.70
   2   3   7   88.99    9.10
   2  -3  -7  102.89    9.70
  -2  -3   7   99.19   10.70
   2   3   7   90.29    4.60
   2   3   7   99.99    6.00
  -2  -3   7   82.89    9.20
   2  -3  -7   96.19    8.10
   2   3   7  100.49    9.30
  -2  -3   7  102.59    7.70
   2   3   7  100.19    9.50
   3  -3   7   35.80    9.10
   3   3  -7   58.89    7.10
  -3  -3  -7   76.69   12.40
   3   3  -7   43.80    7.70
  -3  -3  -7   74.69   10.80
  -3   3   7   57.69    8.10
   3  -3   7   49.70    5.60
  -3   3   7   61.99   11.50
  -3  -3  -7   56.39    8.90
  -3   3   7   54.39   10.80
   3   3  -7   47.50    9.80
   3  -3   7   52.19    7.10
   3  -3   7   55.79    5.80
   3  -3   7   52.99    5.70
   3   3   7   48.50    8.20
   3   3   7   56.69    6.70
   3  -3  -7   55.29    8.10
  -3   3  -7   49.60    9.30
  -3  -3   7   55.89    8.60
   3  -3  -7   47.30    8.00
  -3  -3   7   68.19    8.70
  -3   3  -7   52.49    5.30
   3  -3  -7   46.00   10.10
   3   3   7   49.10    8.40
  -3  -3   7   65.69   10.40
   3   3   7   42.30    8.10
   3  -3  -7   65.89    9.60
  -3   3  -7   48.10    3.90
   3   3   7   50.19    4.40
  -4  -3  -7    3.60    6.80
   4  -3   7   14.70    5.50
   4  -3   7   15.80    5.20
   4  -3   7   10.80    2.80
  -4   3   7   10.90    7.20
  -4  -3  -7    7.00    4.50
   4   3  -7   19.00    5.40
   4  -3   7   22.30    9.30
  -4   3   7   12.60    5.00
  -4   3   7   14.50    5.50
   4  -3   7   13.00    3.10
  -4   3   7    8.60    4.60
  -4  -3  -7    2.40    4.30
   4   3  -7   15.20    7.60
   4   3  -7   16.30    6.90
  -4  -3   7    7.20    6.10
   4  -3  -7   13.70    5.30
   4   3   7   17.70    5.10
  -4  -3   7    4.10    5.80
   4  -3  -7   13.90    6.70
   4   3   7   15.00    5.70
  -4   3  -7    3.30    6.20
   4  -3  -7    9.10    7.40
  -4  -3   7    8.70    5.20
  -4   3  -7   14.60    5.00
  -4  -3   7   13.30    6.50
   4  -3  -7    2.50    4.90
  -4   3  -7   12.00    3.70
   4   3   7   22.30    7.10
   4   3   7   12.90    7.30
   5  -3   7   82.99   14.40
  -5  -3  -7   63.29   13.70
   5  -3   7   79.09   11.90
  -5   3   7   61.29    8.70
   5  -3   7   46.50    8.90
   5   3  -7   53.09   12.80
  -5  -3  -7   69.59   10.00
  -5   3   7   60.99   14.30
   5   3  -7   60.99    9.30
   5   3  -7   74.29   12.40
  -5   3   7   70.99   11.00
  -5  -3  -7   71.09   12.00
  -5   3   7   51.29    9.80
   5   3   7   52.99   10.80
  -5  -3   7   71.59   13.60
   5   3   7   64.69   10.10
  -5   3  -7   66.69    9.80
  -5  -3   7   81.09   13.50
  -5  -3   7   72.69   13.80
   5  -3  -7   55.39    9.00
  -5   3  -7   63.09   12.80
  -5   3  -7   57.29    8.00
   5  -3  -7   75.69   13.30
  -5  -3   7   54.69   10.70
   5  -3  -7   74.79   14.60
  -6  -3  -7   30.20    9.00
  -6   3   7   38.00    6.70
  -6  -3  -7   24.30   12.10
  -6   3   7    7.80   10.30
   6   3  -7   31.50    8.40
   6  -3   7   13.60    6.30
  -6   3   7   39.60   10.90
   6  -3   7   31.40    8.90
  -6  -3  -7   22.90    6.60
   6   3  -7   29.10    8.50
  -6   3   7   22.40    8.00
   6   3  -7   23.80   11.10
  -6  -3  -7   39.50   10.10
   6  -3  -7   19.20    8.00
  -6   3  -7   43.40    8.20
  -6  -3   7   35.10   12.20
   6   3   7   16.50    9.80
  -6  -3   7   17.30    9.80
  -6   3  -7   36.70   11.80
  -6  -3   7   31.70    8.60
   6   3   7   42.00    8.50
   6  -3  -7    7.00    8.30
   6  -3  -7   24.30    6.40
   6   3   7   21.70   10.20
  -7   3   7   57.39    8.20
   7  -3   7   34.60   10.20
   7   3  -7   93.39   18.70
  -7  -3  -7   47.30    8.80
  -7   3   7   60.99   15.30
  -7  -3  -7   61.69   12.00
  -7  -3  -7   50.59    9.00
  -7   3   7   29.20   13.90
  -7   3   7   44.50   10.60
  -7  -3  -7  108.49   21.20
   7   3  -7   74.29   16.50
  -7  -3  -7   55.79   10.50
   7  -3   7  100.49   15.60
   7   3  -7   86.49   13.10
   7  -3  -7   36.60   13.30
   7  -3  -7   45.40   11.50
   7   3   7   76.99   13.30
  -7  -3   7   79.99   25.00
   7   3   7   62.49   14.30
  -7  -3   7   79.49   12.10
  -7   3  -7   64.49   14.40
  -7  -3   7   49.20   11.70
  -7   3  -7   55.89   10.30
  -7  -3   7   43.50    9.40
   7  -3  -7   63.19    9.00
   7   3   7   37.90   10.60
   8   3  -7   10.00   10.80
  -8   3   7   12.80    7.60
  -8  -3  -7   12.90   11.60
  -8   3   7   17.90    5.00
  -8  -3  -7   11.20    5.80
   8  -3   7   28.50    9.10
  -8   3   7   15.00   11.10
   8   3  -7   20.10   11.70
  -8  -3  -7   45.00   12.70
   8  -3   7   10.00   11.50
  -8  -3   7   31.10   12.50
   8   3   7   42.10   10.90
   8  -3  -7   27.20   12.90
   8   3   7   15.40    9.00
  -8  -3   7    5.40   12.40
  -8  -3   7    7.90    8.70
   8  -3  -7   35.60   11.80
  -8   3  -7   36.50    8.60
   8   3   7   44.90   22.10
  -8   3  -7   28.90   14.90
  -8  -3   7   32.80    9.10
   0  -4  -7    8.80    3.20
   0  -4  -7   13.90    5.00
   0  -4  -7   11.70    4.30
   0  -4  -7   10.90    5.70
   0  -4   7   14.80    4.50
   0  -4   7   12.30    3.40
   0   4   7   14.40    4.20
   0   4   7    8.50    4.10
   0  -4   7   15.10    5.80
   0   4   7    8.70    6.50
   0   4   7   13.50    5.60
   0  -4   7    6.10    6.00
   1   4  -7   44.10    6.20
  -1  -4  -7   37.80    8.30
   1   4  -7   39.20    5.50
   1  -4   7   32.60    7.20
   1  -4   7   29.80    7.80
  -1  -4  -7   39.80    7.70
  -1   4   7   27.00    6.80
  -1  -4  -7   34.90    4.10
  -1   4   7   42.70    6.60
  -1   4   7   46.50    8.40
   1  -4   7   40.50    7.00
   1   4  -7   42.70    5.50
  -1  -4  -7   51.19    7.60
  -1   4   7   45.30    7.70
   1  -4   7   29.80    7.50
   1  -4  -7   32.40    6.00
  -1  -4   7   51.69    6.90
   1  -4  -7   37.80    7.90
   1   4   7   37.30    4.10
   1   4   7   31.50    8.60
   1   4   7   39.70    6.60
   1   4   7   34.90    6.10
  -1  -4   7   37.10    5.60
   1  -4  -7   31.50    5.90
   1  -4  -7   30.10    5.80
   2   4  -7   34.70    5.20
   2  -4   7   31.30    6.80
   2   4  -7   46.30    7.90
  -2  -4  -7   39.00    8.40
  -2   4   7   45.60    7.40
  -2  -4  -7   61.69   10.70
   2  -4   7   34.30    2.50
   2  -4   7   31.00    2.60
  -2  -4  -7   28.20    5.70
  -2   4   7   34.60    5.20
  -2   4   7   38.90    7.80
  -2   4   7   28.50    8.30
   2   4  -7   46.80    7.20
   2  -4   7   33.80    7.10
   2  -4   7   31.80    8.40
  -2  -4   7   30.00    8.50
   2   4   7   45.50    7.80
   2   4   7   29.90    7.20
  -2  -4   7   44.10    6.30
   2  -4  -7   40.20    8.20
   2  -4  -7   49.70    8.70
  -2  -4   7   34.30    7.50
   2  -4  -7   23.70    5.30
   2  -4  -7   32.10    6.50
   2   4   7   38.60    7.90
  -3   4   7   74.09    7.30
  -3  -4  -7   73.79   12.20
   3   4  -7   60.39    9.20
  -3   4   7   75.29    8.70
   3  -4   7   78.09    6.30
  -3  -4  -7   79.09    9.90
   3  -4   7   88.39    8.80
  -3  -4  -7   85.39    9.00
   3  -4   7   69.49    5.80
  -3   4   7   71.29    8.80
   3   4  -7   75.79   10.80
  -3   4   7   81.99   12.90
   3   4  -7   74.89    6.30
   3  -4   7   71.09   12.10
   3   4   7   79.49    3.50
  -3  -4   7   98.79   13.90
  -3  -4   7   86.29    8.30
   3  -4  -7   81.59    9.90
   3  -4  -7   71.19   11.00
   3   4   7   66.99    9.60
   3  -4  -7   70.89    8.30
   3   4   7   93.79   12.90
  -3  -4   7   85.49   12.50
   3   4   7   88.79   10.50
   3   4   7   76.69    4.80
   3  -4  -7   78.69   10.30
   4   4  -7  113.59   14.60
  -4  -4  -7  112.19   11.20
   4   4  -7  113.09    8.30
  -4   4   7  118.59   10.50
   4  -4   7   99.99    7.60
   4  -4   7  109.79    9.60
   4  -4   7   96.29    8.30
  -4   4   7  113.79   11.40
   4  -4   7  120.59   17.90
  -4  -4  -7  113.59   15.90
  -4   4   7   91.29   14.70
  -4  -4  -7  101.29   11.20
  -4   4   7  115.39    9.60
  -4   4  -7  102.29    5.70
   4  -4  -7  114.89   13.60
   4   4   7  107.19    7.20
   4   4   7   92.09   11.10
  -4  -4   7  102.39   12.80
   4  -4  -7  138.99   16.70
   4   4   7  102.59    5.90
  -4   4  -7   95.89    6.20
   4  -4  -7  100.59   11.10
   4   4   7  117.99   12.70
  -4   4  -7   95.39   14.50
  -4  -4   7   89.49   13.20
  -4  -4   7  102.39   11.00
   4   4   7  105.59   14.40
   4  -4  -7  100.49    9.80
   5   4  -7   71.59   13.70
   5  -4   7   57.19   10.20
   5  -4   7   50.79   13.40
  -5   4   7   29.90   11.20
  -5   4   7   64.09   11.80
  -5   4   7   47.20    8.40
  -5  -4  -7   49.90    9.40
   5  -4   7   51.39    9.10
   5  -4   7   44.50    4.30
   5  -4   7   38.30    4.10
   5   4  -7   49.40   12.20
  -5   4   7   45.10    8.00
  -5  -4  -7   66.29   11.80
  -5  -4  -7   44.00   13.10
   5   4  -7   47.70    9.80
   5   4   7   46.00    6.50
  -5  -4   7   50.09   10.40
  -5  -4   7   39.30   10.60
  -5   4  -7   61.39    7.30
  -5  -4   7   49.20   11.20
  -5  -4   7   69.89   13.10
  -5   4  -7   63.39    8.00
   5   4   7   50.79    7.50
   5  -4  -7   57.29   12.60
  -5  -4   7   61.39   12.80
   5  -4  -7   37.70    8.10
   5  -4  -7   53.39    9.50
  -5   4  -7   57.79   12.80
   6  -4   7   62.99   11.30
   6   4  -7   58.89    9.10
  -6  -4  -7   60.59   11.30
  -6   4   7   60.29    9.30
  -6  -4  -7   36.90    8.70
   6  -4   7   58.19   10.90
  -6   4   7   22.30   10.40
  -6  -4  -7   47.20   13.70
   6   4  -7   86.89   16.30
  -6   4   7   39.20    8.60
  -6   4   7   55.39   11.30
  -6  -4  -7   41.70    9.10
  -6  -4   7   47.00   13.20
   6  -4  -7   58.79    9.60
   6   4   7   74.69   16.10
   6   4   7   66.89    9.90
   6   4   7   97.49   17.10
  -6  -4   7   59.59   12.10
  -6   4  -7   63.69   14.00
   6  -4  -7   49.80    9.30
   6  -4  -7   48.20   12.70
   6  -4  -7   43.60   12.80
  -6   4  -7   71.89    9.50
  -6  -4   7   62.89   12.30
  -6  -4   7   61.19   11.00
  -7   4   7   12.10    4.90
  -7   4   7    8.00   11.10
  -7   4   7   16.70    8.00
  -7  -4  -7   11.90    9.80
   7   4  -7   12.90    6.50
   7   4  -7   12.50   11.60
   7  -4   7   12.00    6.80
  -7  -4  -7   21.40    7.30
   7   4  -7    8.40    5.90
  -7  -4  -7   19.80    8.30
  -7  -4  -7   16.40    7.10
   7  -4   7    8.80    8.20
   7   4   7   22.80   10.60
   7  -4  -7   10.50    5.30
  -7  -4   7   23.80    9.90
  -7  -4   7   21.80    7.80
   7  -4  -7   15.30    8.80
   7   4   7   -3.80    6.10
   7  -4  -7   22.10    8.70
  -7  -4   7   10.00    9.90
  -7   4  -7   11.50    5.30
  -7   4  -7    8.40    9.40
  -7  -4   7   23.70    9.60
   7   4   7    8.70    5.90
  -7  -4   7   -1.00    5.10
   0  -5   7   27.10    5.30
   0   5   7   19.60    4.90
   0  -5   7   19.20    3.20
   0  -5   7   27.10    7.70
   0  -5  -7   16.00    4.50
   0  -5  -7   14.60    5.90
   0  -5  -7   21.90    7.20
   0   5   7   18.00    5.10
   0   5   7   14.20    6.50
   0   5   7   15.90    4.70
   0  -5   7    3.90    5.30
   0  -5   7   17.70    3.90
   0  -5  -7   11.60    3.40
   0  -5   7   13.30    5.70
   1   5  -7   33.80    4.30
  -1   5   7   39.50    7.00
   1  -5   7   29.60    8.50
   1  -5   7   40.00    8.30
  -1  -5  -7   37.90    6.60
   1  -5   7   50.39    7.80
  -1   5   7   33.80    8.30
  -1  -5  -7   47.40   10.00
  -1   5   7   33.60    7.30
  -1   5   7   38.70    6.10
  -1  -5  -7   32.00    7.00
   1   5  -7   35.70    4.50
   1  -5   7   32.50    8.20
   1   5   7   36.00    7.30
  -1  -5   7   38.60    5.80
  -1  -5   7   41.80    5.90
   1  -5  -7   39.10    7.30
   1  -5  -7   36.00    6.50
   1  -5  -7   33.90    8.30
  -1  -5   7   29.60    9.10
   1  -5  -7   28.70    5.50
   1   5   7   43.30    9.50
  -1  -5   7   38.00    6.60
  -1  -5   7   23.60    9.00
   1   5   7   44.60    7.40
  -2   5   7   12.80    6.40
   2   5  -7   18.20    4.90
   2  -5   7   12.80    6.00
   2  -5   7   22.50    7.90
  -2  -5  -7   17.80    5.60
   2   5  -7   11.70    4.50
  -2   5   7   16.40    5.10
  -2  -5  -7   18.90    7.60
   2  -5   7   25.70    8.40
  -2   5   7   15.50    5.90
   2   5  -7   16.30    4.70
  -2  -5  -7   15.20    6.60
  -2   5   7   16.20    4.60
   2  -5  -7   13.60    5.70
   2   5   7   16.50    5.60
   2  -5  -7   18.30    6.50
   2  -5  -7   14.10    6.20
   2   5   7   21.70    6.60
   2  -5  -7   10.70    4.90
   2   5   7   20.30    7.20
  -2  -5   7   15.00    7.40
  -2  -5   7   16.60    5.40
  -2  -5   7   27.70    8.70
  -2  -5   7   24.90    7.60
  -3   5   7   30.30    9.40
   3   5  -7   29.20    8.10
   3  -5   7   34.50    3.70
   3  -5   7   34.80   12.00
   3  -5   7   54.39   10.10
  -3  -5  -7   42.00    9.20
   3   5  -7   40.50    7.90
  -3  -5  -7   35.10    9.00
  -3   5   7   33.10    8.00
  -3  -5  -7   28.90    8.70
  -3   5   7   46.20    9.20
   3   5  -7   35.20    5.60
   3  -5   7   35.50    4.70
   3  -5   7   41.60    7.90
  -3   5   7   44.30    6.40
  -3  -5   7   34.80    6.70
   3  -5  -7   34.80    7.00
  -3  -5   7   25.90    7.00
   3   5   7   30.60    8.30
  -3  -5   7   34.40    9.20
  -3  -5   7   38.70   10.50
   3  -5  -7   29.70    8.10
   3  -5  -7   28.40    9.80
   3  -5  -7   47.00    9.50
  -3  -5   7   47.20   10.40
   3   5   7   31.30    9.30
   3   5   7   39.70    9.40
  -4  -5  -7    8.50    6.60
   4  -5   7   -1.20    3.80
   4  -5   7    6.80    3.80
   4   5  -7   13.60    7.30
  -4   5   7    2.00    7.80
  -4   5   7   -0.70    4.10
   4  -5   7   -6.40    7.30
  -4   5   7   16.30    6.50
  -4  -5  -7    9.80    8.40
   4  -5   7   14.00    5.90
   4   5  -7    7.10    3.90
   4   5  -7   10.00    5.80
  -4  -5  -7   -1.00    5.30
  -4  -5   7    6.00    7.20
   4   5   7    7.70    6.50
  -4  -5   7    2.10    8.30
   4  -5  -7   12.40    6.00
  -4  -5   7    4.70    5.50
   4  -5  -7    7.10    6.70
   4  -5  -7   -0.20    6.30
  -4  -5   7   -0.70    7.40
   4   5   7   13.90    7.00
   4  -5  -7   21.10    8.50
   4   5   7    5.80    6.30
  -4  -5   7   12.00    8.00
   5  -5   7   21.40    5.00
  -5  -5  -7    8.50    7.90
  -5   5   7   15.70    6.10
  -5  -5  -7    6.10    5.30
  -5  -5  -7    4.70    5.70
  -5   5   7   13.20    5.20
   5  -5   7    6.20    8.20
  -5   5   7   11.20    9.00
   5  -5   7   11.60    5.80
   5  -5   7    8.70    3.80
  -5   5   7    9.70    6.50
   5  -5   7   13.30    5.40
   5   5  -7    5.40    4.10
   5   5  -7   11.10    6.30
   5   5   7   24.50   10.70
  -5  -5   7   23.30    9.20
   5  -5  -7   13.40    7.60
  -5  -5   7   12.20    7.50
  -5  -5   7   10.50    9.10
  -5   5  -7   16.30    4.90
   5   5   7   16.30    3.90
   5   5   7   11.70    2.40
  -5   5  -7   12.90    3.10
   5   5   7    7.70    6.00
  -5  -5   7   10.80    6.80
   5  -5  -7    5.70    5.90
   5  -5  -7    8.10    7.70
   5  -5  -7   14.20    8.10
  -5   5  -7   11.60    8.50
  -6  -5  -7   22.00    7.60
   6   5  -7   12.40    5.90
   6   5  -7    9.30    8.70
   6  -5   7    9.40    7.00
   6  -5   7   17.60    6.70
  -6  -5  -7   20.60    8.10
  -6   5   7   -3.80   10.10
  -6   5   7   13.70    7.40
  -6  -5  -7   14.50    8.00
  -6   5   7   18.00    7.10
  -6  -5  -7   29.30   12.30
   6   5   7   30.90   12.80
   6  -5  -7   11.50    6.60
  -6  -5   7   21.30   10.90
   6   5   7   12.70    3.80
  -6  -5   7   20.20    7.90
   6  -5  -7   23.80   10.40
  -6   5  -7   27.70    5.20
  -6   5  -7   27.90   11.20
   6  -5  -7   13.70    6.20
  -6  -5   7    1.40    5.10
   6   5   7   25.80    8.90
  -6  -5   7   13.80    8.40
   6   5   7   13.80    4.50
  -7   5   7   16.40   10.60
  -7   5   7   24.70    9.40
   7  -5   7   32.00    9.20
  -7  -5  -7   52.19   14.00
  -7   5   7   22.20    7.10
  -7  -5  -7   44.10   11.90
  -7  -5  -7   27.40   12.00
   7  -5   7   20.90   11.10
   7   5  -7   32.80    7.30
  -7  -5  -7   53.29   10.90
   7   5  -7   52.49   13.60
  -7  -5   7   36.10   12.70
  -7  -5   7   28.50   10.30
   7  -5  -7   19.90    9.90
   7   5   7   45.50   14.00
  -7  -5   7   38.50   10.90
  -7   5  -7   52.79    7.70
   7   5   7   35.50    6.00
   7  -5  -7   16.40    7.70
   7   5   7   52.69   13.90
   7   5   7   39.70    6.80
  -7  -5   7   46.70   10.30
   7  -5  -7   40.60    7.80
   0  -6  -7   46.00    9.00
   0  -6   7   44.20    5.40
   0  -6  -7   42.50    7.30
   0  -6   7   15.20    7.60
   0  -6  -7   33.50    4.70
   0  -6   7   30.70    3.30
   0  -6   7   43.80    6.90
   0  -6   7   41.80   10.60
   0   6   7   31.80    6.60
   0   6   7   45.00    8.00
   0   6   7   25.40    7.90
   0   6   7   34.00    5.80
   0  -6   7   39.50    9.20
   0  -6  -7   32.50    9.20
  -1   6   7  172.98   10.80
  -1   6   7  172.58   11.50
  -1  -6  -7  156.88   15.10
  -1  -6  -7  143.39   10.70
  -1   6   7  174.78   15.40
   1  -6   7  168.98   15.50
   1  -6   7  183.48   16.50
   1   6  -7  153.28    6.40
   1   6  -7  164.28    6.80
   1  -6   7  143.49   13.70
  -1  -6  -7  174.38   14.50
  -1   6   7  136.39   11.30
   1  -6   7  157.18   11.70
   1  -6  -7  115.29   13.50
  -1  -6   7  161.48   15.90
   1  -6  -7  158.28   10.80
  -1  -6   7  160.48   11.70
  -1  -6   7  165.78    9.40
   1   6   7  134.69   14.20
   1  -6  -7  150.78   10.80
  -1  -6   7  146.49    8.80
  -1  -6   7  149.88   16.20
   1   6   7  154.58   12.10
  -1  -6   7  160.78   11.30
   1   6   7  195.58   13.20
   1  -6  -7  145.39   11.70
   2   6  -7   20.90    5.00
   2  -6   7   26.30    9.00
  -2   6   7   16.80    5.70
   2  -6   7   29.20    7.90
  -2   6   7   23.40    8.10
  -2  -6  -7   18.00    6.10
  -2   6   7   20.70    5.20
  -2  -6  -7   27.30   10.10
  -2   6   7   20.70    7.20
   2  -6   7   32.10    9.70
  -2  -6  -7   24.20    9.90
   2   6  -7   32.40    6.10
   2  -6   7   22.60    7.30
  -2  -6   7   19.80    8.70
   2   6   7   11.30    5.80
   2  -6  -7   21.30    7.30
   2   6   7   17.20    6.70
   2  -6  -7   25.30    6.50
   2  -6  -7   21.90    8.30
  -2  -6   7   19.70    7.30
  -2  -6   7   20.10    5.70
   2   6   7   21.00    7.70
  -3   6   7    2.50    6.90
  -3  -6  -7    1.70    6.40
   3   6  -7    8.20    5.40
   3  -6   7   21.70   10.10
   3  -6   7    0.60    4.50
   3   6  -7    7.40    3.60
  -3  -6  -7    1.60    5.20
   3  -6   7   11.90    7.70
  -3  -6  -7   12.80    9.60
  -3   6   7   13.20    5.70
  -3   6   7   26.20    7.90
  -3  -6   7   -6.50    7.60
  -3  -6   7    3.10    6.80
   3   6   7    0.60    4.40
   3   6   7    6.80    5.50
  -3  -6   7    1.80    6.20
   3  -6  -7    3.30    5.00
   3  -6  -7    4.00    7.10
   3   6   7    3.00    6.00
  -3  -6   7    6.60    5.10
   3  -6  -7    3.50    4.80
   3  -6  -7    2.90    6.10
   4   6  -7   13.70    4.50
   4   6  -7   18.30    6.40
   4   6  -7   21.50    7.50
  -4  -6  -7   19.80    7.60
   4  -6   7   22.20    6.60
   4  -6   7   27.70    7.50
  -4   6   7   18.90    7.30
   4  -6   7   17.70    4.70
   4  -6   7   14.90    3.60
  -4  -6  -7   16.70    9.70
  -4   6   7   15.20    7.20
  -4  -6  -7   16.90    8.60
  -4  -6   7   12.90    6.80
   4  -6  -7    7.20    7.30
  -4  -6   7    1.50    7.20
   4   6   7   11.80    7.00
   4  -6  -7   23.40    8.70
  -4  -6   7   41.80   10.60
   4  -6  -7   14.90    6.60
   4  -6  -7   28.30    9.00
  -4  -6   7   25.50    7.10
  -5   6   7   14.40    6.70
   5  -6   7   18.60    5.70
   5   6  -7   -2.80    3.60
   5  -6   7   -2.00    3.30
   5  -6   7   -1.50    3.70
   5  -6   7    4.60    4.90
  -5  -6  -7   13.90   11.10
  -5   6   7    8.70    9.20
  -5  -6  -7    1.50    4.70
  -5   6   7    2.80    4.90
  -5  -6  -7    0.60    6.90
  -5  -6   7  -12.50    6.90
   5   6   7   -1.10    5.40
   5  -6  -7    9.50    9.10
   5   6   7    1.30    6.30
   5  -6  -7   -3.00    6.40
  -5  -6   7    1.60    6.50
   5  -6  -7    1.80    5.50
   5  -6  -7   -2.60    5.50
  -5  -6   7    7.20    5.90
  -5  -6   7    6.10    5.40
  -5  -6   7   -5.20    7.50
  -6  -6  -7    8.80    7.00
   6   6  -7   12.40    6.30
   6  -6   7   -4.50    5.40
  -6   6   7    7.60    6.40
  -6   6   7   10.10    9.10
  -6  -6  -7   10.70    8.10
  -6  -6  -7    3.60    5.70
  -6   6   7   15.20    8.00
  -6  -6  -7    8.00   10.10
   6  -6   7   17.00    5.90
  -6  -6   7   11.50    9.20
  -6   6  -7   27.60   11.70
   6   6   7   14.80    7.40
   6  -6  -7    9.90    7.30
   6  -6  -7   17.50   10.20
   6  -6  -7   11.60    7.10
  -6  -6   7    7.20    7.30
  -6  -6   7   11.90    6.70
  -6  -6   7   12.80    7.40
   0   7   7    3.60    4.40
   0  -7  -7    3.10    2.80
   0  -7  -7    6.90    7.10
   0  -7   7    5.60    2.40
   0   7   7    2.20    5.20
   0  -7   7    9.20    4.80
   0  -7   7   21.20    8.70
   0  -7  -7   -0.20    3.50
   0  -7  -7    4.00    5.40
   0  -7   7    1.30    7.60
   0  -7   7    9.60    4.10
   0  -7   7    1.00    6.50
   1  -7   7   46.80   12.20
  -1   7   7   30.30    7.20
   1  -7   7   52.29   12.00
   1  -7   7   29.80    7.30
  -1   7   7   35.60    7.40
  -1  -7  -7   35.50    7.10
  -1  -7  -7   35.30   10.40
  -1  -7  -7   51.19   10.40
  -1  -7   7   27.80   10.00
  -1  -7   7   34.00    5.80
  -1  -7   7   38.70    8.20
   1  -7  -7   26.20    6.40
  -1  -7   7   24.90   10.00
  -1  -7   7   43.00    8.50
   1  -7  -7   32.80    7.90
   1  -7  -7   18.40    8.50
  -1  -7   7   35.60    5.60
   1  -7  -7   29.40    6.40
   1   7   7   29.30    7.10
  -2   7   7   59.29   10.80
  -2   7   7   67.19    9.90
  -2  -7  -7   88.39   14.50
   2   7  -7   53.69    5.90
   2  -7   7   48.20    9.40
  -2  -7  -7   60.19    9.60
   2  -7   7   95.09   15.20
  -2   7   7   56.09   13.80
  -2  -7  -7   50.59   12.10
   2  -7   7   66.09   12.90
   2  -7   7   48.00   10.30
   2  -7  -7   51.59    8.90
  -2  -7   7   41.20    8.10
  -2  -7   7   48.70   11.70
   2   7   7   69.89   10.80
   2  -7  -7   51.39    9.40
   2   7   7   57.39   10.30
   2  -7  -7   43.90   10.90
  -2  -7   7   49.70    8.10
  -2  -7   7   55.49   10.80
   2  -7  -7   52.29    9.00
  -2  -7   7   48.80    8.00
   3   7  -7   89.59    9.70
  -3  -7  -7   62.89    9.80
  -3  -7  -7   71.39   14.10
  -3   7   7   83.29   11.30
   3  -7   7   85.39   14.60
  -3  -7  -7   97.69   16.20
   3  -7   7   60.89   11.10
  -3   7   7   52.79   11.40
  -3   7   7   84.39   13.40
   3  -7   7   64.89   11.70
   3  -7   7  126.39   18.20
  -3  -7   7   81.49   15.40
   3   7   7   68.79   13.00
   3  -7  -7   56.99   10.30
  -3  -7   7   83.49    8.00
   3  -7  -7   81.19   11.30
   3  -7  -7   77.09   13.20
  -3  -7   7   80.99    7.70
  -3  -7   7   74.29   12.90
  -3  -7   7   73.19   10.90
   3  -7  -7  109.39   13.00
   3   7   7   89.09   10.80
  -4   7   7    1.30    7.10
   4   7  -7   12.50    5.80
  -4  -7  -7    9.90    9.00
   4  -7   7    2.60    5.90
   4  -7   7    1.40    9.70
  -4  -7  -7   17.60    6.80
  -4   7   7   16.30    8.20
   4  -7   7   16.50    6.90
  -4   7   7   10.50    6.10
  -4  -7  -7   12.10    8.30
  -4  -7   7    8.40    6.30
   4  -7  -7   12.30    6.40
  -4  -7   7   15.50    9.60
  -4  -7   7    9.90    4.90
   4   7   7    2.40    6.20
   4  -7  -7    0.50    6.10
   4  -7  -7   14.00   10.70
   4  -7  -7    7.50    7.80
  -4  -7   7   17.80    9.40
   5  -7   7   29.60    5.50
  -5   7   7   18.80    8.30
  -5  -7  -7   16.30    9.30
  -5   7   7   25.80    9.50
   5   7  -7   37.20    9.30
  -5  -7  -7   28.60   12.70
   5  -7   7   20.40    4.80
   5  -7   7   30.00    7.90
  -5   7   7   14.50   11.60
  -5  -7  -7   32.60    8.80
  -5  -7   7    7.90    9.60
   5   7   7   28.60    8.90
  -5  -7   7   21.30   10.20
  -5  -7   7   34.50   10.60
   5  -7  -7   29.90    8.90
   5  -7  -7   19.20    9.40
   5  -7  -7   21.80    7.60
   0  -8  -7    4.30    2.30
   0  -8   7    9.10    2.60
   0  -8   7   14.90    5.30
   0  -8   7   10.90    8.40
   0   8   7    7.60    5.10
   0  -8   7   29.80    8.30
   0  -8  -7   12.90    7.40
   0  -8  -7    6.90    2.40
   0  -8  -7    5.20    7.50
   0  -8   7   13.10    4.60
   0  -8  -7    4.70    4.50
  -1  -8  -7   15.70    8.50
   1  -8   7    8.00    7.30
   1  -8   7    9.10    5.80
   1  -8   7   16.50    9.50
  -1  -8  -7   13.60    5.70
  -1   8   7   12.40    5.40
  -1  -8  -7   16.60    8.70
  -1   8   7   11.30    5.60
   1  -8   7   32.40    8.90
  -1  -8   7   15.70    4.80
   1  -8  -7   17.90    7.30
   1  -8  -7    8.10    4.80
   1  -8  -7    7.70    5.50
   1  -8  -7    5.20    8.30
  -1  -8   7    9.90    6.80
  -1  -8   7   16.20    3.80
   1   8   7   14.50    6.20
  -1  -8   7   12.10    9.90
  -1  -8   7    4.00    5.60
   2  -8   7   55.09   12.40
   2  -8   7   47.20    9.70
   2   8  -7   39.20    4.70
  -2   8   7   40.90    9.10
  -2  -8  -7   30.10    7.30
   2  -8   7   53.69   11.80
  -2   8   7   42.80    8.40
  -2  -8  -7   32.30   11.40
  -2  -8  -7   32.90    9.90
   2  -8   7   32.30    9.50
   2   8   7   34.70    8.30
  -2  -8   7   51.59    7.80
  -2  -8   7   44.10   12.70
   2  -8  -7   50.19    9.90
   2  -8  -7   31.50   11.70
   2  -8  -7   58.99   10.00
   2  -8  -7   33.10    7.80
  -2  -8   7   63.29    8.40
   3   8  -7   16.30    5.60
  -3  -8  -7    8.30    7.30
   3  -8   7   20.10    7.80
  -3   8   7   19.40    6.90
  -3  -8  -7   19.90    7.60
   3  -8   7   34.10   10.60
   3  -8   7   29.60    8.70
  -3   8   7   19.70   10.00
   3  -8   7   32.70   11.90
  -3  -8  -7    9.90    9.20
   3  -8  -7   24.70    8.20
  -3  -8   7   32.60    5.10
   3  -8  -7   27.90    8.30
  -3  -8   7   23.90    9.10
   3  -8  -7    7.60    8.80
  -3  -8   7   16.80   10.90
   3  -8  -7   22.50    8.50
  -3  -8   7   28.60    4.90
   3   8   7   16.00    6.80
  -3  -8   7   19.00    6.40
  -4  -8  -7    8.40    8.50
  -4   8   7    5.60    5.50
  -4  -8  -7    8.80   10.00
   4  -8   7    5.80    6.50
  -4   8   7    8.10    8.40
   4  -8   7    3.60    7.80
  -4  -8  -7   11.20    6.50
   4   8  -7   12.10    6.90
   4  -8   7   19.40    8.80
  -4  -8   7    6.10    6.00
  -4  -8   7   31.90   11.40
   4  -8  -7    3.50    5.50
   4  -8  -7    6.10    8.40
   4  -8  -7    1.30    8.40
  -4  -8   7    0.20    8.80
   4  -8  -7    8.70    7.10
   0  -9   7   14.30    5.30
   0  -9   7   -2.10    6.30
   0  -9  -7   11.60    6.60
   0  -9   7   19.50   10.40
   0  -9  -7   -4.30    9.00
   0   9   7    7.80    5.20
   0  -9  -7   23.50    8.50
   1  -9   7   18.80    7.90
   1  -9   7   -5.60    6.60
  -1   9   7    3.10    5.00
  -1  -9  -7   14.60    9.30
   1  -9   7    6.50    5.40
  -1  -9  -7    7.50    8.10
  -1  -9  -7   -5.60    4.40
   1   9   7   -3.50    6.00
   1  -9  -7    2.90    3.80
   1  -9  -7    6.50    6.20
  -1  -9   7    8.60    3.70
   1  -9  -7    7.60    8.30
   1  -9  -7   10.80    6.00
  -1  -9   7   23.20    6.30
   0   0  -8  215.58   10.80
   0   0  -8  219.88    9.10
   0   0   8  219.78    9.20
   0   0  -8  224.88    9.30
   0   0   8  216.48    9.20
   0   0  -8  235.48    9.60
   0   0   8  232.78   10.90
   0   0   8  231.38    9.00
   1   0  -8  335.17   12.60
  -1   0   8  339.47   13.00
   1   0   8  343.97   12.40
   1   0  -8  350.66   13.60
   1   0  -8  338.67   12.50
  -1   0  -8  351.86   11.60
  -1   0  -8  321.97   12.50
  -1   0  -8  333.97   12.80
  -1   0  -8  339.77   12.60
  -1   0   8  341.77   13.30
  -1   0   8  345.77   14.20
   1   0   8  362.16   12.60
   1   0   8  351.06   12.70
   1   0   8  362.46   12.10
   1   0  -8  331.67   14.40
  -1   0   8  338.87   13.00
  -2   0   8  270.97   13.40
   2   0  -8  274.07   13.80
   2   0  -8  276.27   14.40
  -2   0   8  255.67   20.70
  -2   0  -8  268.57   11.10
   2   0  -8  283.67   12.80
   2   0   8  265.67   13.30
   2   0   8  273.77   12.30
   2   0   8  275.37   12.70
   2   0   8  270.77   12.10
   2   0   8  268.37   10.50
  -2   0   8  270.77   13.50
  -2   0  -8  269.47   13.20
  -2   0   8  282.77   13.50
  -2   0  -8  272.87   10.80
   2   0  -8  280.27   13.00
   3   0   8   -1.90    1.90
   3   0  -8   -6.80    4.30
  -3   0  -8    1.60    2.90
   3   0   8   -3.70    4.70
   3   0  -8    3.00    4.00
  -3   0   8   -5.10    5.60
  -3   0   8    2.20    4.90
  -3   0   8    2.00    4.80
   3   0  -8   -2.70    4.10
  -3   0  -8    1.60    4.60
  -3   0   8    3.70    5.40
  -3   0  -8   -1.60    3.20
   3   0  -8   -2.00    5.60
   3   0   8    1.90    4.00
   3   0   8   -3.20    4.50
  -4   0  -8    9.60    2.80
  -4   0   8    9.60    5.10
  -4   0   8   11.60    5.40
   4   0   8   12.10    6.10
  -4   0   8   11.60    7.20
   4   0   8   23.70    8.50
   4   0  -8   22.40    7.10
  -4   0   8   18.60    7.70
   4   0   8   13.40    2.80
   4   0  -8   16.00    6.10
   4   0  -8   21.90    8.70
  -4   0  -8   17.90    6.80
  -4   0  -8   20.30    6.20
   4   0  -8    7.20    5.10
  -4   0  -8   23.60    7.20
  -5   0   8   20.50    8.60
   5   0  -8   17.70    7.20
  -5   0  -8    0.80    6.00
   5   0   8   23.00    9.10
  -5   0   8   12.90    6.60
  -5   0  -8   15.00    6.30
  -5   0   8    8.10    5.40
   5   0   8   15.70    7.30
  -5   0  -8   14.60    6.50
   5   0  -8   20.50    6.90
   5   0  -8   21.00    7.00
  -5   0  -8   10.90    2.00
   5   0   8   21.00    6.90
  -5   0   8   -1.70    5.70
  -5   0  -8    9.50    2.10
   5   0  -8   13.50    6.70
  -6   0  -8   25.40   10.20
  -6   0   8   24.20   11.40
  -6   0  -8   30.30    9.50
   6   0  -8   27.80    9.20
   6   0   8   20.20    9.00
   6   0  -8   25.80    7.20
   6   0   8    9.90    7.50
  -6   0   8   25.30    9.80
  -6   0  -8   30.60    8.90
   6   0   8   21.80    9.60
  -6   0   8   21.10    7.10
   6   0  -8   33.40   11.30
  -6   0   8   44.20   12.20
   6   0  -8   25.40    8.10
  -7   0   8   51.19   13.00
   7   0  -8   18.90    6.80
  -7   0   8   45.20   12.80
  -7   0  -8   32.60   10.30
   7   0  -8   29.80   12.20
   7   0  -8   17.90    8.10
  -7   0  -8   18.20    7.80
   7   0   8   25.00    9.40
  -7   0  -8   13.60    8.70
   7   0   8   28.40   10.00
   7   0   8   20.50   17.90
  -7   0   8   12.80    7.30
  -8   0  -8   13.00    9.50
   8   0  -8   14.50   12.30
   8   0  -8   13.60    9.00
   8   0   8   24.50    9.10
  -8   0  -8   26.20    8.60
  -8   0   8   20.10   10.00
  -8   0   8   14.80    8.70
   8   0   8   26.20   10.30
  -8   0   8   -0.10    6.00
  -8   0   8   12.20   10.20
   0  -1  -8  296.27   12.90
   0   1  -8  311.67   11.90
   0  -1   8  303.07   10.20
   0   1  -8  312.17   10.20
   0   1  -8  301.87   10.80
   0  -1  -8  319.47   11.80
   0   1   8  295.47   11.20
   0   1   8  314.17   12.70
   0   1   8  308.37   11.80
   0  -1  -8  310.47   11.10
   0   1  -8  326.07   13.80
   0   1   8  313.87   11.30
   0  -1  -8  316.07   12.20
   0  -1   8  301.97   13.50
   0  -1   8  313.67   11.70
   0  -1   8  297.67   10.30
  -1  -1  -8  124.79    8.20
  -1   1   8  112.59    8.40
   1  -1   8  121.29    8.10
  -1  -1  -8  128.49    7.60
  -1  -1  -8  138.69    8.70
   1  -1   8  116.59    6.00
   1   1  -8  130.29    7.30
   1   1  -8  119.79    9.50
   1   1  -8  127.19    7.60
   1  -1   8  125.09    6.50
  -1   1   8  126.99    8.20
  -1  -1  -8  132.69    7.20
   1  -1   8  126.29    8.10
  -1   1   8  128.39    7.80
  -1   1   8  147.19    9.10
   1  -1  -8  142.69    8.90
   1  -1  -8  123.89    7.80
   1   1   8  134.89    6.90
  -1   1  -8  131.59    8.50
   1  -1  -8  137.59    8.10
  -1   1  -8  129.09    6.10
  -1  -1   8  125.99    7.90
  -1  -1   8  127.79    8.00
  -1   1  -8  135.69    7.00
   1   1   8  133.09    8.40
   1   1   8  118.79    7.70
  -1  -1   8  130.09    8.20
   1   1   8  140.39    8.50
   1  -1  -8  134.49    9.40
  -1  -1   8  123.99    9.80
   2   1  -8   12.50    4.90
  -2   1   8    7.20    5.10
   2  -1   8   22.60    4.30
   2  -1   8   24.60    4.80
  -2  -1  -8   18.20    5.70
   2   1  -8   20.00    6.80
  -2  -1  -8   19.50    4.80
   2  -1   8   19.90    6.70
  -2  -1  -8   12.70    4.20
   2   1  -8   12.50    5.10
  -2   1   8   12.20    4.90
   2  -1   8   27.40    5.40
  -2   1   8   22.00    5.70
  -2   1   8    5.70    5.30
   2  -1   8   21.20    6.20
  -2  -1   8    7.20    5.30
   2   1   8   19.50    4.60
  -2  -1   8    5.50    5.10
  -2   1  -8   17.90    5.10
   2   1   8   22.00    4.70
   2   1   8   18.10    5.50
   2  -1  -8   21.50    6.20
  -2   1  -8   11.70    3.90
  -2   1  -8   23.00    4.10
   2  -1  -8   13.10    5.90
  -2  -1   8   15.30    7.70
   2   1   8   18.10    5.60
   2  -1  -8   16.20    5.50
   2  -1  -8   11.70    5.10
   2   1   8   15.30    4.80
  -2  -1   8   10.70    4.40
  -3  -1  -8   58.69    8.50
   3  -1   8   63.99    8.40
  -3   1   8   57.69    7.80
   3   1  -8   46.70    9.30
   3   1  -8   78.89    9.40
   3   1  -8   80.29    8.60
   3  -1   8   64.79    7.20
  -3  -1  -8   52.09    9.30
  -3   1   8   70.19    9.70
   3  -1   8   67.99    4.70
  -3   1   8   68.49   11.80
  -3  -1  -8   70.09    6.40
  -3   1   8   60.79    9.00
   3  -1   8   68.49   11.20
   3   1  -8   70.29   10.50
   3   1   8   61.29    6.30
   3  -1  -8   48.20    7.60
  -3   1  -8   52.89    4.80
  -3  -1   8   90.89   11.10
  -3  -1   8   63.59    9.70
  -3  -1   8   82.19   11.30
   3  -1  -8   70.89    9.20
  -3   1  -8   58.59    6.40
   3  -1  -8   63.39   10.20
   3   1   8   64.39    9.00
   3   1   8   75.59    9.80
   3  -1  -8   71.59   10.20
  -3  -1   8   50.39    9.80
  -3   1  -8   76.99    9.90
   4   1  -8   31.90    7.90
   4  -1   8   37.20    9.60
   4   1  -8   21.70    6.30
   4   1  -8   28.50    9.20
  -4  -1  -8   35.90    9.60
  -4   1   8   51.79   10.00
   4  -1   8   26.70    7.20
  -4   1   8   33.20    6.90
  -4   1   8   27.30    7.60
   4   1  -8   20.10    6.00
  -4  -1  -8   26.00    4.90
  -4  -1  -8   41.20    8.20
  -4   1   8   23.60    9.40
   4   1   8   19.00    6.80
  -4   1  -8   28.90    8.30
   4  -1  -8   23.50    6.10
   4   1   8   19.60    6.20
   4   1   8   25.30    8.10
  -4   1  -8   30.10    6.40
  -4  -1   8   20.50    6.80
  -4  -1   8   38.90    7.90
  -4  -1   8   24.00    7.10
   4  -1  -8   29.60    7.30
   4   1   8   25.00    4.70
   4  -1  -8   19.00    7.70
  -4   1  -8   24.40    6.30
   4  -1  -8   11.70    5.90
  -4  -1   8   22.80    7.80
   5  -1   8   25.80    9.40
   5  -1   8   40.50    9.90
   5   1  -8   27.00    7.70
  -5  -1  -8   27.70    7.90
  -5  -1  -8   47.70   11.70
   5   1  -8   43.00    9.90
  -5   1   8   29.70    8.20
   5  -1   8   24.30    7.00
  -5  -1  -8   34.50    8.40
   5   1  -8   30.20    8.00
  -5   1   8   35.30    7.30
  -5  -1  -8   28.80    4.70
  -5   1   8   17.90    8.80
  -5   1   8   27.70    8.70
  -5  -1   8   32.30    9.00
  -5  -1   8   23.70    8.80
   5  -1  -8   21.00    9.30
   5  -1  -8   29.70    7.20
   5  -1  -8   43.60   10.00
   5   1   8   38.20    9.50
   5  -1  -8   48.70   10.30
  -5  -1   8   33.40   11.20
  -5   1  -8   26.10    8.90
  -5   1  -8   33.10    8.10
  -5  -1   8   31.00    7.40
  -5   1  -8   54.99   13.00
   5   1   8   46.40   10.20
  -6  -1  -8   44.70    5.40
   6   1  -8   65.19   14.20
  -6  -1  -8   46.90   11.40
   6   1  -8   87.19   15.30
  -6   1   8   67.59   14.60
  -6  -1  -8   48.70   10.90
  -6   1   8   39.10   11.40
   6  -1   8   57.29   14.30
  -6   1   8   39.80   10.80
   6  -1   8   54.69   11.50
   6   1  -8   47.20    9.80
  -6   1   8   36.90    7.80
  -6  -1  -8   46.00    5.40
  -6  -1  -8   68.19   14.30
   6   1  -8   59.69   11.60
   6  -1   8   65.09   12.70
  -6   1  -8   30.70    9.00
   6  -1  -8   61.59    9.80
   6   1   8   62.39   11.60
   6  -1  -8   69.39   13.80
   6   1   8   31.80    9.20
  -6   1  -8   58.19   13.20
   6   1   8   37.80    9.80
  -6  -1   8   42.10   15.90
  -6  -1   8   39.60   12.40
  -6  -1   8   57.69    9.70
   6  -1  -8   71.29   13.80
  -6  -1   8   34.30   10.10
   6  -1  -8   54.39   12.00
  -7  -1  -8   29.70   12.30
   7  -1   8    4.90    5.70
   7  -1   8   27.80    9.70
  -7  -1  -8   20.60    3.10
  -7   1   8   23.10    6.60
  -7   1   8   10.40   18.80
  -7   1   8   34.40   11.80
   7   1  -8   27.70    8.20
   7   1  -8   11.80    7.10
   7   1  -8   13.10   11.40
  -7   1   8   27.90    9.80
   7   1  -8   19.10    8.90
  -7  -1  -8   28.90    9.90
  -7  -1  -8   22.60    8.70
  -7   1  -8   18.10    9.10
   7  -1  -8   25.60    7.00
  -7  -1   8   28.40   10.70
  -7  -1   8   26.50    7.30
   7  -1  -8   18.60    8.20
  -7   1  -8   21.20    6.90
   7   1   8   52.89   12.20
  -7   1  -8   13.30    9.40
  -7  -1   8   14.00    9.80
   7   1   8   17.50    8.90
   7  -1  -8   14.70   10.00
   7  -1  -8   21.30   10.80
   7   1   8   21.80    8.30
  -7  -1   8   22.60   11.70
  -8  -1  -8   40.50   12.90
  -8   1   8   27.00    6.50
   8   1  -8   37.30   14.80
  -8  -1  -8   30.20   10.90
   8   1  -8   18.10   11.20
   8  -1   8   29.40    9.60
   8  -1   8   34.90   10.40
  -8   1   8   24.40    9.70
  -8   1   8   19.50   11.30
  -8   1   8   40.00   14.40
   8   1   8   31.10    9.80
   8  -1  -8   38.70    7.80
   8   1   8   25.00   10.50
  -8  -1   8   35.80   12.20
   8  -1  -8   21.60   12.20
  -8   1  -8   43.60   10.10
   8   1   8   30.80   11.60
  -8  -1   8    3.90   10.70
  -8   1  -8   37.20   12.80
  -8  -1   8   23.90    8.80
   0   2  -8   98.69    6.10
   0  -2  -8  101.29    7.80
   0  -2   8   95.29    9.10
   0   2  -8  101.79    5.00
   0   2   8   90.99    8.30
   0   2  -8  100.49    7.70
   0  -2  -8   93.19    9.70
   0  -2  -8  111.49    6.20
   0   2  -8   94.39    9.30
   0  -2   8  104.19    6.50
   0   2   8  108.09    7.20
   0   2   8   93.59    6.70
   0  -2   8  104.69    7.30
   0   2   8  102.99    7.60
   0  -2  -8  108.79    7.40
   0  -2   8  107.09    5.70
  -1   2   8    5.80    3.40
   1   2  -8    2.40    2.80
  -1   2   8    9.10    5.20
   1  -2   8    8.30    2.30
  -1   2   8    7.30    3.70
   1   2  -8    1.50    5.20
   1  -2   8   -0.40    6.40
  -1  -2  -8    3.70    4.90
   1   2  -8    9.40    3.80
  -1  -2  -8    3.60    2.70
   1  -2   8    8.40    2.70
  -1   2   8    1.20    3.90
   1  -2   8    5.90    4.20
   1   2  -8   10.10    4.40
  -1  -2  -8    3.80    4.70
  -1  -2  -8    6.30    3.70
   1   2   8    3.00    3.80
  -1   2  -8    4.80    2.20
  -1  -2   8    4.40    3.10
   1  -2  -8   10.10    4.50
   1   2   8   10.30    3.00
   1  -2  -8    5.80    3.90
  -1   2  -8    3.50    4.50
   1   2   8    3.50    3.80
   1   2   8    5.90    4.60
  -1  -2   8    6.90    3.90
   1  -2  -8    5.00    3.70
  -1  -2   8    2.00    4.10
  -1  -2   8    3.70    4.90
  -1   2  -8    5.90    2.60
  -2  -2  -8   62.09    8.60
  -2  -2  -8   43.50    8.10
  -2   2   8   61.89    6.90
  -2   2   8   52.79    9.20
   2  -2   8   46.20    5.30
  -2   2   8   55.09    7.80
   2  -2   8   40.70    4.80
   2   2  -8   53.49    7.60
  -2   2   8   52.09    7.60
   2  -2   8   39.00    8.10
   2  -2   8   42.70    6.20
   2   2  -8   51.39    6.00
   2   2  -8   48.80    9.20
   2  -2  -8   43.70    6.50
   2   2   8   55.49    6.70
   2  -2  -8   42.20    7.60
   2   2   8   43.40    4.70
   2   2   8   64.29    9.40
   2   2   8   68.99    8.70
  -2   2  -8   57.49    6.80
  -2  -2   8   44.30    8.70
  -2  -2   8   52.19    8.70
  -2   2  -8   50.09    4.00
  -2  -2   8   39.70    6.70
   2  -2  -8   51.19    8.10
  -2   2  -8   53.39    6.20
   2   2   8   41.50    7.20
   3   2  -8   23.10    5.60
  -3  -2  -8   27.90    7.70
   3  -2   8   39.80    6.50
  -3   2   8   33.00    8.50
   3   2  -8   33.70    8.70
   3  -2   8   35.80    6.40
   3   2  -8   33.10    5.90
  -3   2   8   42.50    8.60
  -3  -2  -8   32.80    6.10
   3  -2   8   30.30    8.70
  -3   2   8   39.40    7.10
  -3   2   8   36.40    6.50
   3   2  -8   35.10    8.20
   3  -2   8   34.20    4.50
  -3  -2  -8   41.50    7.60
   3   2   8   31.10    7.30
  -3  -2   8   43.20    8.80
   3  -2  -8   30.40    6.80
   3   2   8   44.80    9.20
   3  -2  -8   27.60    7.60
  -3   2  -8   35.20    6.30
  -3   2  -8   43.70    5.40
   3   2   8   40.00    6.80
   3  -2  -8   51.99   10.20
  -3  -2   8   37.60    7.60
   3   2   8   34.10    5.60
  -3  -2   8   27.20    8.90
   3   2   8   40.30    7.10
  -3  -2   8   41.50    8.70
   3  -2  -8   34.10    6.50
   4   2  -8  107.09   11.40
  -4   2   8  112.89    9.30
  -4   2   8  144.29   12.30
   4   2  -8  134.59   13.80
   4  -2   8  108.39    9.70
   4   2  -8  109.59   12.10
  -4   2   8  127.69   13.30
   4   2  -8  122.69   10.10
  -4  -2  -8   95.29   13.10
   4  -2   8  106.69   15.10
  -4  -2  -8  124.59    9.10
   4  -2   8  115.69   10.40
  -4   2   8  143.99   14.60
  -4  -2  -8  111.39   10.60
   4  -2  -8  109.09   12.60
  -4  -2   8  111.69   11.70
  -4   2  -8  120.19   10.00
   4   2   8  103.49   11.30
   4   2   8  117.69    9.30
  -4  -2   8  114.69   11.60
   4   2   8  121.29   11.00
   4   2   8  114.69   12.20
  -4   2  -8  133.29    8.70
   4  -2  -8  116.49   10.10
   4  -2  -8  126.39   12.20
  -4   2  -8  157.88   13.30
  -4  -2   8  106.19   12.80
  -4  -2   8  105.79   11.50
   4  -2  -8  120.89   11.10
  -5   2   8    3.10    3.80
   5   2  -8    8.40    7.90
   5  -2   8    1.70    3.90
   5  -2   8   -2.00    5.40
  -5   2   8   10.70    7.60
   5   2  -8   -4.00    3.40
  -5   2   8    2.20    6.60
   5   2  -8   -3.30    4.90
  -5   2   8    1.50    4.50
  -5  -2  -8    9.20    4.40
   5   2  -8    0.20    5.00
   5  -2   8    4.40    8.00
   5   2   8   -0.80    5.70
  -5  -2   8   -3.00    5.40
   5  -2  -8    0.20    5.60
  -5   2  -8    0.20    4.80
  -5  -2   8    9.10    6.10
   5  -2  -8   -2.50    4.30
   5  -2  -8    8.00    7.50
  -5   2  -8   10.60    7.60
   5   2   8    7.60    5.80
  -5  -2   8   15.60    6.70
  -5   2  -8    6.40    5.00
  -5  -2   8    1.90    7.00
   5  -2  -8   -1.30    4.20
  -6   2   8   28.00   10.80
   6   2  -8   15.50    7.40
   6  -2   8   26.90    9.40
  -6  -2  -8   23.50    6.20
  -6   2   8   22.80    9.80
  -6  -2  -8   15.50    7.30
  -6  -2  -8   14.70    7.70
   6   2  -8   37.30    9.10
   6   2  -8   25.20   11.70
  -6  -2  -8   22.70    9.40
  -6   2   8   10.10    6.90
  -6  -2  -8   19.10    5.50
   6  -2   8   23.80    9.90
  -6   2   8   18.20    6.30
   6   2  -8    9.30    6.70
   6  -2   8   14.40    7.30
   6   2   8   15.40    8.80
   6   2   8   30.40    9.70
  -6   2  -8   12.00    9.20
  -6  -2   8   16.80    9.10
   6  -2  -8    5.50    8.70
  -6   2  -8   18.00    8.10
  -6  -2   8    9.00    8.70
   6  -2  -8   24.20    8.00
   6  -2  -8   28.80    7.20
  -6  -2   8   15.40    6.90
   6   2   8   22.60    9.90
  -6  -2   8   12.90    8.00
  -6   2  -8   15.90    5.60
   7   2  -8   39.20   11.00
   7   2  -8   11.20    7.10
   7  -2   8   22.70    8.50
  -7   2   8    7.20    7.20
  -7  -2  -8   25.30    5.60
  -7   2   8   13.20    9.00
   7  -2   8   25.90   17.40
  -7  -2  -8   13.40    5.10
   7  -2   8    8.00    7.60
  -7  -2  -8    9.50    6.50
  -7   2   8   19.20    5.80
  -7  -2  -8   13.20    7.70
  -7  -2  -8    4.60   11.20
  -7   2   8    7.80   10.20
   7   2  -8    4.50   10.10
  -7  -2   8   -5.40    7.90
  -7  -2   8   11.60    5.80
   7   2   8   33.50    9.90
   7   2   8   12.60    8.10
  -7  -2   8   25.60   11.60
  -7   2  -8   23.80   10.20
   7   2   8   13.30    8.50
   7  -2  -8    3.90    7.70
   7  -2  -8    6.80    7.90
  -7   2  -8   10.70    5.70
   7  -2  -8   27.10    6.90
  -8  -2  -8   26.30   10.00
   8   2  -8   34.70   13.10
  -8  -2  -8   -5.70    8.70
   8  -2   8    4.70    5.80
   8  -2   8   22.40   10.00
  -8   2   8    7.50    4.60
  -8  -2  -8   17.90    8.00
  -8   2   8   12.50    8.90
  -8   2   8   22.90   11.30
   8  -2  -8   18.30   12.30
   8  -2  -8   24.70    6.20
  -8  -2   8   25.30   12.70
  -8   2  -8   23.40    7.70
   8   2   8   18.60   10.00
   8   2   8   14.10    9.80
  -8   2  -8    3.80    9.20
  -8  -2   8   16.20    9.80
  -8  -2   8   14.80    5.80
   8  -2  -8   16.60    8.50
  -8  -2   8   12.00    9.60
  -8  -2   8   15.70    6.90
   0  -3  -8   25.70    5.90
   0   3   8   33.20    6.40
   0  -3  -8   30.30    6.10
   0  -3  -8   29.30    4.60
   0   3   8   29.60    5.50
   0  -3   8   25.90    3.90
   0  -3   8   22.00    3.80
   0  -3  -8   23.30    6.80
   0  -3   8   19.80    6.90
   0   3  -8   16.70    4.80
   0   3  -8   23.20    7.40
   0   3  -8   14.80    2.90
   0   3   8   22.00    6.50
   0   3   8   19.00    4.80
   0   3  -8   23.40    2.40
  -1   3   8   14.20    5.70
   1   3  -8   18.10    5.00
   1  -3   8   12.80    5.60
   1   3  -8   16.30    3.80
   1   3  -8   11.70    4.20
   1  -3   8   13.70    2.00
   1  -3   8    6.60    4.20
   1  -3   8   10.80    1.90
  -1  -3  -8   12.40    5.50
  -1  -3  -8   10.70    4.70
   1   3  -8   21.20    7.90
  -1  -3  -8   11.90    2.80
   1  -3   8   22.60    6.80
  -1   3   8   20.70    6.20
  -1   3   8    8.00    4.00
  -1   3   8   14.20    4.00
  -1  -3  -8   20.10    6.60
   1  -3  -8   13.10    4.50
   1  -3  -8   11.90    4.60
   1   3   8    8.70    4.20
   1  -3  -8   11.00    5.70
  -1  -3   8    3.90    5.70
  -1  -3   8    8.10    4.10
   1   3   8   16.70    6.00
   1  -3  -8   10.10    4.70
  -1   3  -8    5.50    4.90
   1   3   8   11.00    3.20
  -1  -3   8   12.20    4.80
  -1  -3   8   10.30    4.10
   1   3   8    8.70    4.10
  -2   3   8  435.86   16.50
   2  -3   8  479.55   13.40
   2  -3   8  458.25   13.00
   2   3  -8  443.06   21.70
   2   3  -8  439.96   15.50
  -2   3   8  446.26   19.00
  -2   3   8  452.55   18.20
  -2  -3  -8  462.65   18.10
  -2  -3  -8  449.46   19.40
   2  -3   8  470.55   18.30
  -2   3   8  462.95   20.80
   2   3  -8  487.85   17.40
   2  -3   8  472.85   21.30
  -2  -3  -8  466.85   20.50
   2   3  -8  390.76   20.10
   2  -3  -8  443.26   18.70
   2   3   8  450.55   14.00
   2  -3  -8  466.05   17.60
  -2  -3   8  465.15   22.20
   2   3   8  474.15   19.30
  -2  -3   8  465.05   18.50
   2  -3  -8  463.55   19.10
  -2  -3   8  445.46   18.80
   2   3   8  435.46   12.40
   2  -3  -8  452.65   18.90
   2   3   8  464.75   19.80
   2   3   8  476.55   19.00
  -2  -3   8  434.26   18.60
   3   3  -8   79.39   12.10
  -3   3   8   79.59   12.50
   3  -3   8   72.89    6.50
  -3  -3  -8   96.49   14.20
  -3   3   8   72.29    8.20
   3  -3   8   95.19   14.40
  -3  -3  -8   66.79    8.40
   3   3  -8   76.69    7.00
  -3   3   8   48.30    7.70
   3  -3   8   68.69    6.60
   3   3  -8   63.19    7.70
   3  -3   8   66.69    6.30
  -3   3   8   70.89    7.80
  -3  -3  -8   73.19    8.40
   3  -3   8   58.59    6.10
   3   3   8   58.89    6.60
   3   3   8   68.19    5.20
   3  -3  -8   70.69   11.10
  -3   3  -8   73.99    4.50
  -3   3  -8   74.89    5.70
   3  -3  -8   79.79    9.70
  -3  -3   8   73.19    8.30
  -3  -3   8   84.59   11.70
   3   3   8   93.19   12.30
   3   3   8  112.49   13.60
   3   3   8   68.89    8.60
   3  -3  -8   73.19   10.00
   3  -3  -8   71.49    8.90
  -3  -3   8   63.99    9.10
  -3  -3   8   85.69   12.70
   4  -3   8    5.70    2.70
   4  -3   8    5.20    2.40
  -4   3   8    3.90    4.30
  -4   3   8    4.10    4.20
   4   3  -8    9.00    4.60
  -4   3   8    7.60    5.10
   4   3  -8    4.00    4.20
   4  -3   8   -0.50    4.00
   4   3  -8    5.50    6.40
  -4  -3  -8    2.50    4.60
   4  -3   8    0.20    3.50
  -4  -3  -8   -3.90    5.50
  -4  -3  -8    1.90    4.80
  -4   3   8   12.60    7.20
   4   3  -8   -4.30    5.00
   4  -3   8   -3.50    6.20
   4  -3  -8   -0.10    4.80
  -4  -3   8    7.90    6.00
  -4  -3   8   10.40    7.60
  -4  -3   8    7.30    5.60
   4   3   8    4.60    4.70
   4  -3  -8   -1.90    5.40
  -4  -3   8    2.30    5.10
  -4   3  -8    8.00    4.10
   4  -3  -8    8.00    6.30
  -4   3  -8    4.30    2.90
   4   3   8    2.00    3.80
  -4   3  -8    8.70    6.30
   4   3   8    3.70    4.30
   4   3   8    4.30    4.60
   4  -3  -8    2.00    4.60
  -5  -3  -8   39.60    7.90
   5   3  -8   45.20    8.00
   5   3  -8   43.60   11.80
  -5   3   8   37.00   11.90
  -5  -3  -8   47.00    9.50
  -5  -3  -8   63.99   13.20
  -5   3   8   49.50    9.40
   5  -3   8   70.89   14.20
  -5   3   8   52.39   11.40
   5  -3   8   54.19    9.20
   5   3  -8   54.99   10.80
   5  -3   8   45.80    9.70
  -5   3   8   54.09    8.60
  -5  -3   8   46.00   10.30
   5  -3  -8   51.69   12.00
   5  -3  -8   56.99   11.90
  -5   3  -8   46.20    8.90
  -5  -3   8   46.10   11.90
   5   3   8   41.40   10.30
  -5   3  -8   43.90   11.70
  -5   3  -8   64.79    8.40
  -5  -3   8   34.30    9.70
   5  -3  -8   62.39    9.70
   5  -3  -8   53.09    9.80
  -5  -3   8   35.90   10.50
   5   3   8   41.60    8.40
  -6  -3  -8   25.50    7.60
  -6  -3  -8   28.30    9.60
   6  -3   8   15.10    7.20
   6   3  -8   18.20    6.90
   6   3  -8   10.10    7.30
   6   3  -8   18.20   10.40
  -6  -3  -8   40.60   12.60
  -6   3   8   20.60    5.90
  -6   3   8   22.00    8.80
  -6   3   8   18.50   11.50
   6  -3   8   17.70    8.20
  -6   3   8   25.20   10.20
  -6  -3   8    6.30    8.30
   6   3   8   23.40    7.90
   6  -3  -8   15.90    6.60
  -6   3  -8   13.90    6.10
   6   3   8   19.20    8.00
  -6  -3   8   31.50   10.00
   6  -3  -8   18.60    9.60
  -6   3  -8   15.70    9.40
  -6  -3   8   12.50    6.70
   6   3   8   15.30    8.40
   6  -3  -8    7.70    7.10
  -7   3   8  110.09   20.70
  -7   3   8  113.89   17.10
   7   3  -8  140.29   13.40
  -7  -3  -8  115.89   11.30
  -7  -3  -8   81.59   12.90
  -7  -3  -8  141.19   21.40
   7  -3   8  102.89   14.90
   7   3  -8   84.39   16.70
  -7   3   8  126.29   10.40
   7   3  -8   95.99   24.00
   7  -3   8  119.79   14.30
  -7  -3  -8  127.69   11.90
  -7  -3   8  142.79   17.20
  -7  -3   8  118.19   27.30
   7   3   8  172.68   23.80
   7   3   8  115.39   13.50
   7  -3  -8  129.19   10.90
  -7  -3   8  168.28   15.00
   7  -3  -8  127.69   19.50
  -7   3  -8  126.69   19.40
   7   3   8  155.88   18.10
  -7  -3   8  130.59   14.10
   7  -3  -8  138.59   19.40
  -7   3  -8  116.79   11.90
   0  -4  -8   62.29    7.60
   0  -4   8   74.69    6.90
   0   4   8   80.49    7.40
   0   4   8  106.39   14.30
   0   4   8   87.29    7.60
   0  -4   8   73.59    5.60
   0  -4   8   75.89    4.90
   0  -4  -8   83.69    7.50
   0  -4  -8   90.59   11.80
   0  -4  -8   73.19    5.50
   0  -4   8   80.39   10.10
   1   4  -8   34.90    6.00
   1   4  -8   35.30    4.10
   1   4  -8   38.90    5.50
  -1  -4  -8   36.80    7.60
   1  -4   8   39.70    8.60
  -1   4   8   32.20    6.00
  -1  -4  -8   32.80    5.70
   1  -4   8   39.60    8.40
  -1   4   8   43.60    8.70
  -1  -4  -8   33.60    3.20
  -1  -4  -8   41.40    8.50
   1  -4   8   32.50    6.80
   1   4   8   57.29   10.10
   1  -4  -8   36.20    8.20
  -1  -4   8   26.40    8.00
  -1  -4   8   38.70    5.80
   1  -4  -8   31.60    6.00
   1   4   8   32.30    4.30
   1  -4  -8   40.20    7.10
   1   4   8   44.00    7.30
  -1  -4   8   39.30    6.50
   1  -4  -8   29.60    5.80
  -1  -4   8   32.80    5.40
   1   4   8   28.10    6.10
  -2   4   8   92.99    7.60
   2   4  -8   94.59    9.00
  -2  -4  -8  103.19   10.80
   2  -4   8  119.99   12.70
   2   4  -8  100.19    7.50
   2  -4   8   98.39    9.90
  -2   4   8   92.69   10.60
  -2  -4  -8  103.49   11.10
  -2   4   8   92.69    8.70
   2  -4   8   93.29    4.10
   2   4  -8   94.69    7.80
  -2  -4  -8   91.09    8.80
   2  -4   8   94.99    9.20
   2  -4   8   82.99    9.20
  -2  -4   8  108.39    8.00
   2   4   8   96.19   10.60
   2   4   8  122.69   16.60
   2  -4  -8   92.09    8.20
   2   4   8   96.29    4.30
  -2  -4   8   84.79    8.40
  -2  -4   8   80.79    9.40
   2   4   8  108.29    9.50
   2  -4  -8   97.99   10.10
   2  -4  -8   91.99    9.20
   2  -4  -8   98.89    9.70
   2   4   8   97.79    4.70
  -2  -4   8   96.69   11.70
   3   4  -8   43.20    9.80
   3  -4   8   16.40    8.90
  -3  -4  -8   39.90    8.70
  -3  -4  -8   34.10    8.40
  -3   4   8   23.30    8.10
  -3   4   8   40.00    7.10
   3   4  -8   30.80    5.20
  -3   4   8   33.30    6.90
   3  -4   8   44.00    7.50
   3  -4   8   38.20    5.40
  -3   4   8   26.70    9.00
   3  -4   8   37.10    5.30
  -3  -4  -8   28.30    9.30
   3  -4   8   46.30    8.60
   3   4  -8   42.90    7.70
   3   4   8   28.50    6.90
   3  -4  -8   41.90    9.20
   3   4   8   36.80    8.20
  -3  -4   8   38.10    9.70
   3  -4  -8   32.00    7.10
   3  -4  -8   39.60    7.90
  -3  -4   8   35.30    6.90
   3   4   8   29.50    2.80
   3  -4  -8   38.40    8.30
   3   4   8   41.60    4.90
   3   4   8   45.70    9.10
  -3  -4   8   28.10    6.60
  -3  -4   8   23.80    7.60
   4  -4   8   29.10    5.30
  -4  -4  -8   19.30    7.70
   4   4  -8   34.80    6.40
   4   4  -8   16.40    6.30
   4  -4   8   21.70    6.40
  -4  -4  -8   28.10    8.30
  -4  -4  -8   20.50    8.00
   4  -4   8   27.00    5.40
  -4   4   8   31.90    7.10
   4  -4   8   26.00   10.20
   4  -4   8   25.30    6.00
  -4   4   8   23.80    9.70
  -4   4   8   33.10    7.70
  -4   4   8   39.90    9.00
   4   4   8   39.00    8.70
  -4  -4   8   33.00    8.40
   4  -4  -8   14.10    5.40
   4  -4  -8   36.40    9.20
  -4  -4   8   34.90    9.30
   4   4   8   30.50    5.40
   4  -4  -8   25.30    7.70
   4   4   8   34.00   10.00
   4   4   8   22.20    7.80
   4   4   8   23.30    4.00
  -4   4  -8   32.10    4.60
  -4   4  -8   33.30    4.10
  -4  -4   8   25.10    9.40
  -5  -4  -8  106.09   18.10
  -5   4   8  105.89   11.00
   5   4  -8  128.69   18.20
  -5   4   8  110.09   12.40
   5   4  -8   97.39    9.40
   5  -4   8  104.69   11.10
   5  -4   8  100.49    5.80
  -5  -4  -8  102.79   11.30
   5  -4   8  108.49   14.80
   5  -4   8   95.79    5.60
  -5   4   8   97.99   10.20
   5   4  -8  113.99   13.20
  -5   4   8   91.59   16.10
  -5  -4  -8   98.99   12.10
   5  -4   8  114.39   19.90
  -5  -4   8  100.29   16.00
   5   4   8  100.89    8.80
  -5  -4   8   92.19   13.30
   5  -4  -8   97.39   11.10
   5   4   8  129.49   17.50
   5  -4  -8  121.99   25.00
  -5   4  -8   77.29    7.60
   5   4   8  101.19   11.80
  -5   4  -8  104.19   16.40
   5  -4  -8   89.39   15.00
   5  -4  -8  111.39   12.00
  -5  -4   8  125.79   14.30
  -5   4  -8   98.99    7.40
   6   4  -8   27.60   10.50
  -6  -4  -8   37.20    9.00
  -6  -4  -8   53.19   10.30
  -6   4   8   22.60    7.90
  -6  -4  -8   35.90   13.60
  -6   4   8   40.10   10.30
  -6   4   8   38.40   13.50
   6   4  -8   39.50    8.10
   6  -4   8   32.20    9.30
  -6   4   8   42.80    8.60
   6   4  -8   17.90    7.10
   6  -4   8   50.29   10.20
  -6  -4  -8   38.80    9.30
  -6   4  -8   54.09    7.80
  -6  -4   8   49.30   13.90
  -6  -4   8   28.40    8.60
   6   4   8   64.89   13.30
   6   4   8   49.00    8.60
   6   4   8   23.70    8.50
  -6   4  -8   21.40    6.40
  -6  -4   8   39.60    9.10
   6  -4  -8   34.50    9.90
   6  -4  -8   45.60    9.30
  -6  -4   8   49.00   12.00
  -6   4  -8   42.30   12.00
   6  -4  -8   50.99    9.00
   6   4   8   30.00    6.20
   6  -4  -8   19.70    9.30
  -7  -4  -8  140.69   14.30
   7  -4   8  117.49   13.80
  -7  -4  -8  166.28   23.80
   7  -4   8  121.69   14.50
  -7  -4  -8   82.89   12.40
   7   4  -8  121.69   12.00
  -7  -4  -8  119.39   18.50
   7   4  -8  119.09   19.70
   7   4  -8   57.59   18.80
  -7   4   8  109.39   17.20
  -7   4   8   72.99   16.90
   7  -4  -8   97.59   14.00
  -7   4  -8  114.89   19.50
   7  -4  -8  130.89   11.30
  -7  -4   8   85.19   14.40
   7  -4  -8  143.49   20.60
  -7   4  -8  104.99   10.40
  -7  -4   8  104.39   17.30
  -7  -4   8  111.59   14.00
   7   4   8  147.99   21.80
   7   4   8  108.09   18.40
   7   4   8  131.79   12.10
  -7  -4   8  133.59   27.00
   0   5   8   52.79    7.40
   0  -5   8   58.19    4.10
   0  -5  -8   47.50    8.50
   0   5   8   53.69    7.00
   0  -5   8   43.50    9.90
   0  -5   8   55.49   10.40
   0  -5  -8   59.39    8.10
   0   5   8   69.39    9.30
   0   5   8   49.70    9.50
   0  -5  -8   54.69    4.90
   0  -5  -8   51.39   10.00
   0  -5   8   57.89    6.70
   0  -5   8   72.69    8.70
   0  -5   8   50.99    4.90
   1  -5   8   48.70    9.50
  -1   5   8   59.89    9.20
  -1  -5  -8   64.39    8.80
  -1  -5  -8   58.59   10.10
  -1   5   8   62.99   10.70
   1   5  -8   51.69    4.70
[truncated: 606,436 more chars]
