# Supplementary material for: Unraveling the Role of Triplet–Triplet Annihilation and Photodegradation in Difluoroboron‐Based Organic Laser Gain Materials
Source: Angew Chem Int Ed Engl. 2025 Sep 16;64(45):e202509535. doi: 10.1002/anie.202509535 (PMC12582015; doi:10.1002/anie.202509535)
Supplement: Supplementary file 2 — Supporting Information [file ANIE-64-e202509535-s001.zip › SBF2-NO2.cif]

data_24srv307
_audit_creation_date               2024-10-31
_audit_creation_method
;
Olex2 1.5
(compiled 2024.02.16 svn.r378c4104 for OlexSys, GUI svn.r6928)
;
_shelx_SHELXL_version_number       '2019/1'
loop_
  _audit_author_name
  _audit_author_email
  _audit_author_address
 'Pridmore, N.E.' natalie.e.pridmore@durham.ac.uk
;
Durham University
Department of Chemistry
Stockton ROad
Durham
DH1 3LE
United Kingdom
;

_audit_contact_author_address      ?
_audit_contact_author_email        ?
_audit_contact_author_name         ''
_audit_contact_author_phone        ?
_publ_contact_author_id_orcid      ?
_publ_section_references
;
Dolomanov, O.V., Bourhis, L.J., Gildea, R.J, Howard, J.A.K. & Puschmann, H.
 (2009), J. Appl. Cryst. 42, 339-341.

Sheldrick, G.M. (2008). Acta Cryst. A64, 112-122.

Sheldrick, G.M. (2015). Acta Cryst. A71, 3-8.
;
_chemical_name_common              ?
_chemical_name_systematic          ?
_chemical_formula_moiety           'C16 H11 B F2 N2 O3 S'
_chemical_formula_sum              'C16 H11 B F2 N2 O3 S'
_chemical_formula_weight           360.14
_chemical_melting_point            ?
loop_
  _atom_type_symbol
  _atom_type_description
  _atom_type_scat_dispersion_real
  _atom_type_scat_dispersion_imag
  _atom_type_scat_source
 'C' 'C' 0.0033 0.0016 'International Tables Vol C Tables 4.2.6.8 and 6.1.1.4'
 'H' 'H' 0.0000 0.0000 'International Tables Vol C Tables 4.2.6.8 and 6.1.1.4'
 'B' 'B' 0.0013 0.0007 'International Tables Vol C Tables 4.2.6.8 and 6.1.1.4'
 'F' 'F' 0.0171 0.0103 'International Tables Vol C Tables 4.2.6.8 and 6.1.1.4'
 'N' 'N' 0.0061 0.0033 'International Tables Vol C Tables 4.2.6.8 and 6.1.1.4'
 'O' 'O' 0.0106 0.0060 'International Tables Vol C Tables 4.2.6.8 and 6.1.1.4'
 'S' 'S' 0.1246 0.1234 'International Tables Vol C Tables 4.2.6.8 and 6.1.1.4'

_shelx_space_group_comment
;
The symmetry employed for this shelxl refinement is uniquely defined
by the following loop, which should always be used as a source of
symmetry information in preference to the above space-group names.
They are only intended as comments.
;
_space_group_crystal_system        'triclinic'
_space_group_IT_number             2
_space_group_name_H-M_alt          'P -1'
_space_group_name_Hall             '-P 1'
loop_
  _space_group_symop_operation_xyz
 'x, y, z'
 '-x, -y, -z'

_cell_length_a                     7.5842(3)
_cell_length_b                     14.6714(6)
_cell_length_c                     15.7222(6)
_cell_angle_alpha                  117.095(2)
_cell_angle_beta                   91.101(2)
_cell_angle_gamma                  102.629(2)
_cell_volume                       1505.47(11)
_cell_formula_units_Z              4
_cell_measurement_reflns_used      9935
_cell_measurement_temperature      120.00
_cell_measurement_theta_max        28.23
_cell_measurement_theta_min        2.60
_shelx_estimated_absorpt_T_max     0.997
_shelx_estimated_absorpt_T_min     0.944
_exptl_absorpt_coefficient_mu      0.258
_exptl_absorpt_correction_T_max    0.7457
_exptl_absorpt_correction_T_min    0.6741
_exptl_absorpt_correction_type     multi-scan
_exptl_absorpt_process_details
;
SADABS-2016/2 (Bruker,2016/2) was used for absorption correction.
wR2(int) was 0.1077 before and 0.0799 after correction.
The Ratio of minimum to maximum transmission is 0.9040.
The \l/2 correction factor is Not present.
;
_exptl_absorpt_special_details     ?
_exptl_crystal_colour              'clear orange'
_exptl_crystal_colour_lustre       clear
_exptl_crystal_colour_modifier     .
_exptl_crystal_colour_primary      orange
_exptl_crystal_density_diffrn      1.589
_exptl_crystal_density_meas        ?
_exptl_crystal_density_method      ?
_exptl_crystal_description         needle
_exptl_crystal_F_000               736
loop_
  _exptl_crystal_face_index_h
  _exptl_crystal_face_index_k
  _exptl_crystal_face_index_l
  _exptl_crystal_face_perp_dist
 -1.00 1.00 0.00 0.1000
 0.00 -1.00 0.00 0.0300
 0.00 1.00 0.00 0.0390
 0.00 -1.00 2.00 0.0050
 0.00 1.00 -2.00 0.0050
 1.00 -1.00 0.00 0.0900

_exptl_crystal_recrystallization_method  'DCM solvent'
_exptl_crystal_size_max            0.228
_exptl_crystal_size_mid            0.165
_exptl_crystal_size_min            0.01
_exptl_transmission_factor_max     ?
_exptl_transmission_factor_min     ?
_diffrn_reflns_av_R_equivalents    0.0773
_diffrn_reflns_av_unetI/netI       0.0363
_diffrn_reflns_Laue_measured_fraction_full  0.999
_diffrn_reflns_Laue_measured_fraction_max  1.000
_diffrn_reflns_limit_h_max         9
_diffrn_reflns_limit_h_min         -9
_diffrn_reflns_limit_k_max         18
_diffrn_reflns_limit_k_min         -18
_diffrn_reflns_limit_l_max         19
_diffrn_reflns_limit_l_min         -19
_diffrn_reflns_number              57623
_diffrn_reflns_point_group_measured_fraction_full  0.999
_diffrn_reflns_point_group_measured_fraction_max  1.000
_diffrn_reflns_theta_full          25.242
_diffrn_reflns_theta_max           26.372
_diffrn_reflns_theta_min           2.602
_diffrn_ambient_temperature        120.00
_diffrn_detector                   'Bruker PHOTON III C14 MM CPAD'
_diffrn_detector_area_resol_mean   54.4
_diffrn_detector_type              'CPA sensor'
_diffrn_measured_fraction_theta_full  0.999
_diffrn_measured_fraction_theta_max  1.000
_diffrn_measurement_device         '3-circle diffractometer'
_diffrn_measurement_device_type    'Bruker D8 Venture'
_diffrn_measurement_method         '\w- and \f-scan'
_diffrn_radiation_monochromator    'focusing mirrors'
_diffrn_radiation_probe            X-ray
_diffrn_radiation_type             'Mo K\a'
_diffrn_radiation_wavelength       0.71073
_diffrn_source                     'microfocus sealed X-ray tube'
_diffrn_source_current             1.4
_diffrn_source_power               0.07
_diffrn_source_type                'Incoatec I\mS 3.0 microsource'
_diffrn_source_voltage             50.0
_diffrn_standards_number           0
_reflns_Friedel_coverage           0.000
_reflns_Friedel_fraction_full      .
_reflns_Friedel_fraction_max       .
_reflns_number_gt                  5178
_reflns_number_total               6157
_reflns_special_details
;
 Reflections were merged by SHELXL according to the crystal
 class for the calculation of statistics and refinement.
 
 _reflns_Friedel_fraction is defined as the number of unique
 Friedel pairs measured divided by the number that would be
 possible theoretically, ignoring centric projections and
 systematic absences.
;
_reflns_threshold_expression       'I > 2\s(I)'
_computing_bruker_data_scaling     'SADABS V2012/1 (Bruker AXS Inc.)'
_computing_cell_refinement         'SAINT v8.40A (Bruker AXS, 2019)'
_computing_data_collection         'APEX4 v.2022.1-1 (Bruker AXS, 2022)'
_computing_data_reduction          'SAINT v8.40A (Bruker AXS, 2019)'
_computing_molecular_graphics      'Olex2 1.5 (Dolomanov et al., 2009)'
_computing_publication_material    'Olex2 1.5 (Dolomanov et al., 2009)'
_computing_structure_refinement    'XL  (Sheldrick, 2008)'
_computing_structure_solution      'SHELXT 2018/2 (Sheldrick, 2018)'
_refine_diff_density_max           0.277
_refine_diff_density_min           -0.302
_refine_diff_density_rms           0.056
_refine_ls_extinction_coef         .
_refine_ls_extinction_method       none
_refine_ls_goodness_of_fit_ref     1.063
_refine_ls_hydrogen_treatment      constr
_refine_ls_matrix_type             full
_refine_ls_number_parameters       451
_refine_ls_number_reflns           6157
_refine_ls_number_restraints       0
_refine_ls_R_factor_all            0.0560
_refine_ls_R_factor_gt             0.0440
_refine_ls_restrained_S_all        1.063
_refine_ls_shift/su_max            0.001
_refine_ls_shift/su_mean           0.000
_refine_ls_structure_factor_coef   Fsqd
_refine_ls_weighting_details      
 'w=1/[\s^2^(Fo^2^)+(0.0285P)^2^+1.4379P] where P=(Fo^2^+2Fc^2^)/3'
_refine_ls_weighting_scheme        calc
_refine_ls_wR_factor_gt            0.0904
_refine_ls_wR_factor_ref           0.0952
_refine_special_details            ?
_olex2_refinement_description
;
1. Fixed Uiso
 At 1.2 times of:
  All C(H) groups, All C(H,H) groups
2.a Secondary CH2 refined with riding coordinates:
 C8(H8A,H8B), C24(H24A,H24B)
2.b Aromatic/amide H refined with riding coordinates:
 C3(H3), C4(H4), C5(H5), C6(H6), C10(H10), C12(H12), C13(H13), C15(H15),
 C16(H16), C19(H19), C20(H20), C21(H21), C22(H22), C26(H26), C28(H28), C29(H29),
  C31(H31), C32(H32)
;
_atom_sites_solution_hydrogens     geom
_atom_sites_solution_primary       dual
_atom_sites_solution_secondary     difmap
loop_
  _atom_site_label
  _atom_site_type_symbol
  _atom_site_fract_x
  _atom_site_fract_y
  _atom_site_fract_z
  _atom_site_U_iso_or_equiv
  _atom_site_adp_type
  _atom_site_occupancy
  _atom_site_site_symmetry_order
  _atom_site_calc_flag
  _atom_site_refinement_flags_posn
  _atom_site_refinement_flags_adp
  _atom_site_refinement_flags_occupancy
  _atom_site_disorder_assembly
  _atom_site_disorder_group
 B1 B 0.3354(3) 0.36633(19) 0.56619(17) 0.0176(5) Uani 1 1 d . . . . .
 C1 C 0.3054(3) 0.23642(16) 0.39287(15) 0.0152(4) Uani 1 1 d . . . . .
 C2 C 0.3314(3) 0.22544(16) 0.29749(15) 0.0171(4) Uani 1 1 d . . . . .
 C3 C 0.3561(3) 0.31447(18) 0.28256(16) 0.0219(5) Uani 1 1 d . . . . .
 H3 H 0.339726 0.378981 0.332209 0.026 Uiso 1 1 calc R U . . .
 C4 C 0.4038(3) 0.30927(19) 0.19665(17) 0.0271(5) Uani 1 1 d . . . . .
 H4 H 0.419080 0.369752 0.186987 0.032 Uiso 1 1 calc R U . . .
 C5 C 0.4295(3) 0.2153(2) 0.12410(16) 0.0271(5) Uani 1 1 d . . . . .
 H5 H 0.465311 0.212192 0.065481 0.033 Uiso 1 1 calc R U . . .
 C6 C 0.4032(3) 0.12619(18) 0.13685(16) 0.0221(5) Uani 1 1 d . . . . .
 H6 H 0.420293 0.062176 0.086786 0.027 Uiso 1 1 calc R U . . .
 C7 C 0.3516(3) 0.12986(17) 0.22280(15) 0.0174(4) Uani 1 1 d . . . . .
 C8 C 0.1961(3) 0.04067(16) 0.33094(15) 0.0171(4) Uani 1 1 d . . . . .
 H8A H 0.068170 0.027821 0.304748 0.020 Uiso 1 1 calc R U . . .
 H8B H 0.199072 -0.009533 0.356465 0.020 Uiso 1 1 calc R U . . .
 C9 C 0.2589(3) 0.15201(16) 0.41214(14) 0.0144(4) Uani 1 1 d . . . . .
 C10 C 0.2600(3) 0.17057(16) 0.50721(15) 0.0149(4) Uani 1 1 d . . . . .
 H10 H 0.234833 0.111108 0.518716 0.018 Uiso 1 1 calc R U . . .
 C11 C 0.2762(3) 0.27841(16) 0.67760(15) 0.0151(4) Uani 1 1 d . . . . .
 C12 C 0.1705(3) 0.19671(16) 0.69159(15) 0.0173(4) Uani 1 1 d . . . . .
 H12 H 0.110299 0.131398 0.637415 0.021 Uiso 1 1 calc R U . . .
 C13 C 0.1531(3) 0.21030(17) 0.78358(15) 0.0189(4) Uani 1 1 d . . . . .
 H13 H 0.082929 0.154422 0.793156 0.023 Uiso 1 1 calc R U . . .
 C14 C 0.2393(3) 0.30663(17) 0.86169(15) 0.0183(4) Uani 1 1 d . . . . .
 C15 C 0.3418(3) 0.38974(17) 0.84999(15) 0.0204(5) Uani 1 1 d . . . . .
 H15 H 0.398779 0.455583 0.904434 0.025 Uiso 1 1 calc R U . . .
 C16 C 0.3596(3) 0.37499(17) 0.75768(15) 0.0199(5) Uani 1 1 d . . . . .
 H16 H 0.429473 0.431292 0.748593 0.024 Uiso 1 1 calc R U . . .
 F1 F 0.50373(17) 0.43279(10) 0.61468(9) 0.0260(3) Uani 1 1 d . . . . .
 F2 F 0.19840(18) 0.41673(10) 0.59678(10) 0.0267(3) Uani 1 1 d . . . . .
 N1 N 0.2941(2) 0.26640(13) 0.58281(12) 0.0147(4) Uani 1 1 d . . . . .
 N2 N 0.2196(3) 0.32123(15) 0.95938(13) 0.0247(4) Uani 1 1 d . . . . .
 O1 O 0.3418(2) 0.33445(11) 0.46340(10) 0.0200(3) Uani 1 1 d . . . . .
 O2 O 0.1286(3) 0.24670(15) 0.96777(12) 0.0400(5) Uani 1 1 d . . . . .
 O3 O 0.2941(2) 0.40752(13) 1.02820(11) 0.0327(4) Uani 1 1 d . . . . .
 S1 S 0.33498(8) 0.01514(4) 0.23460(4) 0.02085(13) Uani 1 1 d . . . . .
 B2 B 0.2521(3) 0.88218(18) 0.52811(17) 0.0155(5) Uani 1 1 d . . . . .
 C17 C 0.1889(3) 0.80532(16) 0.63764(15) 0.0146(4) Uani 1 1 d . . . . .
 C18 C 0.1663(3) 0.83196(16) 0.73727(15) 0.0155(4) Uani 1 1 d . . . . .
 C19 C 0.1950(3) 0.93769(17) 0.80716(15) 0.0194(4) Uani 1 1 d . . . . .
 H19 H 0.234438 0.992222 0.789747 0.023 Uiso 1 1 calc R U . . .
 C20 C 0.1670(3) 0.96401(18) 0.90080(16) 0.0241(5) Uani 1 1 d . . . . .
 H20 H 0.186222 1.036180 0.947597 0.029 Uiso 1 1 calc R U . . .
 C21 C 0.1104(3) 0.88432(19) 0.92654(16) 0.0261(5) Uani 1 1 d . . . . .
 H21 H 0.091305 0.902373 0.991222 0.031 Uiso 1 1 calc R U . . .
 C22 C 0.0819(3) 0.77944(19) 0.85914(16) 0.0241(5) Uani 1 1 d . . . . .
 H22 H 0.043241 0.725716 0.877630 0.029 Uiso 1 1 calc R U . . .
 C23 C 0.1093(3) 0.75171(17) 0.76389(15) 0.0192(4) Uani 1 1 d . . . . .
 C24 C 0.2090(3) 0.62067(16) 0.59373(15) 0.0163(4) Uani 1 1 d . . . . .
 H24A H 0.335771 0.631491 0.620107 0.020 Uiso 1 1 calc R U . . .
 H24B H 0.174559 0.551733 0.534191 0.020 Uiso 1 1 calc R U . . .
 C25 C 0.2013(3) 0.70725(16) 0.56883(14) 0.0143(4) Uani 1 1 d . . . . .
 C26 C 0.2092(3) 0.68918(16) 0.47385(14) 0.0139(4) Uani 1 1 d . . . . .
 H26 H 0.201096 0.619024 0.425120 0.017 Uiso 1 1 calc R U . . .
 C27 C 0.2346(3) 0.73875(16) 0.34950(14) 0.0145(4) Uani 1 1 d . . . . .
 C28 C 0.1299(3) 0.64314(16) 0.27585(15) 0.0175(4) Uani 1 1 d . . . . .
 H28 H 0.050710 0.594402 0.291064 0.021 Uiso 1 1 calc R U . . .
 C29 C 0.1410(3) 0.61896(17) 0.18024(15) 0.0195(4) Uani 1 1 d . . . . .
 H29 H 0.070229 0.553963 0.129313 0.023 Uiso 1 1 calc R U . . .
 C30 C 0.2576(3) 0.69190(18) 0.16105(15) 0.0195(4) Uani 1 1 d . . . . .
 C31 C 0.3630(3) 0.78684(17) 0.23325(15) 0.0182(4) Uani 1 1 d . . . . .
 H31 H 0.443316 0.834888 0.217717 0.022 Uiso 1 1 calc R U . . .
 C32 C 0.3502(3) 0.81100(16) 0.32790(15) 0.0169(4) Uani 1 1 d . . . . .
 H32 H 0.420010 0.876675 0.378371 0.020 Uiso 1 1 calc R U . . .
 F3 F 0.14546(16) 0.93035(9) 0.49762(8) 0.0194(3) Uani 1 1 d . . . . .
 F4 F 0.43308(16) 0.93721(9) 0.54739(8) 0.0192(3) Uani 1 1 d . . . . .
 N3 N 0.2272(2) 0.76448(13) 0.44837(12) 0.0142(4) Uani 1 1 d . . . . .
 N4 N 0.2700(3) 0.66805(16) 0.06027(14) 0.0261(4) Uani 1 1 d . . . . .
 O4 O 0.19096(19) 0.88274(11) 0.61604(10) 0.0151(3) Uani 1 1 d . . . . .
 O5 O 0.1508(3) 0.59672(15) -0.00210(12) 0.0453(5) Uani 1 1 d . . . . .
 O6 O 0.3993(3) 0.72094(17) 0.04389(13) 0.0435(5) Uani 1 1 d . . . . .
 S2 S 0.05954(8) 0.61623(4) 0.68060(4) 0.02385(14) Uani 1 1 d . . . . .

loop_
  _atom_site_aniso_label
  _atom_site_aniso_U_11
  _atom_site_aniso_U_22
  _atom_site_aniso_U_33
  _atom_site_aniso_U_23
  _atom_site_aniso_U_13
  _atom_site_aniso_U_12
 B1 0.0213(12) 0.0128(11) 0.0181(12) 0.0074(10) 0.0053(10) 0.0028(9)
 C1 0.0112(9) 0.0139(10) 0.0188(11) 0.0067(9) 0.0017(8) 0.0026(8)
 C2 0.0146(10) 0.0181(11) 0.0187(11) 0.0103(9) -0.0006(8) 0.0010(8)
 C3 0.0219(11) 0.0189(11) 0.0240(12) 0.0116(10) -0.0012(9) 0.0001(9)
 C4 0.0288(13) 0.0269(13) 0.0276(13) 0.0192(11) -0.0035(10) -0.0028(10)
 C5 0.0274(12) 0.0364(14) 0.0181(11) 0.0169(11) 0.0005(9) 0.0000(10)
 C6 0.0225(11) 0.0259(12) 0.0161(11) 0.0094(10) 0.0010(9) 0.0041(9)
 C7 0.0141(10) 0.0208(11) 0.0183(11) 0.0111(9) 0.0008(8) 0.0024(8)
 C8 0.0190(11) 0.0146(10) 0.0163(10) 0.0065(9) 0.0032(8) 0.0035(8)
 C9 0.0132(10) 0.0125(10) 0.0169(10) 0.0059(8) 0.0024(8) 0.0042(8)
 C10 0.0124(10) 0.0121(10) 0.0210(11) 0.0084(9) 0.0034(8) 0.0028(8)
 C11 0.0130(10) 0.0167(10) 0.0175(10) 0.0085(9) 0.0030(8) 0.0064(8)
 C12 0.0174(10) 0.0133(10) 0.0168(10) 0.0047(9) -0.0001(8) 0.0013(8)
 C13 0.0183(11) 0.0179(11) 0.0205(11) 0.0102(9) 0.0027(8) 0.0019(9)
 C14 0.0180(10) 0.0212(11) 0.0175(11) 0.0105(9) 0.0041(8) 0.0054(9)
 C15 0.0219(11) 0.0148(11) 0.0170(11) 0.0029(9) 0.0010(9) 0.0011(9)
 C16 0.0227(11) 0.0144(10) 0.0217(11) 0.0080(9) 0.0050(9) 0.0043(9)
 F1 0.0267(7) 0.0197(7) 0.0228(7) 0.0082(6) 0.0013(5) -0.0068(5)
 F2 0.0349(8) 0.0226(7) 0.0358(8) 0.0199(6) 0.0182(6) 0.0175(6)
 N1 0.0157(9) 0.0131(8) 0.0155(9) 0.0070(7) 0.0031(7) 0.0036(7)
 N2 0.0269(10) 0.0268(11) 0.0172(10) 0.0092(9) 0.0037(8) 0.0034(9)
 O1 0.0287(8) 0.0110(7) 0.0190(8) 0.0070(6) 0.0029(6) 0.0025(6)
 O2 0.0545(12) 0.0347(10) 0.0238(9) 0.0158(8) 0.0075(8) -0.0071(9)
 O3 0.0401(10) 0.0269(9) 0.0158(8) 0.0024(7) 0.0010(7) -0.0027(8)
 S1 0.0299(3) 0.0182(3) 0.0169(3) 0.0084(2) 0.0077(2) 0.0101(2)
 B2 0.0188(12) 0.0116(11) 0.0153(11) 0.0061(9) 0.0004(9) 0.0033(9)
 C17 0.0102(9) 0.0149(10) 0.0194(11) 0.0091(9) 0.0014(8) 0.0023(8)
 C18 0.0126(10) 0.0155(10) 0.0158(10) 0.0055(8) 0.0005(8) 0.0032(8)
 C19 0.0169(10) 0.0191(11) 0.0199(11) 0.0077(9) 0.0006(8) 0.0039(9)
 C20 0.0240(12) 0.0224(12) 0.0199(11) 0.0047(10) 0.0024(9) 0.0070(9)
 C21 0.0304(13) 0.0325(13) 0.0160(11) 0.0103(10) 0.0102(9) 0.0109(11)
 C22 0.0265(12) 0.0275(12) 0.0226(12) 0.0144(10) 0.0102(9) 0.0082(10)
 C23 0.0200(11) 0.0189(11) 0.0188(11) 0.0087(9) 0.0045(9) 0.0053(9)
 C24 0.0194(11) 0.0136(10) 0.0164(10) 0.0071(9) 0.0039(8) 0.0048(8)
 C25 0.0125(9) 0.0130(10) 0.0161(10) 0.0067(8) 0.0019(8) 0.0013(8)
 C26 0.0121(9) 0.0115(10) 0.0160(10) 0.0051(8) 0.0027(8) 0.0022(8)
 C27 0.0160(10) 0.0137(10) 0.0151(10) 0.0066(8) 0.0034(8) 0.0063(8)
 C28 0.0183(10) 0.0155(10) 0.0203(11) 0.0096(9) 0.0048(8) 0.0047(8)
 C29 0.0217(11) 0.0169(11) 0.0164(11) 0.0051(9) 0.0015(8) 0.0050(9)
 C30 0.0224(11) 0.0243(12) 0.0166(11) 0.0115(9) 0.0051(9) 0.0108(9)
 C31 0.0177(10) 0.0185(11) 0.0239(11) 0.0135(9) 0.0060(9) 0.0067(9)
 C32 0.0173(10) 0.0152(10) 0.0188(11) 0.0083(9) 0.0022(8) 0.0045(8)
 F3 0.0243(7) 0.0163(6) 0.0194(6) 0.0088(5) 0.0004(5) 0.0084(5)
 F4 0.0181(6) 0.0164(6) 0.0177(6) 0.0065(5) -0.0009(5) -0.0021(5)
 N3 0.0151(8) 0.0130(8) 0.0133(8) 0.0054(7) 0.0015(7) 0.0030(7)
 N4 0.0336(11) 0.0316(11) 0.0198(10) 0.0150(9) 0.0082(9) 0.0139(9)
 O4 0.0191(7) 0.0114(7) 0.0146(7) 0.0054(6) 0.0025(6) 0.0050(6)
 O5 0.0648(14) 0.0375(11) 0.0169(9) 0.0078(8) -0.0027(9) -0.0069(10)
 O6 0.0385(11) 0.0662(14) 0.0331(10) 0.0331(10) 0.0121(8) 0.0043(10)
 S2 0.0328(3) 0.0156(3) 0.0232(3) 0.0100(2) 0.0121(2) 0.0038(2)

_geom_special_details
;
 All esds (except the esd in the dihedral angle between two l.s. planes)
 are estimated using the full covariance matrix.  The cell esds are taken
 into account individually in the estimation of esds in distances, angles
 and torsion angles; correlations between esds in cell parameters are only
 used when they are defined by crystal symmetry.  An approximate (isotropic)
 treatment of cell esds is used for estimating esds involving l.s. planes.
;
loop_
  _geom_bond_atom_site_label_1
  _geom_bond_atom_site_label_2
  _geom_bond_distance
  _geom_bond_site_symmetry_2
  _geom_bond_publ_flag
 B1 F1 1.380(3) . ?
 B1 F2 1.374(3) . ?
 B1 N1 1.571(3) . ?
 B1 O1 1.469(3) . ?
 C1 C2 1.456(3) . ?
 C1 C9 1.380(3) . ?
 C1 O1 1.318(2) . ?
 C2 C3 1.404(3) . ?
 C2 C7 1.403(3) . ?
 C3 H3 0.9500 . ?
 C3 C4 1.378(3) . ?
 C4 H4 0.9500 . ?
 C4 C5 1.391(3) . ?
 C5 H5 0.9500 . ?
 C5 C6 1.383(3) . ?
 C6 H6 0.9500 . ?
 C6 C7 1.395(3) . ?
 C7 S1 1.754(2) . ?
 C8 H8A 0.9900 . ?
 C8 H8B 0.9900 . ?
 C8 C9 1.504(3) . ?
 C8 S1 1.806(2) . ?
 C9 C10 1.391(3) . ?
 C10 H10 0.9500 . ?
 C10 N1 1.328(3) . ?
 C11 C12 1.398(3) . ?
 C11 C16 1.395(3) . ?
 C11 N1 1.432(3) . ?
 C12 H12 0.9500 . ?
 C12 C13 1.380(3) . ?
 C13 H13 0.9500 . ?
 C13 C14 1.385(3) . ?
 C14 C15 1.386(3) . ?
 C14 N2 1.466(3) . ?
 C15 H15 0.9500 . ?
 C15 C16 1.380(3) . ?
 C16 H16 0.9500 . ?
 N2 O2 1.222(2) . ?
 N2 O3 1.228(2) . ?
 B2 F3 1.388(3) . ?
 B2 F4 1.380(3) . ?
 B2 N3 1.570(3) . ?
 B2 O4 1.463(3) . ?
 C17 C18 1.455(3) . ?
 C17 C25 1.377(3) . ?
 C17 O4 1.323(2) . ?
 C18 C19 1.397(3) . ?
 C18 C23 1.408(3) . ?
 C19 H19 0.9500 . ?
 C19 C20 1.375(3) . ?
 C20 H20 0.9500 . ?
 C20 C21 1.390(3) . ?
 C21 H21 0.9500 . ?
 C21 C22 1.378(3) . ?
 C22 H22 0.9500 . ?
 C22 C23 1.395(3) . ?
 C23 S2 1.758(2) . ?
 C24 H24A 0.9900 . ?
 C24 H24B 0.9900 . ?
 C24 C25 1.502(3) . ?
 C24 S2 1.806(2) . ?
 C25 C26 1.398(3) . ?
 C26 H26 0.9500 . ?
 C26 N3 1.319(3) . ?
 C27 C28 1.392(3) . ?
 C27 C32 1.393(3) . ?
 C27 N3 1.428(3) . ?
 C28 H28 0.9500 . ?
 C28 C29 1.387(3) . ?
 C29 H29 0.9500 . ?
 C29 C30 1.382(3) . ?
 C30 C31 1.380(3) . ?
 C30 N4 1.469(3) . ?
 C31 H31 0.9500 . ?
 C31 C32 1.375(3) . ?
 C32 H32 0.9500 . ?
 N4 O5 1.221(3) . ?
 N4 O6 1.220(3) . ?

loop_
  _geom_angle_atom_site_label_1
  _geom_angle_atom_site_label_2
  _geom_angle_atom_site_label_3
  _geom_angle
  _geom_angle_site_symmetry_1
  _geom_angle_site_symmetry_3
  _geom_angle_publ_flag
 F1 B1 N1 110.61(18) . . ?
 F1 B1 O1 106.84(17) . . ?
 F2 B1 F1 111.36(18) . . ?
 F2 B1 N1 108.21(17) . . ?
 F2 B1 O1 109.48(18) . . ?
 O1 B1 N1 110.34(17) . . ?
 C9 C1 C2 123.83(19) . . ?
 O1 C1 C2 115.48(18) . . ?
 O1 C1 C9 120.54(18) . . ?
 C3 C2 C1 119.62(19) . . ?
 C7 C2 C1 120.86(19) . . ?
 C7 C2 C3 119.17(19) . . ?
 C2 C3 H3 119.7 . . ?
 C4 C3 C2 120.7(2) . . ?
 C4 C3 H3 119.7 . . ?
 C3 C4 H4 120.1 . . ?
 C3 C4 C5 119.8(2) . . ?
 C5 C4 H4 120.1 . . ?
 C4 C5 H5 119.8 . . ?
 C6 C5 C4 120.3(2) . . ?
 C6 C5 H5 119.8 . . ?
 C5 C6 H6 119.8 . . ?
 C5 C6 C7 120.4(2) . . ?
 C7 C6 H6 119.8 . . ?
 C2 C7 S1 123.42(16) . . ?
 C6 C7 C2 119.5(2) . . ?
 C6 C7 S1 116.81(17) . . ?
 H8A C8 H8B 107.8 . . ?
 C9 C8 H8A 109.1 . . ?
 C9 C8 H8B 109.1 . . ?
 C9 C8 S1 112.70(14) . . ?
 S1 C8 H8A 109.1 . . ?
 S1 C8 H8B 109.1 . . ?
 C1 C9 C8 120.35(18) . . ?
 C1 C9 C10 119.70(19) . . ?
 C10 C9 C8 119.84(18) . . ?
 C9 C10 H10 118.0 . . ?
 N1 C10 C9 123.93(19) . . ?
 N1 C10 H10 118.0 . . ?
 C12 C11 N1 121.32(18) . . ?
 C16 C11 C12 119.23(19) . . ?
 C16 C11 N1 119.40(18) . . ?
 C11 C12 H12 119.8 . . ?
 C13 C12 C11 120.45(19) . . ?
 C13 C12 H12 119.8 . . ?
 C12 C13 H13 120.5 . . ?
 C12 C13 C14 119.0(2) . . ?
 C14 C13 H13 120.5 . . ?
 C13 C14 C15 121.8(2) . . ?
 C13 C14 N2 118.93(19) . . ?
 C15 C14 N2 119.24(19) . . ?
 C14 C15 H15 120.6 . . ?
 C16 C15 C14 118.7(2) . . ?
 C16 C15 H15 120.6 . . ?
 C11 C16 H16 119.6 . . ?
 C15 C16 C11 120.8(2) . . ?
 C15 C16 H16 119.6 . . ?
 C10 N1 B1 119.29(17) . . ?
 C10 N1 C11 120.39(17) . . ?
 C11 N1 B1 120.05(16) . . ?
 O2 N2 C14 117.98(19) . . ?
 O2 N2 O3 123.54(19) . . ?
 O3 N2 C14 118.48(19) . . ?
 C1 O1 B1 125.94(17) . . ?
 C7 S1 C8 99.88(10) . . ?
 F3 B2 N3 109.77(17) . . ?
 F3 B2 O4 108.21(17) . . ?
 F4 B2 F3 110.09(17) . . ?
 F4 B2 N3 110.21(17) . . ?
 F4 B2 O4 109.52(17) . . ?
 O4 B2 N3 109.01(16) . . ?
 C25 C17 C18 124.07(19) . . ?
 O4 C17 C18 114.60(17) . . ?
 O4 C17 C25 121.30(18) . . ?
 C19 C18 C17 120.26(19) . . ?
 C19 C18 C23 119.12(19) . . ?
 C23 C18 C17 120.58(18) . . ?
 C18 C19 H19 119.5 . . ?
 C20 C19 C18 121.0(2) . . ?
 C20 C19 H19 119.5 . . ?
 C19 C20 H20 120.2 . . ?
 C19 C20 C21 119.6(2) . . ?
 C21 C20 H20 120.2 . . ?
 C20 C21 H21 119.7 . . ?
 C22 C21 C20 120.6(2) . . ?
 C22 C21 H21 119.7 . . ?
 C21 C22 H22 119.8 . . ?
 C21 C22 C23 120.3(2) . . ?
 C23 C22 H22 119.8 . . ?
 C18 C23 S2 122.77(16) . . ?
 C22 C23 C18 119.3(2) . . ?
 C22 C23 S2 117.81(17) . . ?
 H24A C24 H24B 107.8 . . ?
 C25 C24 H24A 109.0 . . ?
 C25 C24 H24B 109.0 . . ?
 C25 C24 S2 112.71(14) . . ?
 S2 C24 H24A 109.0 . . ?
 S2 C24 H24B 109.0 . . ?
 C17 C25 C24 121.67(18) . . ?
 C17 C25 C26 118.61(19) . . ?
 C26 C25 C24 119.72(18) . . ?
 C25 C26 H26 118.3 . . ?
 N3 C26 C25 123.40(19) . . ?
 N3 C26 H26 118.3 . . ?
 C28 C27 C32 120.39(19) . . ?
 C28 C27 N3 120.93(18) . . ?
 C32 C27 N3 118.68(18) . . ?
 C27 C28 H28 120.0 . . ?
 C29 C28 C27 120.05(19) . . ?
 C29 C28 H28 120.0 . . ?
 C28 C29 H29 120.9 . . ?
 C30 C29 C28 118.2(2) . . ?
 C30 C29 H29 120.9 . . ?
 C29 C30 N4 119.0(2) . . ?
 C31 C30 C29 122.40(19) . . ?
 C31 C30 N4 118.59(19) . . ?
 C30 C31 H31 120.4 . . ?
 C32 C31 C30 119.18(19) . . ?
 C32 C31 H31 120.4 . . ?
 C27 C32 H32 120.1 . . ?
 C31 C32 C27 119.7(2) . . ?
 C31 C32 H32 120.1 . . ?
 C26 N3 B2 119.40(17) . . ?
 C26 N3 C27 119.55(17) . . ?
 C27 N3 B2 120.95(16) . . ?
 O5 N4 C30 118.30(19) . . ?
 O6 N4 C30 117.8(2) . . ?
 O6 N4 O5 123.9(2) . . ?
 C17 O4 B2 123.54(16) . . ?
 C23 S2 C24 99.98(10) . . ?

loop_
  _geom_hbond_atom_site_label_D
  _geom_hbond_atom_site_label_H
  _geom_hbond_atom_site_label_A
  _geom_hbond_distance_DH
  _geom_hbond_distance_HA
  _geom_hbond_distance_DA
  _geom_hbond_angle_DHA
  _geom_hbond_site_symmetry_A
  _geom_hbond_publ_flag
 C16 H16 F1 0.95 2.20 2.897(2) 129.5 . yes

loop_
  _geom_torsion_atom_site_label_1
  _geom_torsion_atom_site_label_2
  _geom_torsion_atom_site_label_3
  _geom_torsion_atom_site_label_4
  _geom_torsion
  _geom_torsion_site_symmetry_1
  _geom_torsion_site_symmetry_2
  _geom_torsion_site_symmetry_3
  _geom_torsion_site_symmetry_4
  _geom_torsion_publ_flag
 C1 C2 C3 C4 171.7(2) . . . . ?
 C1 C2 C7 C6 -170.50(19) . . . . ?
 C1 C2 C7 S1 3.7(3) . . . . ?
 C1 C9 C10 N1 3.8(3) . . . . ?
 C2 C1 C9 C8 -12.0(3) . . . . ?
 C2 C1 C9 C10 171.70(19) . . . . ?
 C2 C1 O1 B1 -176.67(19) . . . . ?
 C2 C3 C4 C5 -0.6(3) . . . . ?
 C2 C7 S1 C8 24.2(2) . . . . ?
 C3 C2 C7 C6 2.7(3) . . . . ?
 C3 C2 C7 S1 176.87(16) . . . . ?
 C3 C4 C5 C6 1.6(4) . . . . ?
 C4 C5 C6 C7 -0.4(3) . . . . ?
 C5 C6 C7 C2 -1.7(3) . . . . ?
 C5 C6 C7 S1 -176.31(17) . . . . ?
 C6 C7 S1 C8 -161.45(17) . . . . ?
 C7 C2 C3 C4 -1.5(3) . . . . ?
 C8 C9 C10 N1 -172.43(18) . . . . ?
 C9 C1 C2 C3 172.0(2) . . . . ?
 C9 C1 C2 C7 -14.8(3) . . . . ?
 C9 C1 O1 B1 -1.1(3) . . . . ?
 C9 C8 S1 C7 -45.34(17) . . . . ?
 C9 C10 N1 B1 0.3(3) . . . . ?
 C9 C10 N1 C11 174.24(18) . . . . ?
 C11 C12 C13 C14 1.1(3) . . . . ?
 C12 C11 C16 C15 1.3(3) . . . . ?
 C12 C11 N1 B1 153.25(19) . . . . ?
 C12 C11 N1 C10 -20.7(3) . . . . ?
 C12 C13 C14 C15 0.3(3) . . . . ?
 C12 C13 C14 N2 179.56(19) . . . . ?
 C13 C14 C15 C16 -0.8(3) . . . . ?
 C13 C14 N2 O2 0.8(3) . . . . ?
 C13 C14 N2 O3 -178.8(2) . . . . ?
 C14 C15 C16 C11 0.0(3) . . . . ?
 C15 C14 N2 O2 -179.9(2) . . . . ?
 C15 C14 N2 O3 0.5(3) . . . . ?
 C16 C11 C12 C13 -1.9(3) . . . . ?
 C16 C11 N1 B1 -24.1(3) . . . . ?
 C16 C11 N1 C10 162.00(19) . . . . ?
 F1 B1 N1 C10 -122.1(2) . . . . ?
 F1 B1 N1 C11 63.9(2) . . . . ?
 F1 B1 O1 C1 125.0(2) . . . . ?
 F2 B1 N1 C10 115.6(2) . . . . ?
 F2 B1 N1 C11 -58.4(2) . . . . ?
 F2 B1 O1 C1 -114.3(2) . . . . ?
 N1 B1 O1 C1 4.7(3) . . . . ?
 N1 C11 C12 C13 -179.18(19) . . . . ?
 N1 C11 C16 C15 178.70(19) . . . . ?
 N2 C14 C15 C16 179.9(2) . . . . ?
 O1 B1 N1 C10 -4.1(3) . . . . ?
 O1 B1 N1 C11 -178.12(17) . . . . ?
 O1 C1 C2 C3 -12.5(3) . . . . ?
 O1 C1 C2 C7 160.63(19) . . . . ?
 O1 C1 C9 C8 172.75(18) . . . . ?
 O1 C1 C9 C10 -3.5(3) . . . . ?
 S1 C8 C9 C1 44.5(2) . . . . ?
 S1 C8 C9 C10 -139.27(17) . . . . ?
 C17 C18 C19 C20 177.3(2) . . . . ?
 C17 C18 C23 C22 -177.5(2) . . . . ?
 C17 C18 C23 S2 -0.8(3) . . . . ?
 C17 C25 C26 N3 8.4(3) . . . . ?
 C18 C17 C25 C24 -5.5(3) . . . . ?
 C18 C17 C25 C26 175.29(18) . . . . ?
 C18 C17 O4 B2 165.79(17) . . . . ?
 C18 C19 C20 C21 0.4(3) . . . . ?
 C18 C23 S2 C24 28.9(2) . . . . ?
 C19 C18 C23 C22 0.3(3) . . . . ?
 C19 C18 C23 S2 177.07(16) . . . . ?
 C19 C20 C21 C22 -0.1(4) . . . . ?
 C20 C21 C22 C23 0.0(4) . . . . ?
 C21 C22 C23 C18 -0.1(3) . . . . ?
 C21 C22 C23 S2 -176.97(18) . . . . ?
 C22 C23 S2 C24 -154.36(18) . . . . ?
 C23 C18 C19 C20 -0.5(3) . . . . ?
 C24 C25 C26 N3 -170.87(18) . . . . ?
 C25 C17 C18 C19 165.8(2) . . . . ?
 C25 C17 C18 C23 -16.4(3) . . . . ?
 C25 C17 O4 B2 -16.2(3) . . . . ?
 C25 C24 S2 C23 -45.25(17) . . . . ?
 C25 C26 N3 B2 3.5(3) . . . . ?
 C25 C26 N3 C27 179.77(18) . . . . ?
 C27 C28 C29 C30 0.0(3) . . . . ?
 C28 C27 C32 C31 -1.0(3) . . . . ?
 C28 C27 N3 B2 -147.34(19) . . . . ?
 C28 C27 N3 C26 36.4(3) . . . . ?
 C28 C29 C30 C31 0.3(3) . . . . ?
 C28 C29 C30 N4 -179.49(19) . . . . ?
 C29 C30 C31 C32 -1.0(3) . . . . ?
 C29 C30 N4 O5 15.5(3) . . . . ?
 C29 C30 N4 O6 -164.5(2) . . . . ?
 C30 C31 C32 C27 1.3(3) . . . . ?
 C31 C30 N4 O5 -164.3(2) . . . . ?
 C31 C30 N4 O6 15.7(3) . . . . ?
 C32 C27 C28 C29 0.4(3) . . . . ?
 C32 C27 N3 B2 33.2(3) . . . . ?
 C32 C27 N3 C26 -143.04(19) . . . . ?
 F3 B2 N3 C26 -137.02(18) . . . . ?
 F3 B2 N3 C27 46.8(2) . . . . ?
 F3 B2 O4 C17 144.70(17) . . . . ?
 F4 B2 N3 C26 101.6(2) . . . . ?
 F4 B2 N3 C27 -74.7(2) . . . . ?
 F4 B2 O4 C17 -95.3(2) . . . . ?
 N3 B2 O4 C17 25.4(3) . . . . ?
 N3 C27 C28 C29 -179.08(19) . . . . ?
 N3 C27 C32 C31 178.44(18) . . . . ?
 N4 C30 C31 C32 178.83(19) . . . . ?
 O4 B2 N3 C26 -18.7(3) . . . . ?
 O4 B2 N3 C27 165.11(16) . . . . ?
 O4 C17 C18 C19 -16.3(3) . . . . ?
 O4 C17 C18 C23 161.51(18) . . . . ?
 O4 C17 C25 C24 176.75(18) . . . . ?
 O4 C17 C25 C26 -2.5(3) . . . . ?
 S2 C24 C25 C17 39.2(2) . . . . ?
 S2 C24 C25 C26 -141.59(16) . . . . ?

_shelx_res_file
;
TITL test1_a.res in P-1
    24srv307.res
    created by SHELXL-2019/1 at 16:25:12 on 31-Oct-2024
REM Old TITL test1 in P-1
REM SHELXT solution in P-1: R1 0.120, Rweak 0.010, Alpha 0.043
REM <I/s> 0.000 for 0 systematic absences, Orientation as input
REM Formula found by SHELXT: C34 B2 N4 O4 F4 S2
CELL 0.71073 7.5842 14.6714 15.7222 117.095 91.101 102.629
ZERR 4 0.0003 0.0006 0.0006 0.002 0.002 0.002
LATT 1
SFAC C H B F N O S
UNIT 64 44 4 8 8 12 4

L.S. 8
PLAN  5
SIZE 0.01 0.165 0.228
TEMP -153.15
CONF
HTAB C16 F1
BOND
list 4
MORE -1
BOND $H
fmap 2 53
ACTA
REM <olex2.extras>
REM <HklSrc "%.\\24srv307.hkl">
REM </olex2.extras>

WGHT    0.028500    1.437900
FVAR       0.52195
B1    3    0.335388    0.366327    0.566194    11.00000    0.02134    0.01279 =
         0.01809    0.00743    0.00527    0.00277
C1    1    0.305423    0.236422    0.392873    11.00000    0.01123    0.01392 =
         0.01882    0.00666    0.00171    0.00257
C2    1    0.331424    0.225440    0.297493    11.00000    0.01463    0.01812 =
         0.01870    0.01034   -0.00064    0.00104
C3    1    0.356090    0.314475    0.282563    11.00000    0.02186    0.01893 =
         0.02397    0.01161   -0.00124    0.00012
AFIX  43
H3    2    0.339726    0.378981    0.332209    11.00000   -1.20000
AFIX   0
C4    1    0.403783    0.309268    0.196652    11.00000    0.02877    0.02689 =
         0.02763    0.01918   -0.00348   -0.00282
AFIX  43
H4    2    0.419080    0.369752    0.186987    11.00000   -1.20000
AFIX   0
C5    1    0.429487    0.215257    0.124102    11.00000    0.02739    0.03636 =
         0.01810    0.01690    0.00048    0.00000
AFIX  43
H5    2    0.465311    0.212192    0.065481    11.00000   -1.20000
AFIX   0
C6    1    0.403162    0.126194    0.136854    11.00000    0.02253    0.02593 =
         0.01614    0.00937    0.00100    0.00407
AFIX  43
H6    2    0.420293    0.062176    0.086786    11.00000   -1.20000
AFIX   0
C7    1    0.351613    0.129860    0.222802    11.00000    0.01406    0.02078 =
         0.01834    0.01107    0.00075    0.00238
C8    1    0.196071    0.040666    0.330944    11.00000    0.01901    0.01458 =
         0.01629    0.00650    0.00319    0.00353
AFIX  23
H8A   2    0.068170    0.027821    0.304748    11.00000   -1.20000
H8B   2    0.199072   -0.009533    0.356465    11.00000   -1.20000
AFIX   0
C9    1    0.258879    0.152012    0.412141    11.00000    0.01320    0.01247 =
         0.01688    0.00590    0.00245    0.00420
C10   1    0.259996    0.170567    0.507205    11.00000    0.01238    0.01210 =
         0.02098    0.00844    0.00342    0.00282
AFIX  43
H10   2    0.234833    0.111108    0.518716    11.00000   -1.20000
AFIX   0
C11   1    0.276194    0.278409    0.677597    11.00000    0.01300    0.01665 =
         0.01750    0.00850    0.00303    0.00643
C12   1    0.170515    0.196714    0.691590    11.00000    0.01738    0.01332 =
         0.01679    0.00472   -0.00008    0.00128
AFIX  43
H12   2    0.110299    0.131398    0.637415    11.00000   -1.20000
AFIX   0
C13   1    0.153060    0.210300    0.783580    11.00000    0.01830    0.01788 =
         0.02054    0.01021    0.00271    0.00186
AFIX  43
H13   2    0.082929    0.154422    0.793156    11.00000   -1.20000
AFIX   0
C14   1    0.239342    0.306628    0.861689    11.00000    0.01800    0.02122 =
         0.01752    0.01053    0.00407    0.00536
C15   1    0.341845    0.389740    0.849988    11.00000    0.02193    0.01476 =
         0.01704    0.00287    0.00102    0.00107
AFIX  43
H15   2    0.398779    0.455583    0.904434    11.00000   -1.20000
AFIX   0
C16   1    0.359609    0.374994    0.757685    11.00000    0.02273    0.01445 =
         0.02169    0.00799    0.00504    0.00426
AFIX  43
H16   2    0.429473    0.431292    0.748593    11.00000   -1.20000
AFIX   0
F1    4    0.503731    0.432789    0.614684    11.00000    0.02670    0.01965 =
         0.02279    0.00818    0.00133   -0.00679
F2    4    0.198401    0.416730    0.596779    11.00000    0.03491    0.02262 =
         0.03583    0.01990    0.01824    0.01750
N1    5    0.294124    0.266399    0.582811    11.00000    0.01572    0.01310 =
         0.01546    0.00696    0.00311    0.00360
N2    5    0.219614    0.321231    0.959375    11.00000    0.02694    0.02684 =
         0.01717    0.00922    0.00374    0.00340
O1    6    0.341761    0.334450    0.463395    11.00000    0.02870    0.01097 =
         0.01904    0.00702    0.00288    0.00252
O2    6    0.128628    0.246705    0.967770    11.00000    0.05448    0.03467 =
         0.02383    0.01584    0.00749   -0.00710
O3    6    0.294091    0.407523    1.028196    11.00000    0.04009    0.02688 =
         0.01581    0.00240    0.00096   -0.00274
S1    7    0.334981    0.015142    0.234599    11.00000    0.02992    0.01817 =
         0.01692    0.00845    0.00768    0.01005

B2    3    0.252096    0.882179    0.528115    11.00000    0.01883    0.01162 =
         0.01532    0.00610    0.00039    0.00326
C17   1    0.188877    0.805323    0.637637    11.00000    0.01017    0.01486 =
         0.01939    0.00910    0.00144    0.00227
C18   1    0.166311    0.831956    0.737266    11.00000    0.01263    0.01550 =
         0.01582    0.00546    0.00054    0.00324
C19   1    0.195006    0.937689    0.807158    11.00000    0.01686    0.01913 =
         0.01986    0.00768    0.00061    0.00394
AFIX  43
H19   2    0.234438    0.992222    0.789747    11.00000   -1.20000
AFIX   0
C20   1    0.167017    0.964009    0.900801    11.00000    0.02404    0.02245 =
         0.01986    0.00465    0.00243    0.00705
AFIX  43
H20   2    0.186222    1.036180    0.947597    11.00000   -1.20000
AFIX   0
C21   1    0.110438    0.884321    0.926540    11.00000    0.03035    0.03246 =
         0.01597    0.01032    0.01021    0.01088
AFIX  43
H21   2    0.091305    0.902373    0.991222    11.00000   -1.20000
AFIX   0
C22   1    0.081858    0.779438    0.859142    11.00000    0.02648    0.02750 =
         0.02261    0.01445    0.01017    0.00819
AFIX  43
H22   2    0.043241    0.725716    0.877630    11.00000   -1.20000
AFIX   0
C23   1    0.109330    0.751709    0.763885    11.00000    0.02002    0.01886 =
         0.01880    0.00871    0.00446    0.00525
C24   1    0.208956    0.620669    0.593734    11.00000    0.01942    0.01356 =
         0.01640    0.00708    0.00390    0.00477
AFIX  23
H24A  2    0.335771    0.631491    0.620107    11.00000   -1.20000
H24B  2    0.174559    0.551733    0.534191    11.00000   -1.20000
AFIX   0
C25   1    0.201346    0.707253    0.568830    11.00000    0.01246    0.01298 =
         0.01608    0.00667    0.00191    0.00131
C26   1    0.209162    0.689184    0.473845    11.00000    0.01209    0.01151 =
         0.01600    0.00508    0.00269    0.00222
AFIX  43
H26   2    0.201096    0.619024    0.425120    11.00000   -1.20000
AFIX   0
C27   1    0.234593    0.738745    0.349495    11.00000    0.01600    0.01370 =
         0.01508    0.00663    0.00343    0.00629
C28   1    0.129859    0.643140    0.275849    11.00000    0.01830    0.01547 =
         0.02031    0.00959    0.00478    0.00468
AFIX  43
H28   2    0.050710    0.594402    0.291064    11.00000   -1.20000
AFIX   0
C29   1    0.140953    0.618960    0.180245    11.00000    0.02173    0.01692 =
         0.01645    0.00508    0.00146    0.00496
AFIX  43
H29   2    0.070229    0.553963    0.129313    11.00000   -1.20000
AFIX   0
C30   1    0.257580    0.691904    0.161049    11.00000    0.02241    0.02430 =
         0.01658    0.01149    0.00513    0.01081
C31   1    0.362979    0.786842    0.233251    11.00000    0.01771    0.01847 =
         0.02386    0.01348    0.00599    0.00671
AFIX  43
H31   2    0.443316    0.834888    0.217717    11.00000   -1.20000
AFIX   0
C32   1    0.350249    0.810998    0.327900    11.00000    0.01729    0.01517 =
         0.01881    0.00828    0.00218    0.00446
AFIX  43
H32   2    0.420010    0.876675    0.378371    11.00000   -1.20000
AFIX   0
F3    4    0.145460    0.930354    0.497619    11.00000    0.02435    0.01634 =
         0.01940    0.00881    0.00040    0.00837
F4    4    0.433076    0.937212    0.547390    11.00000    0.01807    0.01640 =
         0.01774    0.00648   -0.00092   -0.00215
N3    5    0.227151    0.764478    0.448366    11.00000    0.01506    0.01302 =
         0.01333    0.00540    0.00154    0.00301
N4    5    0.269957    0.668052    0.060272    11.00000    0.03360    0.03158 =
         0.01979    0.01502    0.00824    0.01385
O4    6    0.190960    0.882740    0.616037    11.00000    0.01907    0.01141 =
         0.01458    0.00537    0.00250    0.00505
O5    6    0.150791    0.596722   -0.002099    11.00000    0.06479    0.03747 =
         0.01687    0.00780   -0.00271   -0.00693
O6    6    0.399282    0.720945    0.043891    11.00000    0.03847    0.06620 =
         0.03310    0.03310    0.01206    0.00428
S2    7    0.059544    0.616234    0.680603    11.00000    0.03284    0.01561 =
         0.02322    0.00999    0.01211    0.00379
HKLF 4


REM  test1_a.res in P-1
REM wR2 = 0.0952, GooF = S = 1.063, Restrained GooF = 1.063 for all data
REM R1 = 0.0440 for 5178 Fo > 4sig(Fo) and 0.0560 for all 6157 data
REM 451 parameters refined using 0 restraints

END

WGHT      0.0285      1.4379

REM Highest difference peak  0.277,  deepest hole -0.302,  1-sigma level  0.056
Q1    1   0.2244  0.8153  0.4854  11.00000  0.05    0.28
Q2    1   0.1795  0.7978  0.7582  11.00000  0.05    0.26
Q3    1   0.2497  0.0992  0.3772  11.00000  0.05    0.25
Q4    1   0.2179  0.8810  0.7785  11.00000  0.05    0.25
Q5    1   0.1867  0.6639  0.5804  11.00000  0.05    0.24
;
_shelx_res_checksum                64253
_shelx_hkl_file
;
  -1   0   0    5.60    1.80
  -1   0   0    2.90    2.10
  -1   0   0    4.50    2.30
  -1   0   0    6.80    1.60
  -1   0   0    4.00    1.70
  -1   0   0    3.90    1.50
  -1   0   0    5.10    1.60
   1   0   0    4.20    2.10
   1   0   0    3.90    1.50
   1   0   0    6.00    1.80
   1   0   0    6.60    2.40
   1   0   0    1.30    1.70
   1   0   0    5.10    1.40
   1   0   0    5.50    1.90
   1   0   0    3.50    1.30
  -2   0   0 8253.67  239.38
  -2   0   0 8255.37  235.78
  -2   0   0 8301.47  240.08
   2   0   0 8072.59  235.08
   2   0   0 7051.79  244.38
   2   0   0 8176.28  235.38
  -3   0   0  273.37   13.30
  -3   0   0  252.27   13.00
  -3   0   0  261.47   17.00
  -3   0   0  263.67   16.60
  -3   0   0  274.67   14.20
  -3   0   0  268.37   13.80
   3   0   0  255.27   13.60
   3   0   0  264.87   12.80
   3   0   0  275.57   12.70
   3   0   0  258.57   12.50
  -4   0   0  316.27   17.00
  -4   0   0  313.17   20.80
  -4   0   0  264.87   19.40
  -4   0   0  307.87   16.30
  -4   0   0  299.07   17.00
  -4   0   0  304.97   15.90
   4   0   0  339.67   15.10
   4   0   0  311.17   19.20
   4   0   0  317.67   17.00
   4   0   0  312.07   15.10
   4   0   0  298.97   14.70
   4   0   0  286.97   14.80
  -5   0   0   65.29    9.10
  -5   0   0   52.39   11.50
  -5   0   0   62.99    9.70
  -5   0   0   43.60   14.70
  -5   0   0   67.39   10.20
  -5   0   0   55.59    8.60
   5   0   0   52.09    6.10
   5   0   0   44.70    8.00
   5   0   0   50.79    6.20
   5   0   0   66.09    6.80
   5   0   0   51.39   10.10
   5   0   0   53.79    6.30
  -6   0   0  107.09   10.30
  -6   0   0  106.59   10.70
  -6   0   0  101.89   17.40
  -6   0   0  126.79   19.20
  -6   0   0  105.99   11.60
   6   0   0   87.99    7.70
   6   0   0   95.19    8.60
   6   0   0   94.69    9.10
   6   0   0   81.99   13.60
   6   0   0   95.79    8.70
   6   0   0   96.69   11.20
  -7   0   0  109.49   13.70
  -7   0   0  113.49   12.70
  -7   0   0  105.99   18.20
  -7   0   0  110.09   12.50
  -7   0   0  115.09   20.50
   7   0   0  138.39   15.90
   7   0   0  120.29    9.90
   7   0   0  110.59   13.20
   7   0   0  116.29    9.80
   7   0   0  118.99    9.00
  -8   0   0   25.40   12.50
  -8   0   0   22.00    6.50
  -8   0   0   24.30    8.10
  -8   0   0   18.00   10.90
   8   0   0   20.80    9.00
   8   0   0   21.80    9.80
   8   0   0   23.20    5.10
   8   0   0   29.00    5.50
  -9   0   0   39.30   17.10
  -9   0   0    4.40    5.60
  -9   0   0    4.00    6.40
  -9   0   0   13.80   11.70
   9   0   0   17.10    6.70
   9  -1   0    8.80    9.50
   9  -1   0   12.00    9.20
  -9   1   0   12.80    8.10
  -9   1   0    2.20    8.70
  -9   1   0   -0.90    6.10
  -9   1   0   13.20    6.90
  -9   1   0   33.90   13.50
   8  -1   0    4.30    4.40
   8  -1   0   12.30    8.90
   8  -1   0    5.30    5.90
  -8   1   0    6.20    8.60
  -8   1   0    4.20    4.30
  -8   1   0    2.80    4.80
  -8   1   0   -1.20    7.80
   7  -1   0   69.39   13.30
   7  -1   0   97.69   10.10
   7  -1   0  118.19   12.90
   7  -1   0   64.79    9.40
   7  -1   0   90.29    7.00
   7  -1   0   89.79    6.90
  -7   1   0  118.69   19.20
  -7   1   0  123.99   13.00
  -7   1   0  107.09   12.20
  -7   1   0  101.49   12.40
  -7   1   0   90.89   15.30
  -7   1   0   86.49   11.00
   6  -1   0   40.80    7.80
   6  -1   0   43.20    5.40
   6  -1   0   36.90    8.20
   6  -1   0   31.40    5.90
   6  -1   0   32.20    9.50
   6  -1   0   39.40    5.80
  -6   1   0   53.79   10.10
  -6   1   0   38.10    8.40
  -6   1   0   49.99   12.90
  -6   1   0   53.69   14.20
  -6   1   0   38.70    8.00
  -6   1   0   26.20    7.20
   5  -1   0    4.10    3.00
   5  -1   0    5.40    5.30
   5  -1   0    2.30    3.20
   5  -1   0    1.30    3.20
   5  -1   0    3.60    2.40
   5  -1   0   -0.60    2.00
  -5   1   0    3.30    4.10
  -5   1   0    3.80    3.80
  -5   1   0    2.20    3.70
  -5   1   0    3.20    5.10
  -5   1   0    1.20    3.10
  -5   1   0    2.50    3.00
   4  -1   0   50.49    7.50
   4  -1   0   33.60    6.30
   4  -1   0   25.80    6.60
   4  -1   0   38.60    5.30
   4  -1   0   38.80    6.50
  -4   1   0   33.70    6.90
  -4   1   0   32.20    8.30
  -4   1   0   39.20    7.80
  -4   1   0   38.10    6.80
  -4   1   0   44.50    7.30
  -4   1   0   47.00   11.10
   3  -1   0  357.46   16.50
   3  -1   0  385.66   18.60
   3  -1   0  378.36   14.30
   3  -1   0  397.96   17.70
   3  -1   0  391.16   17.80
  -3   1   0  370.26   17.80
  -3   1   0  367.76   20.80
  -3   1   0  382.86   16.90
  -3   1   0  340.57   19.40
  -3   1   0  369.16   14.20
  -3   1   0  353.76   18.00
   2  -1   0 4268.67  146.09
   2  -1   0 4955.30  146.29
   2  -1   0 4974.40  146.39
   2  -1   0 4871.21  146.29
   2  -1   0 4963.00  142.49
  -2   1   0 4878.11  147.69
  -2   1   0 5008.90  148.69
  -2   1   0 4914.51  142.39
  -2   1   0 4835.52  146.19
  -2   1   0 4764.82  146.19
  -2   1   0 5062.49  144.79
   1  -1   0    1.80    1.90
   1  -1   0    5.40    2.20
   1  -1   0    5.60    2.30
   1  -1   0    3.40    1.50
   1  -1   0    5.10    2.50
   1  -1   0    7.20    1.50
   1  -1   0    8.40    2.80
  -1   1   0    5.70    1.80
  -1   1   0    5.70    2.10
  -1   1   0    5.60    2.40
  -1   1   0    4.10    1.80
  -1   1   0    5.90    2.10
  -1   1   0    2.30    1.40
  -1   1   0    6.50    2.80
  -1  -1   0   18.70    3.10
  -1  -1   0   16.40    1.80
  -1  -1   0   21.00    3.60
  -1  -1   0   18.60    1.80
  -1  -1   0   16.80    3.70
  -1  -1   0   29.00    4.10
   1   1   0   18.50    1.70
   1   1   0   19.10    3.20
   1   1   0   21.40    3.60
   1   1   0   16.00    3.60
   1   1   0   14.70    3.30
   1   1   0   17.70    3.50
  -2  -1   0 2215.18   70.69
  -2  -1   0 2067.19   70.59
  -2  -1   0 2138.69   70.59
  -2  -1   0 2201.28   66.09
  -2  -1   0 2274.57   66.09
  -2  -1   0 2265.47   70.99
   2   1   0 2112.39   68.89
   2   1   0 2210.68   69.49
   2   1   0 2194.58   65.29
   2   1   0 2217.28   69.39
   2   1   0 2153.28   64.89
  -3  -1   0   12.20    4.00
  -3  -1   0   18.20    5.10
  -3  -1   0   12.20    5.40
  -3  -1   0   16.90    3.50
  -3  -1   0   12.60    3.00
  -3  -1   0   18.40    6.20
  -3  -1   0    8.80    4.30
   3   1   0   14.80    2.90
   3   1   0    8.90    3.30
   3   1   0   14.40    4.90
   3   1   0   10.30    3.70
   3   1   0    8.50    2.60
   3   1   0   13.50    4.30
  -4  -1   0  864.31   30.60
  -4  -1   0  811.12   33.00
  -4  -1   0  836.92   30.90
  -4  -1   0  807.22   37.10
  -4  -1   0  875.81   38.80
   4   1   0  838.42   28.10
   4   1   0  818.22   32.70
   4   1   0  853.81   33.30
   4   1   0  827.32   28.80
   4   1   0  806.92   33.70
  -5  -1   0  301.47   18.00
  -5  -1   0  342.57   23.60
  -5  -1   0  287.87   16.00
  -5  -1   0  306.37   15.60
   5   1   0  292.97   16.90
   5   1   0  288.67   17.40
   5   1   0  304.37   18.70
   5   1   0  303.27   12.80
  -6  -1   0  176.28   13.00
  -6  -1   0  176.28   18.50
  -6  -1   0  145.59   11.60
  -6  -1   0  163.38   13.80
  -6  -1   0  181.68   18.70
   6   1   0  146.69   12.90
   6   1   0  171.28   17.40
   6   1   0  170.68   13.10
   6   1   0  173.38   14.80
  -7  -1   0    9.00    8.30
  -7  -1   0   33.40   11.50
  -7  -1   0    9.50    5.90
  -7  -1   0    9.30    4.60
   7   1   0    7.70    5.90
   7   1   0   15.00    6.60
   7   1   0    8.50    5.30
   7   1   0   10.30    4.70
  -8  -1   0   63.59   19.70
  -8  -1   0   42.80    9.00
  -8  -1   0   78.49   18.70
  -8  -1   0   53.69   16.30
  -8  -1   0   48.90    8.80
   8   1   0   41.60    8.00
   8   1   0   54.29    9.80
   8   1   0   34.60   12.20
   8   1   0   52.29   11.30
   8   1   0   22.40    9.80
   9  -2   0   11.30    6.80
   9  -2   0    3.20    8.40
   9  -2   0    3.90    6.80
  -9   2   0    9.30    6.70
  -9   2   0   14.50    8.40
  -9   2   0   -3.10    7.90
  -9   2   0   16.10   10.50
  -9   2   0   13.40   10.70
   8  -2   0    8.20    5.20
   8  -2   0    9.20    6.20
   8  -2   0    8.30    7.80
  -8   2   0    0.00    4.90
  -8   2   0    6.30    8.00
  -8   2   0   -0.90    5.90
  -8   2   0    4.40    6.00
  -8   2   0   -4.50    6.00
   7  -2   0   41.00    9.30
   7  -2   0   18.80    8.30
   7  -2   0   39.20    9.30
   7  -2   0   17.30    6.20
  -7   2   0   23.70    8.10
  -7   2   0   22.60    7.60
  -7   2   0   26.20    7.90
  -7   2   0   30.30    8.10
  -7   2   0   45.10   13.30
  -7   2   0   42.40   13.10
   6  -2   0  118.09   13.90
   6  -2   0  132.99   12.40
   6  -2   0  107.69   11.30
   6  -2   0  111.99    6.10
   6  -2   0  110.99    6.60
   6  -2   0  116.59   11.50
  -6   2   0  122.99   12.80
  -6   2   0  121.39   12.70
  -6   2   0  139.69   20.30
  -6   2   0  105.29   12.30
  -6   2   0  127.79   20.90
  -6   2   0  128.79   12.10
   5  -2   0  160.58   14.50
   5  -2   0  190.48    8.90
   5  -2   0  201.38   14.30
   5  -2   0  180.58   13.20
   5  -2   0  188.48    8.70
   5  -2   0  190.08   14.10
  -5   2   0  171.08   12.70
  -5   2   0  172.48   14.40
  -5   2   0  188.88   16.80
  -5   2   0  170.38   13.90
  -5   2   0  178.78   14.40
  -5   2   0  181.28   17.50
   4  -2   0   53.09    8.50
   4  -2   0   53.99    4.70
   4  -2   0   48.80    8.00
   4  -2   0   55.39    7.60
   4  -2   0   64.19   10.70
  -4   2   0   59.79    8.20
  -4   2   0   54.29    4.30
  -4   2   0   47.90    9.40
  -4   2   0   88.39   15.30
  -4   2   0   62.99    9.90
  -4   2   0   50.29    8.00
   3  -2   0   41.20    7.40
   3  -2   0   43.40    6.00
   3  -2   0   33.50    6.50
   3  -2   0   34.60    3.80
   3  -2   0   30.60    6.40
  -3   2   0   24.30    3.20
  -3   2   0   37.50    6.80
  -3   2   0   26.60    5.70
  -3   2   0   33.40    7.30
  -3   2   0   38.60    5.90
  -3   2   0   35.10    8.50
  -3   2   0   36.60    7.90
   2  -2   0 3506.85  110.19
   2  -2   0 3502.65  106.39
   2  -2   0 3554.24  105.29
   2  -2   0 3605.64  108.69
   2  -2   0 3455.95  109.69
  -2   2   0 3584.24  105.39
  -2   2   0 3420.76  109.89
  -2   2   0 3566.24  109.59
  -2   2   0 3557.44  111.39
  -2   2   0 3613.14  106.79
  -2   2   0 3625.24  110.29
   1  -2   0  276.37   10.70
   1  -2   0  263.27   12.70
   1  -2   0  264.47   10.90
   1  -2   0  258.97   12.80
   1  -2   0  271.97   11.30
   1  -2   0  234.88   12.50
  -1   2   0  259.37   10.50
  -1   2   0  227.78   10.90
  -1   2   0  272.47   12.20
  -1   2   0  286.37   11.40
  -1   2   0  261.97   12.80
  -1   2   0  281.37   13.10
   0  -2   0 4168.28  126.19
   0   2   0 4174.58  125.79
   0   2   0 4257.87  126.39
  -1  -2   0  200.38    8.10
  -1  -2   0  208.58    9.10
  -1  -2   0  194.88    8.10
  -1  -2   0  206.98   10.50
  -1  -2   0  204.48   11.40
   1   2   0  208.88   11.40
   1   2   0  165.18    8.70
   1   2   0  162.98    9.00
   1   2   0  209.98    8.00
   1   2   0  199.18    7.70
   1   2   0  198.68   10.60
  -2  -2   0   85.99    7.40
  -2  -2   0   97.59    8.70
  -2  -2   0   84.69    8.00
  -2  -2   0   86.59    4.80
  -2  -2   0   95.09    4.90
  -2  -2   0   81.09    7.60
   2   2   0  103.09    8.50
   2   2   0  100.49    8.20
   2   2   0   94.09    8.20
   2   2   0   69.69    6.70
  -3  -2   0  182.08   13.40
  -3  -2   0  200.78   14.40
  -3  -2   0  185.88    8.90
  -3  -2   0  186.78   14.00
  -3  -2   0  201.48   12.30
  -3  -2   0  185.08    8.90
   3   2   0  199.18   13.20
   3   2   0  172.08   12.40
   3   2   0  196.28   13.10
  -4  -2   0   56.59    7.30
  -4  -2   0   72.69    6.00
  -4  -2   0   57.69    9.80
  -4  -2   0   87.69   10.40
  -4  -2   0   78.19    6.20
  -4  -2   0   78.69   12.90
   4   2   0   74.19    8.40
   4   2   0   68.39   11.30
   4   2   0   79.59    9.00
  -5  -2   0  206.88   11.40
  -5  -2   0  234.78   20.10
  -5  -2   0  180.98   11.40
  -5  -2   0  209.78   14.70
   5   2   0  174.98   14.10
   5   2   0  199.58   15.00
   5   2   0  202.78   15.50
  -6  -2   0  171.08   23.60
  -6  -2   0  124.69   10.30
  -6  -2   0  125.09   12.10
  -6  -2   0  152.58   17.60
  -6  -2   0  136.69   10.30
   6   2   0  172.38   15.70
   6   2   0  134.69   12.70
   6   2   0  162.38   16.10
   6   2   0  178.18   15.40
  -7  -2   0   20.20    7.00
  -7  -2   0   12.00    4.70
  -7  -2   0   10.80    8.60
  -7  -2   0   -0.60    6.60
  -7  -2   0    5.90    3.90
   7   2   0    9.40    7.50
   7   2   0    7.30    7.20
   7   2   0    4.60    5.60
   7   2   0   12.10    9.60
   7   2   0   20.90    6.70
  -8  -2   0   88.79    9.60
  -8  -2   0  134.39   24.30
  -8  -2   0  107.59   13.40
  -8  -2   0   92.79    9.70
  -8  -2   0  126.79   22.50
   8   2   0  105.79   11.90
   8   2   0   91.59   18.10
   8   2   0  123.79   14.70
   9  -3   0   41.60   10.10
   9  -3   0   42.90   10.80
   9  -3   0   27.70   12.10
  -9   3   0   31.80    9.80
  -9   3   0   41.70   14.10
  -9   3   0   36.20   10.80
  -9   3   0   41.40   15.70
   8  -3   0  240.28   18.90
   8  -3   0  239.38   19.50
   8  -3   0  197.58   21.30
  -8   3   0  219.48   20.40
  -8   3   0  224.68   19.70
  -8   3   0  215.08   23.60
  -8   3   0  238.98   19.30
  -8   3   0  238.98   25.60
  -8   3   0  228.78   20.60
   7  -3   0  158.38   14.20
   7  -3   0  151.98   15.20
   7  -3   0  155.08   17.30
  -7   3   0  151.78   15.40
  -7   3   0  180.38   20.20
  -7   3   0  157.78   16.60
  -7   3   0  178.28   15.40
  -7   3   0  137.69   15.10
   6  -3   0  320.47   21.20
   6  -3   0  339.17   23.10
   6  -3   0  325.57   21.70
   6  -3   0  346.77   19.70
  -6   3   0  322.67   26.60
  -6   3   0  322.57   22.10
  -6   3   0  335.77   22.90
  -6   3   0  379.96   26.40
  -6   3   0  325.57   22.30
  -6   3   0  308.97   19.10
   5  -3   0    1.10    3.70
   5  -3   0    0.70    3.20
   5  -3   0    4.40    1.50
   5  -3   0    0.80    5.00
   5  -3   0    1.20    3.00
  -5   3   0    4.10    3.30
  -5   3   0   -1.90    3.20
  -5   3   0   -1.10    3.50
  -5   3   0    3.40    3.00
  -5   3   0    1.00    4.70
   4  -3   0   17.10    5.50
   4  -3   0   17.30    6.20
   4  -3   0   24.30    6.60
   4  -3   0   24.90    5.60
   4  -3   0   19.80    3.10
  -4   3   0   18.60    4.60
  -4   3   0   12.20    5.80
  -4   3   0   15.80    6.60
  -4   3   0    8.80    5.00
  -4   3   0   13.70    2.80
  -4   3   0   19.20    7.80
   3  -3   0    1.70    3.20
   3  -3   0    2.00    2.10
   3  -3   0    7.60    4.20
   3  -3   0    4.30    2.90
   3  -3   0   -0.60    2.80
  -3   3   0    4.60    3.00
  -3   3   0    1.80    5.40
  -3   3   0    6.20    4.30
  -3   3   0    4.20    4.30
  -3   3   0    1.40    2.50
  -3   3   0   -0.60    3.60
  -3   3   0    3.10    3.40
   2  -3   0 3908.81  117.39
   2  -3   0 3747.32  114.89
   2  -3   0 3743.53  119.59
   2  -3   0 3754.62  115.19
   2  -3   0 3775.12  119.59
  -2   3   0 3856.01  115.49
  -2   3   0 3891.71  119.79
  -2   3   0 3803.22  115.09
  -2   3   0 3824.02  119.79
  -2   3   0 3861.71  119.69
  -2   3   0 3802.82  119.89
   1  -3   0  241.88   11.40
   1  -3   0  250.77   11.60
   1  -3   0  227.38   13.00
   1  -3   0  245.88   11.20
   1  -3   0  250.27   12.50
   1  -3   0  196.58   11.90
   1  -3   0  236.78   10.10
   1  -3   0  238.18   13.40
  -1   3   0  248.58   12.50
  -1   3   0  224.78   13.00
  -1   3   0  275.47   14.20
  -1   3   0  241.98   12.80
  -1   3   0  250.27   13.50
  -1   3   0  202.78   10.80
  -1   3   0  222.48   10.90
   0  -3   0 2229.78   71.29
   0  -3   0 2206.28   66.29
   0  -3   0 2268.87   65.69
   0  -3   0 2253.37   69.39
   0  -3   0 2313.67   68.79
   0  -3   0 2214.58   69.59
   0   3   0 2266.87   69.39
   0   3   0 2185.18   71.69
   0   3   0 2212.08   69.59
   0   3   0 2198.18   70.89
   0   3   0 2321.17   71.89
   0   3   0 1917.71   65.79
   0   3   0 2102.89   65.89
  -1  -3   0   73.59    6.10
  -1  -3   0   63.99    4.70
  -1  -3   0   66.59    5.50
  -1  -3   0   62.89    5.10
  -1  -3   0   65.19    7.00
  -1  -3   0   69.49    6.50
  -1  -3   0   66.69    7.80
   1   3   0   53.49    5.50
   1   3   0   60.29    7.10
   1   3   0   59.99    4.90
   1   3   0   73.39    5.40
   1   3   0   67.39    7.60
   1   3   0   51.99    4.70
   1   3   0   47.90    4.50
  -2  -3   0  231.98    9.90
  -2  -3   0  255.07   13.20
  -2  -3   0  224.38   13.30
  -2  -3   0  262.87   14.80
  -2  -3   0  242.98   10.30
  -2  -3   0  230.58   14.20
   2   3   0  259.17   15.40
   2   3   0  256.37   14.90
  -3  -3   0  847.52   28.30
  -3  -3   0  854.31   36.30
  -3  -3   0  817.62   36.10
  -3  -3   0  894.41   35.20
  -3  -3   0  879.41   28.50
  -3  -3   0  841.22   33.90
   3   3   0  878.91   35.70
   3   3   0  847.32   36.40
   3   3   0  863.71   36.30
   3   3   0  862.71   35.80
  -4  -3   0   64.79   11.80
  -4  -3   0   67.09   12.10
  -4  -3   0   57.59    4.90
  -4  -3   0   54.09    9.50
  -4  -3   0   66.19    8.10
  -4  -3   0   58.49    5.00
   4   3   0   85.19   12.10
   4   3   0   74.79    9.50
   4   3   0   74.89   11.30
   4   3   0   75.69   11.60
  -5  -3   0    4.10    3.90
  -5  -3   0    5.60    2.60
  -5  -3   0    4.20    6.70
  -5  -3   0   10.30    7.20
  -5  -3   0    5.50    2.10
   5   3   0   16.30    6.80
   5   3   0    5.20    4.80
   5   3   0    6.20    4.20
  -6  -3   0  119.39   19.80
  -6  -3   0  138.89    9.10
  -6  -3   0  142.99   13.70
  -6  -3   0  120.89   18.20
  -6  -3   0  124.79    9.20
   6   3   0  152.98   15.20
   6   3   0  132.59   14.70
   6   3   0  147.19   14.30
   6   3   0  159.38   15.50
  -7  -3   0    1.80    5.30
  -7  -3   0    2.70    6.80
  -7  -3   0    2.30    3.00
  -7  -3   0    4.00    8.50
  -7  -3   0    1.60    2.80
   7   3   0   -1.80    4.00
   7   3   0    0.00    6.20
   7   3   0    6.50    7.70
   7   3   0   15.30    7.30
   7   3   0   -7.90    7.10
  -8  -3   0   75.99   17.90
  -8  -3   0   78.79   14.20
   8   3   0   41.80   12.90
   8   3   0   43.80   12.10
   8   3   0   77.89   13.70
   8   3   0   37.50   10.50
   9  -4   0   32.30   11.50
   9  -4   0   35.50   10.30
   9  -4   0   44.00   11.70
  -9   4   0   30.90    9.50
  -9   4   0   46.20   12.00
  -9   4   0   50.89   17.10
  -9   4   0   29.80   11.50
  -9   4   0   51.89   12.60
   8  -4   0  109.69   16.40
   8  -4   0  122.29   13.30
   8  -4   0  101.29   17.50
  -8   4   0   78.89   12.80
  -8   4   0  102.99   20.30
  -8   4   0  126.29   18.70
  -8   4   0  113.09   17.00
  -8   4   0   95.19   15.50
   7  -4   0   23.80    8.10
   7  -4   0   42.70    8.80
   7  -4   0   28.20    9.60
  -7   4   0   35.10   10.40
  -7   4   0   15.70    7.30
  -7   4   0   46.70   11.30
  -7   4   0   28.30    9.80
  -7   4   0   12.20    5.80
  -7   4   0   22.50    8.20
   6  -4   0  155.68   15.40
   6  -4   0  149.59   12.30
   6  -4   0  132.09   14.10
   6  -4   0  161.38   15.60
  -6   4   0  134.69   15.00
  -6   4   0  144.59   16.10
  -6   4   0  147.89   12.80
  -6   4   0  176.08   16.60
  -6   4   0  113.49   17.60
   5  -4   0  162.08   11.60
   5  -4   0  151.18    7.40
   5  -4   0  152.08   16.10
   5  -4   0  142.89   14.00
   5  -4   0  158.28   14.60
  -5   4   0  138.39   14.60
  -5   4   0  132.79   15.50
  -5   4   0  141.59   16.50
  -5   4   0  144.49    7.20
  -5   4   0  154.28   11.90
  -5   4   0  144.09   14.40
   4  -4   0  543.25   22.80
   4  -4   0  543.05   27.80
   4  -4   0  481.65   26.70
   4  -4   0  514.35   20.00
   4  -4   0  492.75   25.20
  -4   4   0  528.65   28.20
  -4   4   0  540.75   20.40
  -4   4   0  526.55   27.40
  -4   4   0  517.75   22.90
  -4   4   0  543.55   30.00
  -4   4   0  520.15   26.50
   3  -4   0  175.78   10.70
   3  -4   0  172.68   12.50
   3  -4   0  194.88   14.50
   3  -4   0  202.08   15.00
   3  -4   0  183.68   10.40
  -3   4   0  183.38   14.50
  -3   4   0  177.88   15.40
  -3   4   0  169.78   14.30
  -3   4   0  179.58   10.80
  -3   4   0  175.18   14.40
  -3   4   0  195.18   11.30
   2  -4   0  426.96   19.00
   2  -4   0  372.26   22.30
   2  -4   0  427.36   18.50
   2  -4   0  425.66   18.00
   2  -4   0  427.06   21.90
   2  -4   0  456.25   19.60
  -2   4   0  419.06   21.90
  -2   4   0  430.96   19.40
  -2   4   0  444.26   22.50
  -2   4   0  457.75   21.30
  -2   4   0  416.16   17.80
   1  -4   0  805.52   32.80
   1  -4   0  835.22   30.00
   1  -4   0  820.82   30.10
   1  -4   0  782.62   28.90
   1  -4   0  869.91   32.40
   1  -4   0  870.01   28.80
  -1   4   0  820.72   32.10
  -1   4   0  806.32   32.70
  -1   4   0  835.12   29.90
  -1   4   0  817.72   33.40
  -1   4   0  820.62   29.80
  -1   4   0  824.42   32.90
   0  -4   0  300.17   21.20
   0  -4   0  317.87   15.50
   0  -4   0  332.77   15.20
   0  -4   0  333.87   11.60
   0  -4   0  304.87   15.40
   0  -4   0  311.17   17.30
   0   4   0  304.37   15.40
   0   4   0  306.47   12.00
   0   4   0  332.97   17.60
   0   4   0  270.37   11.80
   0   4   0  317.37   15.50
   0   4   0  261.27   16.80
   0   4   0  317.67   16.70
  -1  -4   0    3.80    3.80
  -1  -4   0    3.30    2.40
  -1  -4   0   -2.40    2.90
  -1  -4   0    1.20    2.40
  -1  -4   0    2.50    2.60
  -1  -4   0   -0.50    3.70
   1   4   0    3.00    3.00
   1   4   0    1.50    4.00
   1   4   0    2.20    2.20
   1   4   0    4.30    3.80
   1   4   0    4.20    2.50
   1   4   0   -0.30    1.40
  -2  -4   0   59.19    9.30
  -2  -4   0   60.29    5.00
  -2  -4   0   65.49    9.10
  -2  -4   0   67.09    6.50
  -2  -4   0   60.09    5.60
   2   4   0   61.99    4.20
   2   4   0   61.89    4.50
   2   4   0   69.79    9.10
   2   4   0   52.89    8.70
   2   4   0   51.29    8.00
  -3  -4   0   -0.60    3.40
  -3  -4   0    5.00    2.20
  -3  -4   0    3.30    3.20
  -3  -4   0    4.80    2.00
  -3  -4   0    0.60    3.50
  -3  -4   0    4.80    3.60
   3   4   0    2.30    3.50
   3   4   0    3.20    3.30
   3   4   0   12.90    5.30
   3   4   0    6.70    4.50
  -4  -4   0  169.28   16.70
  -4  -4   0  218.18    9.90
  -4  -4   0  212.68   15.80
  -4  -4   0  203.88   17.10
  -4  -4   0  199.18   14.40
   4   4   0  188.28   16.20
   4   4   0  169.88   15.10
   4   4   0  204.18   16.00
   4   4   0  194.38   16.40
  -5  -4   0   14.00    3.00
  -5  -4   0    9.50    2.80
  -5  -4   0    7.40    6.80
  -5  -4   0    4.20    4.50
  -5  -4   0    6.80    5.50
  -5  -4   0   13.70    5.70
   5   4   0    9.80    5.70
   5   4   0   14.40    6.40
   5   4   0    8.80    6.20
   5   4   0   22.60    7.60
  -6  -4   0   44.80   13.50
  -6  -4   0   50.29   13.20
  -6  -4   0   49.90   11.30
  -6  -4   0   48.10   14.30
   6   4   0   24.40    8.50
   6   4   0   24.50    9.20
   6   4   0   63.39   13.10
   6   4   0   29.70   10.00
  -7  -4   0   12.10    8.20
  -7  -4   0   12.10    8.10
   7   4   0   14.60    7.70
   7   4   0   10.60    6.40
   7   4   0    9.50    8.00
  -8  -4   0   24.00   11.90
  -8  -4   0   10.10   10.50
   8   4   0   10.40    8.00
   8   4   0    6.00    7.70
   9  -5   0   49.30   13.80
   9  -5   0   31.60   10.00
   9  -5   0   34.90   12.10
  -9   5   0   22.10   13.10
  -9   5   0   27.90   12.30
  -9   5   0   45.10   12.70
  -9   5   0   38.00   12.10
  -9   5   0   29.30   11.80
   8  -5   0   30.10   10.20
   8  -5   0   27.20    7.90
   8  -5   0   25.80   10.70
  -8   5   0   21.70    7.50
  -8   5   0    6.10    7.20
  -8   5   0   17.10   10.50
  -8   5   0   28.70   10.30
  -8   5   0   22.20   10.60
   7  -5   0   -2.20    4.00
   7  -5   0    0.50    5.70
   7  -5   0    3.20    5.40
   7  -5   0    7.90    5.80
  -7   5   0    5.60    5.90
  -7   5   0   -9.30    4.60
  -7   5   0    7.40    7.50
  -7   5   0    0.30    4.80
  -7   5   0    3.20    5.30
   6  -5   0  168.58   13.10
   6  -5   0  192.58   17.90
   6  -5   0  186.18   16.80
   6  -5   0  175.18   17.70
  -6   5   0  169.88   17.80
  -6   5   0  181.68   17.40
  -6   5   0  149.39   13.40
  -6   5   0  156.38   18.60
   5  -5   0  137.19   13.40
   5  -5   0  137.89    8.30
   5  -5   0  156.38   15.20
   5  -5   0  155.38   15.10
   5  -5   0  163.48   11.60
  -5   5   0  129.89    8.20
  -5   5   0  133.19   14.10
  -5   5   0  172.18   16.20
  -5   5   0  123.89   14.50
  -5   5   0  152.08   11.70
  -5   5   0  139.69   16.10
   4  -5   0   14.70    6.10
   4  -5   0   16.50    4.10
   4  -5   0   16.40    6.20
   4  -5   0   17.20    6.10
   4  -5   0   16.90    4.80
  -4   5   0   13.60    7.60
  -4   5   0   12.20    4.40
  -4   5   0    9.70    3.90
  -4   5   0    7.80    3.80
  -4   5   0   16.50    7.50
   3  -5   0   18.10    6.80
   3  -5   0   35.90   10.30
   3  -5   0   19.50    4.80
   3  -5   0   31.00    6.60
   3  -5   0   29.40    6.10
   3  -5   0   13.30    5.00
  -3   5   0   16.20    6.00
  -3   5   0   20.00    4.90
  -3   5   0   31.40    6.40
  -3   5   0   25.40    8.10
  -3   5   0   44.40   11.00
  -3   5   0   16.40    5.80
   2  -5   0  404.96   22.40
   2  -5   0  405.46   19.30
   2  -5   0  390.76   17.20
   2  -5   0  389.26   18.30
   2  -5   0  394.36   22.00
   2  -5   0  425.46   20.30
  -2   5   0  411.86   22.80
  -2   5   0  397.26   22.20
  -2   5   0  391.86   18.10
  -2   5   0  389.26   22.10
  -2   5   0  380.56   19.80
  -2   5   0  428.46   21.00
   1  -5   0   85.49    7.90
   1  -5   0   90.69    9.70
   1  -5   0   93.79    6.70
   1  -5   0   98.39    9.80
   1  -5   0   84.99    9.30
   1  -5   0   99.19    8.40
   1  -5   0   82.69    5.70
  -1   5   0   86.79   10.20
  -1   5   0   94.19    9.90
  -1   5   0  104.49   10.20
  -1   5   0   96.59    9.80
  -1   5   0   90.59    7.60
  -1   5   0   97.59    8.30
  -1   5   0   71.29    5.60
   0  -5   0  942.21   37.10
   0  -5   0  955.60   32.00
   0  -5   0  951.40   36.50
   0  -5   0  950.40   35.90
   0  -5   0  943.51   37.10
   0  -5   0 1000.80   39.90
   0  -5   0  952.90   32.30
   0   5   0  987.50   37.10
   0   5   0  970.10   37.00
   0   5   0 1002.70   36.80
   0   5   0  964.80   31.80
   0   5   0  919.01   38.50
   0   5   0  986.10   39.80
  -1  -5   0  117.99    8.40
  -1  -5   0  107.39    8.80
  -1  -5   0   99.99   11.00
  -1  -5   0   99.59   10.00
  -1  -5   0   97.69    8.20
  -1  -5   0  102.69    9.90
   1   5   0   93.39    9.80
   1   5   0  113.69    8.50
   1   5   0   86.69    6.40
   1   5   0  106.09    8.40
   1   5   0  107.09   11.60
   1   5   0  111.69   10.50
  -2  -5   0  125.19   11.60
  -2  -5   0  116.89    8.00
  -2  -5   0   91.59    7.20
  -2  -5   0  100.79    9.80
  -2  -5   0   98.59    8.00
   2   5   0  114.59   10.70
   2   5   0  101.09   12.50
   2   5   0   97.99    6.60
   2   5   0  105.99   10.40
   2   5   0  116.89    7.00
  -3  -5   0  120.29    7.30
  -3  -5   0   99.99    7.40
  -3  -5   0  113.29   11.60
  -3  -5   0  118.39    9.40
  -3  -5   0   99.39   11.30
   3   5   0  135.59   12.70
   3   5   0  112.29   12.60
   3   5   0  114.49   11.70
  -4  -5   0  317.27   19.30
  -4  -5   0  309.37   13.30
  -4  -5   0  319.37   13.70
  -4  -5   0  307.67   21.90
  -4  -5   0  298.27   22.10
   4   5   0  333.57   23.10
   4   5   0  286.17   20.30
   4   5   0  356.26   24.40
   4   5   0  361.46   22.90
  -5  -5   0   49.00   12.40
  -5  -5   0   54.49   14.00
  -5  -5   0   55.29   11.30
   5   5   0   54.39   11.10
   5   5   0   40.40    9.90
   5   5   0   67.59   14.70
   5   5   0   63.09   12.20
  -6  -5   0  383.86   30.50
  -6  -5   0  438.56   31.60
  -6  -5   0  414.96   27.60
   6   5   0  349.57   26.40
   6   5   0  425.46   28.80
   6   5   0  442.56   29.10
   6   5   0  329.47   25.90
  -7  -5   0  193.18   29.30
  -7  -5   0  108.99   18.60
   7   5   0  158.18   18.30
   7   5   0  125.09   16.60
   7   5   0  146.59   17.40
   9  -6   0    6.60    9.60
   9  -6   0   -0.30    6.90
   9  -6   0    2.40    9.80
  -9   6   0   -5.40   10.20
  -9   6   0    1.20    7.30
  -9   6   0   12.40   10.80
  -9   6   0   15.60    9.40
  -9   6   0   -9.70    5.50
   8  -6   0    0.40    5.70
   8  -6   0   -1.80    6.00
   8  -6   0   -6.40    4.60
  -8   6   0    6.50    7.80
  -8   6   0   -2.30    7.50
  -8   6   0    8.90    7.50
  -8   6   0    2.30    8.00
  -8   6   0    4.20    6.70
   7  -6   0   -3.70   10.70
   7  -6   0    6.50    6.40
   7  -6   0   -2.20    4.50
   7  -6   0    3.60    6.30
  -7   6   0    8.70    5.80
  -7   6   0   -3.80    5.50
  -7   6   0    0.90    5.70
  -7   6   0   11.70    5.70
  -7   6   0   -0.40    6.30
   6  -6   0    9.10    4.30
   6  -6   0   17.30    7.30
   6  -6   0   14.10    5.20
   6  -6   0   11.60    6.30
  -6   6   0    9.60    8.20
  -6   6   0   19.90    6.10
  -6   6   0   24.10    8.70
  -6   6   0   22.50    9.60
  -6   6   0   11.20    3.00
   5  -6   0   12.90    6.80
   5  -6   0   19.90    4.60
   5  -6   0   16.90    7.00
   5  -6   0   30.90    8.80
   5  -6   0   18.50    7.60
  -5   6   0   15.60    8.20
  -5   6   0   22.00    4.70
  -5   6   0   13.70    6.30
  -5   6   0   20.60    8.70
  -5   6   0   25.50    8.00
   4  -6   0    1.60    3.40
   4  -6   0    6.30    5.00
   4  -6   0    8.50    5.60
   4  -6   0    5.00    3.40
   4  -6   0    3.80    4.40
   4  -6   0    1.20    4.10
  -4   6   0    2.00    3.60
  -4   6   0    7.80    5.00
  -4   6   0   12.60    5.00
  -4   6   0    7.50    8.00
  -4   6   0   12.80    4.30
  -4   6   0    9.70    6.30
   3  -6   0   71.49    8.50
   3  -6   0   74.69    8.50
   3  -6   0   77.99   12.80
   3  -6   0   74.29    8.40
   3  -6   0   77.19    8.30
   3  -6   0  124.79   18.20
  -3   6   0   86.89   10.20
  -3   6   0   77.09   12.60
  -3   6   0   81.29   12.70
  -3   6   0   78.39    9.30
  -3   6   0   74.19    7.80
  -3   6   0  117.39   17.70
   2  -6   0  614.54   28.30
   2  -6   0  623.54   30.60
   2  -6   0  576.34   23.10
   2  -6   0  622.74   26.10
   2  -6   0  616.84   26.80
  -2   6   0  590.04   27.00
  -2   6   0  566.04   25.20
  -2   6   0  619.24   31.60
  -2   6   0  597.74   28.30
  -2   6   0  573.64   29.70
  -2   6   0  620.24   30.40
   1  -6   0  213.48   15.60
   1  -6   0  203.38   13.50
   1  -6   0  205.88   13.30
   1  -6   0  199.88   15.20
   1  -6   0  194.18   10.50
   1  -6   0  207.98   10.10
   1  -6   0  203.88   15.10
  -1   6   0  211.18   15.60
  -1   6   0  214.08   15.20
  -1   6   0  216.18   15.70
  -1   6   0  198.58   11.80
  -1   6   0  195.58   13.00
  -1   6   0  171.08    9.80
  -1   6   0  196.78   15.60
   0  -6   0  400.96   21.30
   0  -6   0  418.66   23.90
   0  -6   0  403.96   21.40
   0  -6   0  404.86   21.20
   0  -6   0  422.06   20.80
   0  -6   0  395.46   16.80
   0  -6   0  391.66   15.20
   0   6   0  396.76   23.30
   0   6   0  399.86   23.40
   0   6   0  438.16   19.00
   0   6   0  412.06   21.20
   0   6   0  402.06   21.00
   0   6   0  406.86   21.00
  -1  -6   0   49.99    7.70
  -1  -6   0   62.69    7.40
  -1  -6   0   92.29   12.50
  -1  -6   0   56.99    9.80
  -1  -6   0   85.89   13.90
  -1  -6   0   60.79    6.70
   1   6   0   56.39    7.10
   1   6   0   50.79    5.10
   1   6   0   90.89   12.10
   1   6   0   68.79   11.80
   1   6   0   56.29    7.00
   1   6   0   63.89    4.80
   1   6   0   74.49   11.90
  -2  -6   0   -1.20    2.70
  -2  -6   0    2.80    2.40
  -2  -6   0   -2.90    4.00
  -2  -6   0    3.30    2.50
   2   6   0    1.40    2.00
   2   6   0    1.20    2.00
   2   6   0    1.00    3.60
   2   6   0   -3.90    3.00
  -3  -6   0  730.83   27.70
  -3  -6   0  705.73   35.10
  -3  -6   0  699.93   34.00
  -3  -6   0  733.13   29.30
  -3  -6   0  705.93   27.10
   3   6   0  733.13   34.50
   3   6   0  740.33   35.00
   3   6   0  760.52   38.00
   3   6   0  697.93   34.10
  -4  -6   0    3.60    6.30
  -4  -6   0    1.40    1.80
  -4  -6   0    4.80    4.20
  -4  -6   0    4.30    4.80
  -4  -6   0    3.10    2.20
   4   6   0    2.90    4.90
   4   6   0   -1.00    5.10
   4   6   0   -0.10    6.30
   4   6   0   -1.90    5.10
  -5  -6   0  136.29   13.60
  -5  -6   0  145.19   18.10
  -5  -6   0  161.58   18.30
   5   6   0  140.49   16.80
   5   6   0  134.59   15.70
   5   6   0  188.48   19.50
   5   6   0  118.99   14.50
  -6  -6   0   30.70    9.40
  -6  -6   0   35.40   12.50
  -6  -6   0   43.70   13.70
   6   6   0   27.80   14.90
   6   6   0   19.70    9.40
  -7  -6   0   61.89   16.50
  -7  -6   0   59.19   13.90
   7   6   0   68.89   14.30
   7   6   0   61.19   13.20
   7   6   0   80.19   15.90
   7   6   0   77.49   14.80
   9  -7   0   -9.00    8.20
   9  -7   0    2.60    8.10
   9  -7   0    1.60    6.60
  -9   7   0   -6.60    7.80
  -9   7   0    3.40    9.90
  -9   7   0    3.80    8.10
  -9   7   0   22.70   10.90
  -9   7   0   -1.70    7.90
   8  -7   0   11.00    7.00
   8  -7   0   31.50   10.80
   8  -7   0    9.70    8.90
   8  -7   0    1.40    5.70
  -8   7   0   16.70    8.40
  -8   7   0   12.50    7.10
  -8   7   0    2.40    8.20
  -8   7   0    6.60    6.50
  -8   7   0    9.10    9.00
   7  -7   0   65.39   10.70
   7  -7   0   99.59   18.00
   7  -7   0  105.59   18.40
   7  -7   0   51.89   12.10
  -7   7   0   85.79   12.30
  -7   7   0  103.09   20.90
  -7   7   0   65.19   13.60
   6  -7   0   39.20   11.20
   6  -7   0   29.70   10.30
   6  -7   0   34.90    5.70
   6  -7   0   30.00    8.90
   6  -7   0   27.00    7.00
   6  -7   0   34.30   10.20
  -6   7   0   37.40   11.70
  -6   7   0   26.40   10.00
  -6   7   0   36.60    8.30
  -6   7   0   30.80   10.40
  -6   7   0   29.40    5.90
   5  -7   0   70.99   12.00
   5  -7   0   68.99    7.90
   5  -7   0   61.29   12.80
   5  -7   0   48.60   10.40
   5  -7   0   76.09    9.00
   5  -7   0   97.79   16.30
  -5   7   0   59.59   18.50
  -5   7   0   57.99    7.40
  -5   7   0   54.59    9.40
  -5   7   0   48.70   11.00
  -5   7   0   63.69   12.00
   4  -7   0  402.16   27.10
   4  -7   0  442.16   25.00
   4  -7   0  430.46   22.40
   4  -7   0  468.75   24.30
  -4   7   0  474.35   28.50
  -4   7   0  453.55   23.40
  -4   7   0  431.26   29.50
  -4   7   0  455.05   28.60
  -4   7   0  498.05   32.20
  -4   7   0  443.26   28.80
   3  -7   0  140.49   14.80
   3  -7   0  158.28   12.60
   3  -7   0  149.29   11.00
   3  -7   0  152.28   12.90
   3  -7   0  180.68   16.00
   3  -7   0  133.39   11.30
  -3   7   0  150.68   13.40
  -3   7   0  122.19   14.10
  -3   7   0  147.19   17.00
  -3   7   0  166.88   14.30
  -3   7   0  128.29   10.90
  -3   7   0  126.29   14.30
   2  -7   0   34.90    8.00
   2  -7   0   33.10    8.20
   2  -7   0   37.40    7.90
   2  -7   0   47.70    6.50
   2  -7   0   39.70    7.30
   2  -7   0   54.49   10.80
  -2   7   0   31.20   10.00
  -2   7   0   33.90    8.70
  -2   7   0   27.50    8.00
  -2   7   0   28.30    7.00
  -2   7   0   27.10    7.90
  -2   7   0   44.60    7.50
   1  -7   0   10.90    3.20
   1  -7   0   12.00    5.80
   1  -7   0   15.20    4.90
   1  -7   0   15.50    6.00
   1  -7   0    6.70    4.20
  -1   7   0    9.50    5.80
  -1   7   0   11.50    6.70
  -1   7   0    8.70    4.20
  -1   7   0    8.40    4.70
  -1   7   0    8.70    7.90
  -1   7   0    9.10    5.70
   0  -7   0   16.40    5.90
   0  -7   0    8.20    5.30
   0  -7   0   15.10    5.40
   0  -7   0    5.30    2.70
   0  -7   0   11.00    5.90
   0  -7   0   13.40    5.20
   0   7   0   13.80    6.80
   0   7   0   10.70    4.90
   0   7   0   18.90    5.20
   0   7   0   11.30    3.20
   0   7   0    8.20    5.50
   0   7   0   13.60    5.70
  -1  -7   0  408.36   19.10
  -1  -7   0  412.16   26.00
  -1  -7   0  374.06   20.40
  -1  -7   0  369.76   22.60
  -1  -7   0  444.36   23.80
  -1  -7   0  395.56   21.20
   1   7   0  329.97   16.00
   1   7   0  393.66   20.40
   1   7   0  387.86   25.60
   1   7   0  374.66   15.50
   1   7   0  401.76   22.90
   1   7   0  425.36   20.40
   1   7   0  379.56   24.30
  -2  -7   0  456.05   22.40
  -2  -7   0  511.85   23.60
  -2  -7   0  496.35   24.70
  -2  -7   0  511.75   27.40
   2   7   0  492.35   30.30
   2   7   0  454.75   27.20
   2   7   0  497.75   21.10
   2   7   0  484.65   27.40
   2   7   0  506.85   20.10
   2   7   0  508.25   21.70
  -3  -7   0    1.00    2.50
  -3  -7   0    7.30    5.00
  -3  -7   0    4.90    2.90
  -3  -7   0   -1.80    4.00
   3   7   0   -1.40    4.40
   3   7   0    0.90    4.60
   3   7   0   -3.40    4.20
  -4  -7   0  158.58   16.60
  -4  -7   0  166.68   17.70
  -4  -7   0  143.99   11.90
  -4  -7   0  159.58   10.00
  -4  -7   0  150.68    9.30
   4   7   0  139.29   18.00
   4   7   0  159.98   16.20
   4   7   0  192.38   18.20
   4   7   0  144.09   17.40
   4   7   0  129.89   14.70
  -5  -7   0   90.79   18.00
  -5  -7   0   88.69   10.60
  -5  -7   0  117.99   20.70
   5   7   0   68.99   15.60
   5   7   0   53.19   13.60
   5   7   0  103.09   15.90
   5   7   0  110.09   18.00
  -6  -7   0   95.09   14.60
  -6  -7   0   90.29   18.90
  -6  -7   0  110.59   20.20
   6   7   0   92.69   16.00
   6   7   0   65.09   14.50
   6   7   0   86.39   19.10
   6   7   0   78.39   16.90
  -7  -7   0   12.00    9.10
  -7  -7   0    7.30    8.80
  -7  -7   0   17.30   11.90
   7   7   0   -2.80    9.10
   7   7   0   26.40   10.50
   7   7   0   15.40    7.60
   9  -8   0   26.60    8.40
   9  -8   0   11.10    8.50
   9  -8   0   28.90   12.60
   9  -8   0   12.60   11.40
  -9   8   0   41.90   14.70
  -9   8   0   46.80   18.00
  -9   8   0   33.20   13.90
  -9   8   0   37.50   11.50
  -9   8   0   25.80   14.70
   8  -8   0   12.70    8.80
   8  -8   0    9.90    7.40
   8  -8   0   12.60    6.60
   8  -8   0    9.20    7.70
  -8   8   0   32.30   14.30
  -8   8   0   18.90    8.30
  -8   8   0   11.40    9.60
  -8   8   0   23.30    9.80
  -8   8   0    3.70    8.00
   7  -8   0  105.79   17.50
   7  -8   0   87.59   12.60
   7  -8   0   93.39   16.50
   7  -8   0   63.69   13.40
  -7   8   0   75.09    6.60
  -7   8   0   73.99   16.30
  -7   8   0  101.99   13.90
  -7   8   0   99.69   18.20
  -7   8   0  124.89   22.80
   6  -8   0   30.60    6.40
   6  -8   0   29.90    7.20
   6  -8   0   39.30   12.60
   6  -8   0   19.30    8.40
   6  -8   0   32.20    9.40
   6  -8   0   39.50   10.40
  -6   8   0   22.50   11.10
  -6   8   0   30.60   10.60
  -6   8   0   33.70   10.70
  -6   8   0   35.50    8.90
  -6   8   0   33.50   10.10
  -6   8   0   29.70    6.90
   5  -8   0  134.59   20.70
   5  -8   0  133.29   14.70
   5  -8   0  147.69   13.00
   5  -8   0  147.89   14.50
   5  -8   0   97.19   15.70
   5  -8   0  133.89   12.30
  -5   8   0  154.08   13.60
  -5   8   0  133.59   16.80
  -5   8   0  137.09   22.70
  -5   8   0  144.99   17.90
  -5   8   0  136.39   12.20
  -5   8   0  152.38   19.30
   4  -8   0   -0.20    4.50
   4  -8   0    2.20    3.70
   4  -8   0    5.60    5.70
   4  -8   0   -2.70    4.70
   4  -8   0    8.20    5.30
   4  -8   0    5.60    4.50
  -4   8   0   11.40    6.30
  -4   8   0   -0.30    3.90
  -4   8   0   -3.40    4.40
  -4   8   0    8.60   10.80
  -4   8   0    6.30    5.50
  -4   8   0   -0.40    3.80
   3  -8   0   59.49    7.10
   3  -8   0   62.99   11.40
   3  -8   0   92.29    9.60
   3  -8   0   95.29   10.90
   3  -8   0   74.39   14.20
   3  -8   0   80.39   12.40
  -3   8   0   78.89   14.60
  -3   8   0  116.09   17.30
  -3   8   0   74.09    8.60
  -3   8   0   69.69   12.20
  -3   8   0   74.09   12.20
   2  -8   0   21.80    7.80
   2  -8   0   26.20    7.50
   2  -8   0   18.50    4.00
   2  -8   0   12.80    6.00
   2  -8   0   17.40    6.00
   2  -8   0   20.20    7.50
  -2   8   0   17.10    6.60
  -2   8   0   19.00    5.80
  -2   8   0   11.30    5.70
  -2   8   0   15.20    6.10
  -2   8   0   29.80    9.80
  -2   8   0   15.50    5.40
   1  -8   0  621.74   28.60
   1  -8   0  577.44   31.00
   1  -8   0  587.74   22.70
   1  -8   0  601.74   31.40
   1  -8   0  586.54   32.00
   1  -8   0  560.14   28.40
  -1   8   0  622.34   31.30
  -1   8   0  597.84   32.30
  -1   8   0  587.74   28.20
  -1   8   0  620.24   33.60
  -1   8   0  552.64   24.90
  -1   8   0  583.54   31.00
   0  -8   0   41.70    8.80
   0  -8   0   31.20    9.00
   0  -8   0   35.20    8.70
   0  -8   0   43.40    9.40
   0  -8   0   42.10    6.30
   0  -8   0   35.00    9.20
   0   8   0   27.60    7.20
   0   8   0   39.20   10.40
   0   8   0   30.40    7.20
   0   8   0   26.60    8.90
   0   8   0   24.70    4.90
   0   8   0   26.80    6.50
  -1  -8   0    5.90    4.50
  -1  -8   0   -0.20    2.80
  -1  -8   0    5.40    4.50
  -1  -8   0   -0.50    2.10
  -1  -8   0   -0.50    1.80
   1   8   0   -2.80    4.70
   1   8   0   -2.10    4.60
   1   8   0    3.20    4.00
   1   8   0    0.10    1.70
   1   8   0   -1.10    2.20
   1   8   0   -2.30    3.80
   1   8   0    3.60    3.50
  -2  -8   0   27.70    6.60
  -2  -8   0   40.90    8.00
  -2  -8   0   24.30    8.80
  -2  -8   0   19.20    5.80
   2   8   0   41.80    6.30
   2   8   0   47.30    6.40
   2   8   0   37.30   11.90
   2   8   0   32.30    9.10
   2   8   0   34.40    9.40
  -3  -8   0  799.22   32.40
  -3  -8   0  766.12   35.80
  -3  -8   0  805.62   41.80
  -3  -8   0  845.22   41.50
   3   8   0  758.32   40.40
   3   8   0  897.51   46.20
  -4  -8   0  203.38   12.00
  -4  -8   0  254.47   20.60
  -4  -8   0  233.28   13.30
  -4  -8   0  197.08   20.90
   4   8   0  224.28   20.30
   4   8   0  174.18   20.80
   4   8   0  169.48   18.40
   4   8   0  255.77   21.70
   4   8   0  236.18   23.50
  -5  -8   0  207.78   22.10
  -5  -8   0  196.88   21.10
   5   8   0  197.18   19.50
   5   8   0  169.08   21.50
   5   8   0  239.58   23.80
   5   8   0  176.38   19.60
  -6  -8   0    3.90    9.00
  -6  -8   0    4.50    8.60
  -6  -8   0    2.50    6.70
   6   8   0   -2.60    7.10
   6   8   0   -2.50    5.30
   6   8   0   -6.50    6.00
   8  -9   0    1.20    7.80
   8  -9   0    5.30    5.40
   8  -9   0   -0.40    7.40
   8  -9   0    2.30    7.60
  -8   9   0    9.30    9.10
  -8   9   0    1.00    8.40
  -8   9   0    8.80    8.40
  -8   9   0   -4.90    9.50
  -8   9   0   -2.30    8.20
   7  -9   0   -5.10    6.50
   7  -9   0    4.10    6.80
   7  -9   0    0.00    6.40
   7  -9   0   13.90    6.10
  -7   9   0    2.90    8.40
  -7   9   0    8.00    7.10
  -7   9   0    4.80    4.00
  -7   9   0   -1.20    7.10
  -7   9   0    1.50    6.50
   6  -9   0   45.60   13.60
   6  -9   0   38.70   11.60
   6  -9   0   39.60    9.90
   6  -9   0   19.00    6.80
   6  -9   0   23.70    8.30
  -6   9   0   29.30    7.20
  -6   9   0   27.30   11.50
  -6   9   0   39.60   15.20
  -6   9   0   31.60   10.70
  -6   9   0   25.70    9.70
  -6   9   0   25.70    7.40
   5  -9   0  241.58   17.80
   5  -9   0  255.97   19.80
   5  -9   0  225.08   16.90
   5  -9   0  218.08   22.20
   5  -9   0  232.68   17.20
  -5   9   0  229.98   16.40
  -5   9   0  206.68   21.50
  -5   9   0  211.08   24.50
  -5   9   0  242.68   22.90
  -5   9   0  214.48   27.10
  -5   9   0  187.98   21.00
   4  -9   0   30.70    9.20
   4  -9   0   73.09   15.70
   4  -9   0   74.39   13.70
   4  -9   0   48.00   10.70
   4  -9   0   49.30    8.90
   4  -9   0   64.89   10.00
  -4   9   0   28.80    9.00
  -4   9   0   49.40    8.80
  -4   9   0   42.80   10.40
  -4   9   0   66.39   18.10
   3  -9   0   91.29   11.50
   3  -9   0   87.99   12.40
   3  -9   0  137.99   20.70
   3  -9   0  102.79   12.60
   3  -9   0   90.39    8.30
   3  -9   0   74.39   13.20
  -3   9   0  128.49   20.50
  -3   9   0  128.59   21.70
  -3   9   0   96.09   10.80
  -3   9   0  116.59   14.20
  -3   9   0   93.29   13.30
  -3   9   0  118.89   13.50
   2  -9   0  318.67   23.60
   2  -9   0  325.27   20.70
   2  -9   0  362.06   21.60
   2  -9   0  326.87   23.30
   2  -9   0  309.67   23.20
   2  -9   0  336.17   16.20
  -2   9   0  336.67   24.30
  -2   9   0  323.27   20.10
  -2   9   0  310.77   23.00
  -2   9   0  290.37   22.80
  -2   9   0  344.27   19.90
  -2   9   0  327.87   25.50
   1  -9   0   52.69   10.60
   1  -9   0   33.60    8.20
   1  -9   0   63.49   11.80
   1  -9   0   53.19   11.90
   1  -9   0   51.09   10.10
   1  -9   0   45.40    5.60
  -1   9   0   61.09   12.40
  -1   9   0   48.10   10.10
  -1   9   0   60.99   10.60
  -1   9   0   63.39   14.50
  -1   9   0   58.99    8.70
  -1   9   0   42.50   11.30
   0  -9   0   11.70    5.00
   0  -9   0   19.60    7.20
   0  -9   0   20.10    4.90
   0  -9   0   12.20    5.70
   0  -9   0   26.80    7.50
   0  -9   0   27.60    9.70
   0   9   0   25.50    8.80
   0   9   0   12.20    8.20
   0   9   0   18.30    4.50
   0   9   0   26.70    7.30
   0   9   0   19.10    6.30
   0   9   0   19.00    6.30
  -1  -9   0  242.88   19.50
  -1  -9   0  318.27   17.60
  -1  -9   0  287.17   19.40
  -1  -9   0  262.17   20.80
  -1  -9   0  280.97   19.40
   1   9   0  305.57   14.00
   1   9   0  265.57   22.90
   1   9   0  287.47   18.40
   1   9   0  279.27   24.00
   1   9   0  278.37   20.90
   1   9   0  305.27   18.90
  -2  -9   0  101.79   11.40
  -2  -9   0  123.89   12.20
  -2  -9   0  142.69   12.20
  -2  -9   0  119.69   14.70
   2   9   0  119.59   15.10
   2   9   0  128.19   10.70
   2   9   0  147.59   22.10
   2   9   0  111.89    8.20
  -3  -9   0    8.10    4.20
  -3  -9   0    8.50    5.00
  -3  -9   0    6.10    6.50
  -3  -9   0   11.10    6.90
   3   9   0    9.50    8.60
   3   9   0    8.40    8.90
   3   9   0   -0.50    5.80
   3   9   0    8.60    9.00
   3   9   0   15.40    4.00
  -4  -9   0   53.89   15.00
  -4  -9   0   64.79    9.00
  -4  -9   0   59.09    8.20
  -4  -9   0   61.99   13.30
   4   9   0   53.29   13.30
   4   9   0   89.49   17.50
   4   9   0   67.49   16.80
  -5  -9   0   27.90    9.80
  -5  -9   0   14.70   11.20
   5   9   0   22.70   10.20
   5   9   0   28.40   11.80
   5   9   0   25.50   10.80
  -6  -9   0   32.10   11.70
  -6  -9   0   16.00   11.60
   6   9   0   34.70   12.10
   6   9   0   18.30    9.40
   6   9   0   20.60   12.20
   8 -10   0   26.40   11.40
   8 -10   0   35.80   10.20
   8 -10   0   54.59   13.90
   8 -10   0   50.59   15.60
  -8  10   0   40.10   12.00
  -8  10   0   53.19   14.40
  -8  10   0   78.49   18.90
  -8  10   0   64.39   18.00
  -8  10   0   48.30   15.40
   7 -10   0   11.40    8.70
   7 -10   0    5.40    7.30
   7 -10   0    3.60    6.30
   7 -10   0   13.40    8.40
  -7  10   0    2.70    4.90
  -7  10   0   21.00   12.30
  -7  10   0   13.00    9.80
  -7  10   0   26.10   12.00
  -7  10   0    5.80    7.60
   6 -10   0  142.29   22.00
   6 -10   0  110.19   26.80
   6 -10   0  138.49   14.10
   6 -10   0  100.19   16.60
   6 -10   0   81.09   13.40
  -6  10   0  164.78   28.50
  -6  10   0   84.79   12.00
  -6  10   0  105.69   12.50
  -6  10   0  105.59   19.10
  -6  10   0  112.79   21.60
   5 -10   0   17.80    9.80
   5 -10   0   14.10    6.50
   5 -10   0   10.70    6.10
   5 -10   0   16.80    6.50
   5 -10   0    5.80    6.80
   5 -10   0   15.60    6.70
  -5  10   0   19.20    9.40
  -5  10   0   12.40    8.10
  -5  10   0    5.10    5.30
  -5  10   0    8.90    7.70
  -5  10   0   28.40   16.00
  -5  10   0    7.80    8.40
   4 -10   0   30.40    6.90
   4 -10   0   53.79   12.10
   4 -10   0   40.70    9.90
   4 -10   0   78.99   20.10
   4 -10   0   57.19   14.30
   4 -10   0   61.19   10.80
  -4  10   0   64.69   19.10
  -4  10   0   29.50    9.60
  -4  10   0   42.00   13.90
  -4  10   0   39.60    9.10
  -4  10   0   36.10   10.60
  -4  10   0   55.49   13.30
   3 -10   0  376.66   27.50
   3 -10   0  341.67   22.90
   3 -10   0  356.36   24.90
   3 -10   0  325.77   21.50
   3 -10   0  344.77   26.80
   3 -10   0  363.36   17.90
  -3  10   0  363.56   29.30
  -3  10   0  353.96   26.00
  -3  10   0  369.16   22.20
  -3  10   0  314.57   26.00
  -3  10   0  375.46   23.40
  -3  10   0  334.07   26.50
   2 -10   0   27.00   10.10
   2 -10   0   38.00   10.80
   2 -10   0   25.00    7.80
   2 -10   0   29.90    5.80
   2 -10   0   45.10    9.60
   2 -10   0   31.40    9.60
  -2  10   0   71.99   14.90
  -2  10   0   43.10    9.10
  -2  10   0   41.40   12.40
  -2  10   0   37.20    8.40
  -2  10   0   43.10   10.20
  -2  10   0   28.60    8.60
   1 -10   0  259.07   21.50
   1 -10   0  304.17   23.10
   1 -10   0  306.97   15.40
   1 -10   0  324.47   21.50
   1 -10   0  296.87   20.80
   1 -10   0  312.87   24.40
  -1  10   0  306.27   24.70
  -1  10   0  302.97   20.80
  -1  10   0  302.07   22.40
  -1  10   0  273.37   21.70
  -1  10   0  303.27   17.10
  -1  10   0  311.97   26.00
   0 -10   0  114.49   13.60
   0 -10   0   94.49   12.20
   0 -10   0  118.19    9.80
   0 -10   0   98.29   15.10
   0 -10   0  110.29   13.30
   0  10   0  117.19   13.50
   0  10   0  124.29   13.40
   0  10   0  119.49   19.90
   0  10   0  119.79   14.10
   0  10   0  104.29    8.60
   0  10   0  144.59   22.90
  -1 -10   0  107.09   13.30
  -1 -10   0  123.59   11.60
  -1 -10   0  127.39   14.90
  -1 -10   0  147.09   20.00
  -1 -10   0  160.38   15.20
   1  10   0  129.89    8.90
   1  10   0  105.99   12.40
   1  10   0  125.39   17.60
   1  10   0  144.39   17.90
   1  10   0  146.69   19.00
   1  10   0  149.69   13.90
  -2 -10   0   13.80    7.20
  -2 -10   0   13.90    5.90
  -2 -10   0   17.80    6.00
  -2 -10   0   10.70    5.90
   2  10   0   14.60    4.30
   2  10   0    6.50    4.40
   2  10   0    0.80    6.80
   2  10   0    8.00    8.90
  -3 -10   0   56.69   14.10
  -3 -10   0   60.39   12.90
  -3 -10   0   48.90    9.40
  -3 -10   0   48.80    9.40
   3  10   0   59.09    6.60
   3  10   0   42.30   12.30
   3  10   0   50.49   15.50
   3  10   0   53.99    5.40
  -4 -10   0    1.70    3.50
  -4 -10   0    7.90    6.00
  -4 -10   0    2.20    3.20
  -4 -10   0  -10.80    6.40
   4  10   0    2.80    3.60
   4  10   0    1.30    5.80
   4  10   0   -5.20    6.60
   4  10   0   -1.30    6.30
  -5 -10   0  130.49   22.30
  -5 -10   0  148.19   22.30
   5  10   0  116.39   20.60
   5  10   0  166.78   27.30
   5  10   0  106.69   18.60
   8 -11   0   12.50    9.90
   8 -11   0    1.40    7.20
   8 -11   0    7.70    7.60
   8 -11   0   -0.60    8.30
  -8  11   0   -0.30    9.30
  -8  11   0    9.10    4.80
  -8  11   0   15.60   10.90
  -8  11   0   -4.10    5.70
  -8  11   0    5.20   10.10
  -8  11   0   -4.90   10.50
  -8  11   0  -12.50   16.50
   7 -11   0   37.20   11.20
   7 -11   0   15.80    9.00
   7 -11   0   13.90    7.30
   7 -11   0   26.60   12.00
  -7  11   0    4.40    9.10
  -7  11   0   18.10   10.50
  -7  11   0   23.40   13.00
  -7  11   0   34.40    9.00
  -7  11   0   13.50    8.90
   6 -11   0   15.90    7.40
   6 -11   0   14.70   10.70
   6 -11   0    9.90    8.90
   6 -11   0    5.40    8.10
   6 -11   0   25.10    8.00
  -6  11   0   18.00    6.90
  -6  11   0   -0.40    6.20
  -6  11   0   19.70   14.90
  -6  11   0    6.10   10.50
  -6  11   0   25.60   10.90
   5 -11   0  270.97   27.00
   5 -11   0  319.97   23.40
   5 -11   0  304.57   19.80
   5 -11   0  304.87   21.80
   5 -11   0  310.27   28.50
   5 -11   0  358.36   25.30
  -5  11   0  285.67   28.80
  -5  11   0  318.97   28.50
  -5  11   0  291.37   24.20
  -5  11   0  313.67   26.20
  -5  11   0  323.17   32.90
  -5  11   0  301.07   21.80
   4 -11   0   44.30   12.30
   4 -11   0   42.50   12.20
   4 -11   0   44.50    7.90
   4 -11   0   60.89   12.20
   4 -11   0   45.10   10.30
   4 -11   0   43.20   11.30
  -4  11   0   90.29   16.60
  -4  11   0   83.69   13.20
  -4  11   0   30.40    8.90
  -4  11   0   77.79   16.00
  -4  11   0   55.29   13.60
  -4  11   0   73.79   21.10
   3 -11   0  106.39   19.20
   3 -11   0  120.89   21.00
   3 -11   0   83.99    8.60
   3 -11   0   89.49   15.20
   3 -11   0   92.59   14.20
   3 -11   0   93.29   15.90
  -3  11   0   75.99   16.10
  -3  11   0   98.99   17.20
  -3  11   0  123.69   19.30
  -3  11   0   99.79   14.00
  -3  11   0   96.89   20.40
  -3  11   0  100.89   14.80
   2 -11   0   49.30   10.90
   2 -11   0   53.99   13.10
   2 -11   0   44.00   11.10
   2 -11   0   51.59    7.40
   2 -11   0   54.29   12.70
   2 -11   0   39.10   11.70
  -2  11   0   40.40    9.80
  -2  11   0   63.59   16.40
  -2  11   0   49.10    9.90
  -2  11   0   52.29   10.50
  -2  11   0   34.30   10.30
  -2  11   0   66.69   14.80
   1 -11   0    2.70    4.90
   1 -11   0    1.20    4.00
   1 -11   0    0.70    4.90
   1 -11   0    5.40    3.70
   1 -11   0   -3.50    5.00
  -1  11   0    2.90    6.40
  -1  11   0   -0.60    6.10
  -1  11   0    1.40    4.20
  -1  11   0   15.40    9.80
  -1  11   0    5.90    5.90
  -1  11   0    5.70    6.00
   0 -11   0  118.19   14.20
   0 -11   0  128.19   18.20
   0 -11   0  120.09   10.00
   0 -11   0  141.19   19.30
   0 -11   0  133.39   19.30
   0  11   0  117.69    9.00
   0  11   0   93.59   14.60
   0  11   0  122.79   20.90
   0  11   0   99.99   15.30
   0  11   0   91.99   13.90
   0  11   0   92.89   18.20
  -1 -11   0    6.50    4.20
  -1 -11   0    1.20    4.10
  -1 -11   0    8.90    5.20
  -1 -11   0   -0.50    5.50
  -1 -11   0    0.90    5.70
   1  11   0    5.10    6.40
   1  11   0   12.90   10.30
   1  11   0    6.00    5.30
  -2 -11   0  247.98   20.50
  -2 -11   0  218.48   18.30
  -2 -11   0  250.87   22.80
  -2 -11   0  230.08   17.80
   2  11   0  210.78   15.60
   2  11   0  200.18   22.70
   2  11   0  245.98   29.30
  -3 -11   0   -1.40    5.00
  -3 -11   0   -2.30    3.60
  -3 -11   0    1.50    3.70
  -3 -11   0    9.80    8.60
   3  11   0   -1.60    2.70
   3  11   0   -1.90    7.50
   3  11   0    0.50    6.90
  -4 -11   0   10.40    4.70
  -4 -11   0   21.60   10.10
  -4 -11   0    8.50    8.80
  -4 -11   0    1.10    3.90
   4  11   0    9.70    4.10
   4  11   0   10.60    8.50
   4  11   0   22.50   12.90
   4  11   0    6.20    7.60
  -5 -11   0    3.50    3.00
  -5 -11   0    8.20    7.70
  -5 -11   0   -9.50    9.00
   5  11   0   -6.20    9.20
   5  11   0    0.90    8.10
   5  11   0    5.40    4.20
   5  11   0    7.10    8.30
   7 -12   0  131.39   14.90
   7 -12   0   95.59   17.70
   7 -12   0  127.49   19.40
  -7  12   0  123.69   14.20
  -7  12   0  106.99   24.70
  -7  12   0  132.49   26.60
  -7  12   0  121.89   22.90
  -7  12   0  109.79   16.60
   6 -12   0    1.10    7.60
   6 -12   0   -5.20    4.60
   6 -12   0   10.30   10.00
   6 -12   0    9.70    8.30
   6 -12   0    5.20    5.80
  -6  12   0    2.10    7.70
  -6  12   0    8.10    8.30
  -6  12   0    2.10    6.00
  -6  12   0    7.40   12.40
  -6  12   0    5.60    8.90
   5 -12   0   36.20    7.60
   5 -12   0   59.89   15.80
   5 -12   0   44.30   10.80
   5 -12   0   12.60    9.90
   5 -12   0   33.10   11.40
  -5  12   0   46.60   14.20
  -5  12   0   52.99   20.00
  -5  12   0   24.50   12.30
  -5  12   0   55.59   13.10
  -5  12   0   30.10    8.40
  -5  12   0   40.00   12.60
   4 -12   0  140.69   25.00
   4 -12   0   68.29   15.30
   4 -12   0  142.29   18.60
   4 -12   0  105.59   18.30
   4 -12   0  103.19   19.60
  -4  12   0   97.29   20.00
  -4  12   0  107.19   17.20
  -4  12   0   95.69   17.90
  -4  12   0  132.59   22.60
  -4  12   0   97.59   22.90
  -4  12   0  104.39   18.10
   3 -12   0   20.40    9.10
   3 -12   0   20.20    5.20
   3 -12   0   23.00    8.60
   3 -12   0   30.40   11.40
   3 -12   0   28.50    9.40
   3 -12   0   16.70    8.80
  -3  12   0   25.60    9.60
  -3  12   0   17.50    9.60
  -3  12   0   10.60   10.40
  -3  12   0   31.30   11.90
  -3  12   0   30.60    9.30
  -3  12   0   15.70    7.10
   2 -12   0    5.70    3.50
   2 -12   0   -2.30    5.80
   2 -12   0    9.60    7.40
   2 -12   0   18.00    6.80
   2 -12   0   -5.50    5.10
   2 -12   0   -5.10    5.30
  -2  12   0    0.60    6.50
  -2  12   0    1.40    8.80
  -2  12   0    5.00    4.70
  -2  12   0   13.60    7.30
  -2  12   0    0.10    6.40
  -2  12   0    6.70    5.90
   1 -12   0    4.40    6.30
   1 -12   0   -2.50    5.50
   1 -12   0   -4.90    5.60
   1 -12   0   -1.00    4.10
   1 -12   0   -0.80    3.30
  -1  12   0    0.70    8.60
  -1  12   0   10.70    4.70
  -1  12   0   -1.90    6.60
  -1  12   0    5.60    7.70
  -1  12   0   -1.20    5.60
   0 -12   0   71.79    8.50
   0 -12   0   76.89   15.30
   0 -12   0   65.09   15.10
   0 -12   0   69.09   15.40
   0 -12   0   86.19   15.30
   0  12   0   72.59   14.10
   0  12   0   64.69    8.70
   0  12   0   59.29   16.70
  -1 -12   0   42.00   12.50
  -1 -12   0   56.09   10.40
  -1 -12   0   58.69   14.40
  -1 -12   0   45.60   10.50
  -1 -12   0   45.50   11.70
   1  12   0   48.60   14.70
   1  12   0   53.19   11.70
   1  12   0   61.19   17.50
  -2 -12   0   91.99   18.60
  -2 -12   0   68.59   11.70
  -2 -12   0   55.99   11.90
  -2 -12   0   76.29   14.20
   2  12   0   59.89   17.60
   2  12   0   70.19   10.80
   2  12   0   75.19   17.80
  -3 -12   0   -0.50    7.60
  -3 -12   0   -0.80    4.10
  -3 -12   0    3.70    4.50
  -3 -12   0    2.00    5.90
   3  12   0    1.30    7.40
   3  12   0    8.90    8.60
  -4 -12   0   18.90   11.90
  -4 -12   0   21.10    5.80
  -4 -12   0    8.70    5.10
  -4 -12   0   17.20    8.70
   4  12   0   10.30   12.90
   4  12   0    3.00    6.80
   4  12   0    0.60    9.10
   7 -13   0   10.40    8.40
   7 -13   0    4.00    7.80
   7 -13   0    7.00    8.90
  -7  13   0    2.40   10.30
  -7  13   0   16.60    6.50
  -7  13   0   13.20    7.50
  -7  13   0    3.90   10.90
   6 -13   0    8.10    7.40
   6 -13   0   16.90    8.50
   6 -13   0   14.70   11.30
   6 -13   0    5.40    5.60
   6 -13   0    7.60   11.30
  -6  13   0    6.80    9.40
  -6  13   0   21.50    9.90
  -6  13   0   14.20   16.80
  -6  13   0    0.20    9.80
   5 -13   0   28.10   10.70
   5 -13   0   14.00    8.40
   5 -13   0   23.30    7.10
   5 -13   0   25.90   11.60
   5 -13   0   30.90   13.50
  -5  13   0   56.29   14.80
  -5  13   0   14.70   15.60
  -5  13   0   31.90   10.20
  -5  13   0   33.80   14.80
  -5  13   0   42.00   22.40
  -5  13   0   44.50   12.50
   4 -13   0   -3.20    7.00
   4 -13   0    4.80    7.20
   4 -13   0   -0.90    7.40
   4 -13   0    2.90    4.40
   4 -13   0    3.00    5.00
  -4  13   0   -1.60   13.00
  -4  13   0  -10.60    6.40
  -4  13   0    4.00    8.90
  -4  13   0   -6.30    6.30
  -4  13   0    0.30    8.80
  -4  13   0    1.60    5.50
   3 -13   0   87.19   19.60
   3 -13   0   63.99    9.00
   3 -13   0   57.09   13.40
   3 -13   0   82.69   15.00
   3 -13   0   56.89   13.90
  -3  13   0   52.19   12.60
  -3  13   0   90.89   22.30
  -3  13   0   54.29   12.30
  -3  13   0   83.69   14.60
  -3  13   0   83.99   14.90
  -3  13   0   62.39   15.90
   2 -13   0    7.20    7.30
   2 -13   0    4.80    3.70
   2 -13   0   -4.60    4.30
   2 -13   0   -6.60    5.10
   2 -13   0   -0.70    6.00
  -2  13   0    5.00    7.20
  -2  13   0   16.30   12.30
  -2  13   0   -3.70    6.00
  -2  13   0   -5.00    3.30
   1 -13   0  162.28   22.80
   1 -13   0  117.39   10.70
   1 -13   0  159.68   23.30
   1 -13   0  140.29   28.90
   1 -13   0  138.59   17.70
  -1  13   0  143.69   25.50
  -1  13   0  175.78   27.50
  -1  13   0  141.29   16.80
  -1  13   0  132.29   11.40
   0 -13   0   65.69   14.40
   0 -13   0   74.59   15.10
   0 -13   0   70.69   10.80
   0 -13   0   75.29   15.50
   0 -13   0   39.30   11.70
   0  13   0   55.39   10.70
   0  13   0   52.89   16.70
   0  13   0   46.80   14.90
  -1 -13   0   15.20    7.30
  -1 -13   0   20.70    6.70
  -1 -13   0   15.30    7.10
  -1 -13   0   22.40   10.10
  -1 -13   0   32.50   12.30
   1  13   0   27.70   14.40
   1  13   0   19.80   10.30
   1  13   0   13.50   12.00
  -2 -13   0   28.90    9.10
  -2 -13   0   32.80   11.60
  -2 -13   0   32.80    9.40
   2  13   0   44.10   15.50
   2  13   0   24.20   13.20
   2  13   0   23.50    7.10
  -3 -13   0   26.40    7.90
  -3 -13   0   39.30    9.20
  -3 -13   0   40.70   13.50
  -3 -13   0   51.09   11.50
   3  13   0   44.60   12.60
   3  13   0  101.09   23.00
   3  13   0   26.70   13.10
   6 -14   0   -3.50   14.60
   6 -14   0   -3.80    6.40
   6 -14   0    3.00    5.50
   6 -14   0   15.50   10.10
   6 -14   0   -9.40    8.40
  -6  14   0   -3.80    8.70
  -6  14   0   -8.30    5.90
  -6  14   0   -8.00   25.20
  -6  14   0  -14.60    9.60
   5 -14   0   17.90   11.20
   5 -14   0   61.49   17.40
   5 -14   0   33.00   12.00
   5 -14   0   41.40    9.00
   5 -14   0   66.39   13.80
  -5  14   0   81.39   18.70
  -5  14   0   51.29   23.20
  -5  14   0   30.60   10.70
  -5  14   0   22.20   13.00
   4 -14   0   19.30   11.70
   4 -14   0    3.60    8.50
   4 -14   0    3.10    6.70
   4 -14   0   -5.40    5.60
   4 -14   0    2.80    4.20
  -4  14   0   -8.40    9.70
  -4  14   0  -10.60    7.10
  -4  14   0   39.90   18.90
  -4  14   0    5.10    6.90
   3 -14   0    3.20    6.20
   3 -14   0    5.80    7.20
   3 -14   0    1.30    9.40
   3 -14   0    8.60    6.60
   3 -14   0    4.50    4.40
  -3  14   0   -8.30    8.30
  -3  14   0   -2.30    6.00
  -3  14   0   32.20   16.00
   2 -14   0   64.99    9.70
   2 -14   0   58.39   14.60
   2 -14   0   49.70   14.00
   2 -14   0   39.60   11.10
   2 -14   0   48.20   13.10
  -2  14   0   75.09   23.00
  -2  14   0   37.70   13.80
  -2  14   0   58.59   10.70
   1 -14   0   13.90    8.30
   1 -14   0   33.00   11.10
   1 -14   0   20.60   10.50
   1 -14   0   23.50    6.30
   1 -14   0   34.10   12.40
  -1  14   0   28.90    6.70
  -1  14   0   34.90   10.30
  -1  14   0   47.70   15.00
  -1  14   0   56.09   19.00
   0 -14   0   29.50    9.40
   0 -14   0   20.00    9.50
   0 -14   0   27.90   11.50
   0 -14   0   26.60    7.40
   0 -14   0   30.10   11.30
   0  14   0   32.20   14.50
   0  14   0   44.80   17.90
   0  14   0   30.40   10.30
  -1 -14   0  118.09   18.50
  -1 -14   0  130.49   20.80
   1  14   0  126.59   25.60
   1  14   0   98.79   16.70
   1  14   0  141.99   27.10
  -2 -14   0  202.88   20.60
  -2 -14   0  224.88   20.20
  -2 -14   0  224.28   19.20
  -2 -14   0  283.27   27.50
   2  14   0  158.68   18.20
   2  14   0  222.58   37.30
   2  14   0  209.48   34.30
   5 -15   0   11.90    8.60
   5 -15   0    8.90    8.60
   5 -15   0   32.00    9.10
   5 -15   0    7.40    7.90
   5 -15   0    3.50   10.30
  -5  15   0   24.60   22.80
  -5  15   0   10.30   13.80
  -5  15   0   22.90   11.60
  -5  15   0   18.30    6.70
   4 -15   0    0.80    9.80
   4 -15   0   -8.20    4.00
   4 -15   0    3.50    7.50
   4 -15   0   14.30    8.50
   4 -15   0    8.50    9.50
  -4  15   0    5.90   10.90
  -4  15   0    0.70    8.00
  -4  15   0  -11.60   13.90
  -4  15   0    2.00    6.60
   3 -15   0   -1.00   10.60
   3 -15   0   -0.40    4.90
   3 -15   0    9.20    7.90
   3 -15   0    1.40    6.50
   3 -15   0    5.50    7.70
  -3  15   0  -23.80   10.10
  -3  15   0   -2.10    6.90
  -3  15   0    6.10    9.30
   2 -15   0   25.20   11.60
   2 -15   0   26.30    6.60
   2 -15   0   14.10    9.80
   2 -15   0   48.70   16.80
  -2  15   0   21.40    6.70
  -2  15   0   41.30   15.60
   1 -15   0   92.39   10.80
   1 -15   0   94.19   17.70
   1 -15   0  129.89   22.30
   1 -15   0  101.29   21.80
  -1  15   0  111.69   20.30
  -1  15   0  106.49   22.40
  -1  15   0  160.98   55.49
   0 -15   0    9.40    6.10
   0 -15   0    9.80    6.10
   0 -15   0   15.60    7.80
   0 -15   0   15.20   10.20
   0 -15   0    6.10    7.60
   0  15   0   -0.40    7.80
   0  15   0   13.40   12.10
   0  15   0    9.70    8.50
  -1 -15   0  167.98   26.30
  -1 -15   0  136.19   17.10
  -1 -15   0  133.99   14.50
  -1 -15   0  149.39   18.70
   1  15   0  144.79   18.20
   1  15   0  142.69   28.00
   1  15   0  166.18   28.90
   4 -16   0   14.00   11.80
   4 -16   0   -8.60   13.80
   4 -16   0    7.00    8.20
   4 -16   0   15.20    6.50
   4 -16   0   12.00    9.30
  -4  16   0   22.80    9.70
  -4  16   0    2.40    7.50
  -4  16   0    6.80   15.80
   3 -16   0   12.80    9.50
   3 -16   0   27.70   15.30
   3 -16   0   47.40   15.40
   3 -16   0   11.00    8.10
  -3  16   0   26.10   20.60
  -3  16   0   15.70    8.80
  -3  16   0    7.50    9.90
   2 -16   0    2.30    9.90
   2 -16   0   19.50   14.00
   2 -16   0   17.70    6.80
   2 -16   0   12.10    9.10
   2 -16   0    3.90    7.90
  -2  16   0    9.60   10.20
  -2  16   0    0.50   13.60
  -2  16   0   24.30    7.00
  -2  16   0   15.80   13.90
   1 -16   0   22.60   11.20
   1 -16   0   59.19   14.60
   1 -16   0   18.70    8.60
   1 -16   0   43.20    8.50
  -1  16   0   27.60   15.30
  -1  16   0   34.10   14.20
  -1  16   0   34.80   13.40
   0  16  -1    6.10   13.50
   0  16  -1   15.80   18.50
   0  16  -1   41.00   16.20
   0 -16   1   19.90    6.00
   0 -16   1   46.30   16.50
   0 -16   1   25.50    9.50
   0 -16   1   15.50    8.20
   0 -16   1   17.20    9.30
  -1  16  -1    3.20   11.20
  -1  16  -1    3.80    7.50
  -1  16  -1   19.90   11.30
  -1  16  -1   11.80    6.10
   1 -16   1   11.60    9.40
   1 -16   1    1.10    7.70
   1 -16   1   13.80    4.80
   1 -16   1   -3.50    5.70
  -2  16  -1   46.20   10.00
  -2  16  -1   48.90   13.70
  -2  16  -1   48.70   17.60
  -2  16  -1   25.30   15.70
   2 -16   1   61.29   16.40
   2 -16   1   37.40    9.70
   2 -16   1   71.39   17.40
   2 -16   1   62.19    7.50
   2 -16   1   85.49   16.90
  -3  16  -1  212.88   33.00
  -3  16  -1  131.99   30.30
  -3  16  -1  193.28   18.10
   3 -16   1  149.29   22.20
   3 -16   1  158.78   12.50
   3 -16   1  192.28   23.50
   3 -16   1  129.99   22.70
   3 -16   1  165.28   20.10
  -4  16  -1   -1.40   14.90
  -4  16  -1   -3.50    8.90
  -4  16  -1    7.00    7.20
  -4  16  -1  -10.20    7.40
   4 -16   1   11.00   11.20
   4 -16   1   11.30   10.20
   4 -16   1   -2.00    8.90
   4 -16   1    4.40    8.40
  -5  16  -1    6.90   11.70
  -5  16  -1    0.70   12.80
  -5  16  -1  -13.80   18.50
  -5  16  -1   28.40   10.70
   5 -16   1    3.70    7.80
   5 -16   1   10.50   10.20
   5 -16   1   10.70    6.30
   5 -16   1   -2.40   15.90
   5 -16   1   10.70   11.10
   1  15  -1   15.50   11.60
   1  15  -1   17.70   12.70
   1  15  -1    6.40    7.30
  -1 -15   1   21.90   10.80
  -1 -15   1   10.80    6.30
  -1 -15   1   14.50    9.70
  -1 -15   1    1.60    5.10
  -1 -15   1   -0.90    5.80
   0  15  -1  -10.10   14.00
   0  15  -1   -3.30    8.00
   0  15  -1    4.00    7.70
   0 -15   1    5.60    4.60
   0 -15   1   11.00    7.50
   0 -15   1    2.10    4.10
   0 -15   1    1.90    7.60
  -1  15  -1  188.68   21.70
  -1  15  -1  206.18   25.90
  -1  15  -1  254.47   30.00
  -1  15  -1  214.18   15.60
   1 -15   1  218.48   23.40
   1 -15   1  245.98   23.00
   1 -15   1  225.88   14.10
   1 -15   1  245.08   24.90
  -2  15  -1   38.20   13.90
  -2  15  -1   53.89   11.40
  -2  15  -1   70.79   21.30
  -2  15  -1   31.90   12.10
   2 -15   1   28.80   11.30
   2 -15   1   36.90   11.50
   2 -15   1   32.20   10.80
   2 -15   1   34.60    6.20
   2 -15   1   35.50   12.70
  -3  15  -1   61.89   15.20
  -3  15  -1  103.69   16.30
  -3  15  -1   57.79   19.80
  -3  15  -1   78.49   18.70
   3 -15   1   82.79   15.80
   3 -15   1   87.19    8.90
   3 -15   1   63.19   15.10
   3 -15   1   51.69   12.80
   3 -15   1   86.49   18.70
  -4  15  -1   31.90    9.50
  -4  15  -1   36.30   13.60
  -4  15  -1   34.70   20.20
  -4  15  -1   20.90   10.90
   4 -15   1   31.20   10.70
   4 -15   1   39.20    9.30
   4 -15   1   36.80   13.00
   4 -15   1   14.50   12.70
  -5  15  -1   40.40   13.90
  -5  15  -1   57.99   15.40
  -5  15  -1   20.10   11.90
  -5  15  -1   58.39   28.60
   5 -15   1   23.90   12.00
   5 -15   1   38.20   15.10
   5 -15   1   41.10   17.00
   5 -15   1   51.19    9.30
   5 -15   1   44.80   12.80
  -6  15  -1   16.70   15.70
  -6  15  -1   20.20   10.60
  -6  15  -1   58.69   24.00
  -6  15  -1   42.30   16.00
  -6  15  -1   34.70   14.00
   6 -15   1   61.99   20.40
   6 -15   1   27.50   12.30
   6 -15   1   58.29   18.00
   6 -15   1   65.89   16.00
   6 -15   1   53.49   10.00
   3  14  -1  191.48   31.40
   3  14  -1  269.87   41.80
  -3 -14   1  203.78   18.40
  -3 -14   1  167.98   17.80
  -3 -14   1  230.28   25.30
  -3 -14   1  197.98   17.10
   2  14  -1   19.20    8.20
   2  14  -1   43.90   16.40
   2  14  -1   13.80   11.50
  -2 -14   1   13.70    7.40
  -2 -14   1    9.60    6.20
  -2 -14   1   16.10    9.40
   1  14  -1   16.60   11.30
   1  14  -1   -0.10    5.50
   1  14  -1    0.00    6.60
  -1 -14   1   -2.70    5.70
  -1 -14   1   13.80    5.60
  -1 -14   1   11.40    8.00
  -1 -14   1   -4.80    6.30
  -1 -14   1   10.20    6.10
   0  14  -1   54.49   15.40
   0  14  -1   18.40    5.80
   0  14  -1   28.40   14.10
   0  14  -1   14.70    8.00
   0 -14   1   31.00   11.60
   0 -14   1   28.80   11.40
   0 -14   1   21.80    7.90
   0 -14   1   30.40    6.90
   0 -14   1   27.10   11.90
  -1  14  -1   18.50    8.20
  -1  14  -1   40.50   13.50
   1 -14   1   16.00    5.20
   1 -14   1    3.00    7.50
   1 -14   1   29.80   10.20
   1 -14   1    5.60    7.60
  -2  14  -1    8.10    9.00
  -2  14  -1    3.10    5.00
  -2  14  -1   16.20   10.60
  -2  14  -1   15.60    8.00
   2 -14   1   -2.10    6.40
   2 -14   1   15.00    7.40
   2 -14   1    6.80    3.90
   2 -14   1   -4.00    7.50
  -3  14  -1   48.40   15.40
  -3  14  -1   24.90   10.80
  -3  14  -1   33.90    8.60
   3 -14   1   57.99   15.30
   3 -14   1   55.39   12.10
   3 -14   1   47.40   13.80
   3 -14   1   34.20   12.00
   3 -14   1   36.70    6.70
  -4  14  -1   28.10   11.70
  -4  14  -1    6.00   14.70
  -4  14  -1   14.40    7.50
  -4  14  -1   41.90   13.30
   4 -14   1   16.40    8.90
   4 -14   1   12.30    9.00
   4 -14   1   20.10    9.20
   4 -14   1   27.90    6.20
   4 -14   1   24.40   11.70
  -5  14  -1   18.30   17.60
  -5  14  -1    3.50   10.10
  -5  14  -1    7.90    7.70
  -5  14  -1    5.50    8.30
   5 -14   1    4.50    5.10
   5 -14   1   14.40    8.20
   5 -14   1    5.30    7.90
   5 -14   1   -0.60    8.80
   5 -14   1    4.10    8.40
  -6  14  -1   26.70   14.40
  -6  14  -1   21.30   11.70
  -6  14  -1   -7.40   17.80
  -6  14  -1   37.40   13.70
  -6  14  -1   60.49   23.50
   6 -14   1   20.10    7.40
   6 -14   1   33.80   12.00
   6 -14   1   20.40   10.30
   6 -14   1   26.00   10.90
   6 -14   1   75.29   21.70
  -7  14  -1  -10.60   17.50
  -7  14  -1   27.80   19.90
  -7  14  -1   23.80   10.80
  -7  14  -1   30.10    8.70
  -7  14  -1    5.40   11.70
  -7  14  -1   57.09   16.70
   7 -14   1    1.30    8.30
   7 -14   1   14.30   10.10
   7 -14   1   15.70    8.40
   7 -14   1   17.10    8.80
   3  13  -1    1.00    8.30
   3  13  -1   15.90   10.10
  -3 -13   1    5.70    5.20
  -3 -13   1   17.50   11.60
  -3 -13   1    0.00    5.70
  -3 -13   1    4.00    5.10
   2  13  -1   49.90    7.70
   2  13  -1   37.70   14.80
   2  13  -1   54.69   16.50
   2  13  -1   42.30    8.40
  -2 -13   1   49.90   12.70
  -2 -13   1   58.99   15.50
  -2 -13   1   42.20    9.70
   1  13  -1    5.50    8.50
   1  13  -1   -0.70    3.70
   1  13  -1   -4.00    6.50
  -1 -13   1    6.40    6.40
  -1 -13   1   -4.30    5.00
  -1 -13   1    3.80    7.90
  -1 -13   1    0.90    4.30
  -1 -13   1   -1.10    3.90
   0  13  -1   54.19   10.90
   0  13  -1   61.69   15.80
   0  13  -1   55.49   16.70
   0  13  -1   61.29    9.20
   0 -13   1   68.49   14.60
   0 -13   1   42.70   12.60
   0 -13   1   57.39    8.80
   0 -13   1   62.79   14.20
   0 -13   1   51.79   13.20
  -1  13  -1  223.98   37.50
  -1  13  -1  157.98   18.40
  -1  13  -1  199.38   31.20
  -1  13  -1  145.09   13.20
   1 -13   1  137.89   16.80
   1 -13   1  232.68   38.50
   1 -13   1  151.68   18.50
   1 -13   1  150.08   17.60
   1 -13   1  173.08   11.80
  -2  13  -1    1.20    5.30
  -2  13  -1    4.40    7.90
  -2  13  -1   -2.00    6.40
  -2  13  -1   -8.80    4.80
  -2  13  -1    9.60    9.80
   2 -13   1   -1.80    2.80
   2 -13   1    5.60    6.60
   2 -13   1    3.00    6.30
   2 -13   1   13.80    6.90
   2 -13   1   -0.30    4.30
  -3  13  -1  147.89   23.00
  -3  13  -1  117.19   24.60
  -3  13  -1  137.19   21.60
  -3  13  -1  126.79   18.20
  -3  13  -1  133.99   22.30
   3 -13   1  117.39    9.50
   3 -13   1   76.69   15.90
   3 -13   1   73.99   14.00
   3 -13   1   77.09   14.70
   3 -13   1  118.09   18.30
  -4  13  -1   14.20   10.50
  -4  13  -1    4.60    7.30
  -4  13  -1    8.20   12.50
  -4  13  -1   -6.70    6.50
  -4  13  -1    8.10    6.20
   4 -13   1    3.40    8.50
   4 -13   1   -1.70    5.50
   4 -13   1    1.30    7.20
   4 -13   1    6.50    4.50
   4 -13   1    6.40    6.30
  -5  13  -1   -6.50    8.10
  -5  13  -1   -1.00    8.60
  -5  13  -1   -4.20    6.40
  -5  13  -1    4.60    7.40
  -5  13  -1    7.20   16.30
   5 -13   1   12.40   12.60
   5 -13   1   13.10    7.70
   5 -13   1    8.70    9.40
   5 -13   1    3.60    5.30
   5 -13   1    2.30    5.60
  -6  13  -1  318.97   31.90
  -6  13  -1  294.67   26.20
  -6  13  -1  338.37   37.70
  -6  13  -1  309.97   29.10
   6 -13   1  325.87   27.70
   6 -13   1  372.36   33.60
   6 -13   1  320.27   24.50
   6 -13   1  360.26   33.70
   6 -13   1  332.67   22.20
  -7  13  -1   16.80   14.60
  -7  13  -1    1.70   10.30
  -7  13  -1   -6.90   13.00
  -7  13  -1   22.00    7.30
  -7  13  -1   19.10   10.70
  -7  13  -1   12.40   10.50
   7 -13   1   25.60   12.00
   7 -13   1   21.10   11.00
   7 -13   1    6.10    7.00
   7 -13   1   20.20    9.00
   4  12  -1   13.40    8.90
   4  12  -1   35.80   12.60
   4  12  -1   29.60   13.60
   4  12  -1   19.50    6.00
  -4 -12   1   25.60    5.50
  -4 -12   1   25.40    6.90
  -4 -12   1   19.40   19.00
  -4 -12   1   29.60    9.10
   3  12  -1   13.90   10.50
   3  12  -1    0.60    3.60
   3  12  -1    8.80   10.80
  -3 -12   1   -0.40    3.30
  -3 -12   1   -0.20    3.80
  -3 -12   1    5.60    5.70
  -3 -12   1    9.80    7.20
   2  12  -1   22.80    6.70
   2  12  -1   45.80    7.80
   2  12  -1   22.80   11.90
   2  12  -1   23.90   11.60
  -2 -12   1   38.60    9.20
  -2 -12   1   22.70   11.70
  -2 -12   1   26.70    7.70
  -2 -12   1   24.70    7.90
   1  12  -1  240.78   25.00
   1  12  -1  273.07   19.90
   1  12  -1  216.88   14.10
  -1 -12   1  286.57   21.90
  -1 -12   1  292.87   23.60
  -1 -12   1  249.88   16.30
   0  12  -1   59.29   11.80
   0  12  -1   76.09    8.70
   0  12  -1  102.09   19.20
   0  12  -1   50.69   12.00
   0  12  -1   76.09   17.60
   0 -12   1   64.69    7.50
   0 -12   1   84.59   15.70
   0 -12   1   72.39   13.60
   0 -12   1   84.79   15.20
   0 -12   1   52.49   13.50
  -1  12  -1   67.79   13.90
  -1  12  -1   71.59   13.20
  -1  12  -1   71.89   16.90
  -1  12  -1   66.49   15.90
  -1  12  -1   71.89   11.10
   1 -12   1   86.89   15.70
   1 -12   1   82.39   15.60
   1 -12   1   67.39   13.20
   1 -12   1   58.69    8.00
   1 -12   1   87.69   15.50
  -2  12  -1  101.89   21.80
  -2  12  -1   84.79   13.20
  -2  12  -1   80.89   15.00
  -2  12  -1   73.69   17.80
  -2  12  -1   96.89   14.60
  -2  12  -1   75.09   15.90
   2 -12   1  120.19   20.10
   2 -12   1   79.39    7.30
   2 -12   1   76.59   14.00
   2 -12   1  104.59   16.50
   2 -12   1   57.59   14.40
  -3  12  -1    7.70    7.00
  -3  12  -1    0.20    5.90
  -3  12  -1    4.70    6.00
  -3  12  -1  -11.60    4.70
  -3  12  -1    4.70    6.50
  -3  12  -1    4.90    9.00
   3 -12   1    1.80    6.30
   3 -12   1    1.40    5.20
   3 -12   1    7.80    6.90
   3 -12   1    8.20    5.70
   3 -12   1    1.10    3.00
  -4  12  -1    0.00    6.20
  -4  12  -1    0.60    7.10
  -4  12  -1   13.70    6.50
  -4  12  -1    6.50    6.80
  -4  12  -1    3.10   10.60
   4 -12   1   -2.00    5.90
   4 -12   1    0.00    4.80
   4 -12   1    2.80    4.50
   4 -12   1    1.20    5.80
   4 -12   1    0.60    3.40
  -5  12  -1    6.00   14.50
  -5  12  -1   11.20    8.90
  -5  12  -1   12.50    8.10
  -5  12  -1   11.00    8.40
  -5  12  -1   24.60   10.50
   5 -12   1   20.50   10.70
   5 -12   1   19.00    6.20
   5 -12   1   15.40    8.10
   5 -12   1    1.20    8.60
   5 -12   1   10.60    8.00
  -6  12  -1   10.50    7.30
  -6  12  -1   -5.70   13.70
  -6  12  -1    1.50    7.40
  -6  12  -1   -2.90    8.10
  -6  12  -1    8.70   12.50
   6 -12   1    1.60    8.80
   6 -12   1   12.90    6.80
   6 -12   1    7.30    5.90
   6 -12   1    0.00    7.40
   6 -12   1    4.30    5.80
  -7  12  -1   52.49   15.10
  -7  12  -1   55.89   12.20
  -7  12  -1   75.29   20.40
  -7  12  -1   51.29   13.30
  -7  12  -1   72.69   20.00
  -7  12  -1   57.49   15.40
   7 -12   1   71.59   13.60
   7 -12   1   49.20   12.80
   7 -12   1   39.10   10.90
  -8  12  -1   19.90   11.20
  -8  12  -1   11.50    5.00
  -8  12  -1    5.40   10.80
  -8  12  -1   10.00    6.30
  -8  12  -1    3.40    9.60
  -8  12  -1  -16.20   13.70
   8 -12   1    1.60    9.40
   8 -12   1   11.00   12.40
   8 -12   1    6.00    9.30
   8 -12   1    0.60    8.70
   5  11  -1    5.20    4.70
   5  11  -1    0.10    7.10
   5  11  -1   -0.20    8.90
   5  11  -1  -13.10    7.70
  -5 -11   1   -5.30    8.90
  -5 -11   1    9.00    8.10
   4  11  -1    3.80    3.80
   4  11  -1    2.10    8.20
   4  11  -1    0.90    8.20
   4  11  -1   12.90    7.70
  -4 -11   1    0.40    7.40
  -4 -11   1   11.10    7.60
  -4 -11   1    5.50    4.10
  -4 -11   1    1.10    3.60
   3  11  -1  123.59   21.90
   3  11  -1   93.79    9.10
   3  11  -1  109.69   19.40
  -3 -11   1  108.29   11.10
  -3 -11   1  121.79   13.50
  -3 -11   1  118.09   11.80
  -3 -11   1  168.08   24.10
   2  11  -1  385.36   29.50
   2  11  -1  409.86   21.00
   2  11  -1  369.66   18.30
   2  11  -1  310.97   21.20
   2  11  -1  402.86   32.10
  -2 -11   1  388.26   27.10
  -2 -11   1  347.67   22.50
  -2 -11   1  373.46   22.10
  -2 -11   1  366.76   23.10
  -2 -11   1  320.67   26.70
   1  11  -1  204.78   20.80
   1  11  -1  166.98   11.40
   1  11  -1  162.68   20.60
   1  11  -1  201.88   16.00
  -1 -11   1  170.18   12.70
  -1 -11   1  170.98   18.30
  -1 -11   1  179.28   18.20
  -1 -11   1  181.48   16.50
  -1 -11   1  141.49   14.70
   0  11  -1    2.50    6.50
   0  11  -1    6.10    8.20
   0  11  -1    3.70    6.00
   0  11  -1    0.20    3.70
   0  11  -1    0.70    3.00
   0 -11   1   -1.30    5.40
   0 -11   1    4.50    3.10
   0 -11   1    1.80    4.20
   0 -11   1    3.10    6.00
   0 -11   1    5.20    4.10
  -1  11  -1  177.88   17.80
  -1  11  -1  215.58   20.90
  -1  11  -1  182.58   18.30
  -1  11  -1  169.28   16.00
  -1  11  -1  191.98   14.40
  -1  11  -1  216.68   21.90
   1 -11   1  180.48   18.20
   1 -11   1  179.68   11.00
   1 -11   1  173.28   17.70
   1 -11   1  166.78   16.40
   1 -11   1  196.58   17.30
  -2  11  -1   24.70    7.30
  -2  11  -1   34.50   10.60
  -2  11  -1   35.60   13.10
  -2  11  -1   22.00    9.10
  -2  11  -1   45.70    9.90
  -2  11  -1   33.70   10.50
   2 -11   1   38.00    9.90
   2 -11   1   24.20    9.80
   2 -11   1   39.20    9.50
   2 -11   1   18.50    4.60
   2 -11   1   27.40    9.90
  -3  11  -1  101.49   17.10
  -3  11  -1  148.09   25.30
  -3  11  -1  116.29   19.50
  -3  11  -1   80.89   11.70
  -3  11  -1   95.69   16.90
  -3  11  -1   81.69   14.50
   3 -11   1  106.19   13.30
   3 -11   1   87.49   14.20
   3 -11   1  138.89   22.00
   3 -11   1   71.49   14.90
   3 -11   1   86.89    8.00
  -4  11  -1  106.69   23.00
  -4  11  -1  122.29   14.90
  -4  11  -1   99.49   15.40
  -4  11  -1  123.59   13.80
  -4  11  -1   94.09   16.40
  -4  11  -1   84.19   15.30
   4 -11   1   67.89   12.60
   4 -11   1  116.79   13.80
   4 -11   1  142.19   22.50
   4 -11   1  104.09   10.00
   4 -11   1  109.79   15.50
  -5  11  -1   97.99   15.30
  -5  11  -1  105.79   19.80
  -5  11  -1  126.69   24.40
  -5  11  -1   91.29   16.30
  -5  11  -1  137.99   16.10
   5 -11   1  145.99   23.90
   5 -11   1  135.19   15.40
   5 -11   1  111.59   15.50
   5 -11   1  125.69   12.50
   5 -11   1  147.09   23.40
  -6  11  -1   88.19   21.00
  -6  11  -1   99.19   18.90
  -6  11  -1   99.59   14.50
  -6  11  -1  145.89   20.40
  -6  11  -1  132.39   24.90
   6 -11   1   86.79   17.50
   6 -11   1  120.39   14.40
   6 -11   1  114.69   13.90
   6 -11   1  100.19   16.80
  -7  11  -1   73.89   20.00
  -7  11  -1   50.19   13.80
  -7  11  -1   68.29   18.70
  -7  11  -1   59.99   10.80
  -7  11  -1   47.60   11.90
  -7  11  -1   58.39   17.60
  -7  11  -1   77.09    9.90
   7 -11   1   55.79   14.80
   7 -11   1   50.49   12.50
   7 -11   1   50.39   14.30
   7 -11   1   47.80   10.70
  -8  11  -1   55.99   20.20
  -8  11  -1   39.40   14.60
  -8  11  -1   50.89   20.40
  -8  11  -1   76.99   20.40
  -8  11  -1   45.10   13.90
   8 -11   1   58.59   11.90
   8 -11   1   47.20   12.00
   8 -11   1   61.89   15.70
   8 -11   1   53.99   15.10
   5  10  -1  236.98   23.20
   5  10  -1  285.17   25.90
   5  10  -1  254.37   17.40
   5  10  -1  237.28   26.90
  -5 -10   1  245.98   23.20
  -5 -10   1  217.28   24.00
   4  10  -1   25.00   12.10
   4  10  -1   19.50    5.50
   4  10  -1   23.20   10.20
   4  10  -1   38.80   11.80
  -4 -10   1   18.90    4.80
  -4 -10   1   24.30    5.20
  -4 -10   1   21.30    8.40
  -4 -10   1   19.40    9.60
   3  10  -1  810.52   45.20
   3  10  -1  881.91   33.20
   3  10  -1  803.52   47.80
  -3 -10   1  795.52   34.10
  -3 -10   1  772.62   42.40
  -3 -10   1  827.62   43.40
  -3 -10   1  847.72   35.60
   2  10  -1  224.58   14.30
   2  10  -1  267.47   14.10
   2  10  -1  251.57   23.10
   2  10  -1  268.87   24.90
   2  10  -1  231.28   14.80
   2  10  -1  223.28   19.50
  -2 -10   1  248.58   17.40
  -2 -10   1  251.27   21.70
  -2 -10   1  243.88   20.20
  -2 -10   1  245.08   16.90
  -2 -10   1  245.98   17.00
   1  10  -1  451.85   30.90
   1  10  -1  458.05   31.80
   1  10  -1  476.75   20.90
   1  10  -1  464.35   24.80
  -1 -10   1  445.66   27.50
  -1 -10   1  461.35   26.40
  -1 -10   1  441.56   22.00
  -1 -10   1  463.25   28.60
  -1 -10   1  449.86   25.60
   0  10  -1  398.56   28.50
   0  10  -1  353.06   18.20
   0  10  -1  344.67   26.50
   0  10  -1  355.06   22.90
   0  10  -1  354.06   22.40
   0  10  -1  375.96   23.60
   0 -10   1  299.57   22.30
   0 -10   1  366.36   17.40
   0 -10   1  355.76   22.70
   0 -10   1  338.97   23.10
   0 -10   1  338.67   22.90
  -1  10  -1  337.07   23.80
  -1  10  -1  344.57   24.40
  -1  10  -1  351.36   26.50
  -1  10  -1  363.36   26.30
  -1  10  -1  347.77   22.50
  -1  10  -1  366.06   19.70
   1 -10   1  367.86   16.10
   1 -10   1  345.87   24.30
   1 -10   1  356.36   22.30
   1 -10   1  326.57   22.20
   1 -10   1  336.17   24.20
  -2  10  -1   20.90    8.10
  -2  10  -1   28.70    8.10
  -2  10  -1   24.70    7.50
  -2  10  -1   21.20    6.40
  -2  10  -1   35.10   11.80
  -2  10  -1   29.10    9.20
   2 -10   1   18.40    7.50
   2 -10   1   25.40    7.40
   2 -10   1    9.60    5.00
   2 -10   1   30.90    8.90
   2 -10   1   23.70    4.60
  -3  10  -1   79.69   15.80
  -3  10  -1   74.19   12.50
  -3  10  -1  104.39   20.60
  -3  10  -1   74.09   12.90
  -3  10  -1   80.09   12.40
  -3  10  -1  107.89   18.60
   3 -10   1   78.49   13.20
   3 -10   1   61.69    6.90
   3 -10   1   51.09   10.90
   3 -10   1   75.39   12.90
   3 -10   1   56.09   11.60
  -4  10  -1  304.67   26.20
  -4  10  -1  323.37   29.30
  -4  10  -1  379.66   26.30
  -4  10  -1  382.36   24.40
  -4  10  -1  341.17   27.70
  -4  10  -1  342.37   21.70
   4 -10   1  336.37   19.40
   4 -10   1  330.67   22.90
   4 -10   1  337.97   27.10
   4 -10   1  376.06   28.60
   4 -10   1  361.56   22.30
  -5  10  -1    3.10    5.80
  -5  10  -1    7.50    8.40
  -5  10  -1   -0.90    4.90
  -5  10  -1   19.30   13.50
  -5  10  -1   16.30    7.70
   5 -10   1    6.80    5.90
   5 -10   1   -0.20    5.10
   5 -10   1    5.20    6.30
   5 -10   1   -4.20    5.00
   5 -10   1   -2.30    4.40
  -6  10  -1   71.19   16.00
  -6  10  -1   49.99    9.30
  -6  10  -1   55.49   10.30
  -6  10  -1   50.69   15.50
  -6  10  -1   73.39   18.70
   6 -10   1   78.09   15.90
   6 -10   1   56.49   14.80
   6 -10   1   62.39   12.50
   6 -10   1   56.79   11.40
   6 -10   1   68.79   14.10
  -7  10  -1    7.80    5.00
  -7  10  -1    6.30    8.60
  -7  10  -1   13.30    9.40
  -7  10  -1    2.70    7.40
  -7  10  -1   12.50    4.90
  -7  10  -1   19.90    8.90
  -7  10  -1    0.60   10.10
   7 -10   1   12.20    8.10
   7 -10   1    9.10    7.00
   7 -10   1    5.00    6.50
   7 -10   1   14.20    9.10
  -8  10  -1   92.69   19.60
  -8  10  -1   66.69   16.90
  -8  10  -1   71.09   18.10
  -8  10  -1   60.09   16.60
  -8  10  -1   65.49   14.10
   8 -10   1   83.59   12.50
   8 -10   1   60.49   14.40
   8 -10   1  100.79   18.50
   8 -10   1   94.39   20.00
   6   9  -1    8.20    8.80
   6   9  -1    7.40    7.40
   6   9  -1   15.10    8.60
  -6  -9   1    9.30    8.60
  -6  -9   1    6.10    8.60
   5   9  -1   20.50   10.00
   5   9  -1   20.60   11.10
   5   9  -1   19.70    8.30
  -5  -9   1   16.10    8.60
  -5  -9   1   17.30    9.50
   4   9  -1  129.39   21.30
   4   9  -1  160.48   25.30
   4   9  -1  156.48   18.20
   4   9  -1  139.79   17.90
  -4  -9   1  147.09    9.60
  -4  -9   1  157.08   18.40
  -4  -9   1  158.28   10.00
  -4  -9   1  153.68   16.60
   3   9  -1   22.60    9.50
   3   9  -1   22.20    7.80
   3   9  -1   30.60    6.30
   3   9  -1   18.10    9.50
   3   9  -1   33.60   12.20
  -3  -9   1   24.20    6.10
  -3  -9   1   26.30    6.00
  -3  -9   1   22.70   10.00
  -3  -9   1   32.90    8.10
   2   9  -1  397.46   18.50
   2   9  -1  359.06   28.30
   2   9  -1  417.96   28.00
   2   9  -1  411.06   29.60
   2   9  -1  372.16   19.10
   2   9  -1  389.96   25.40
  -2  -9   1  418.36   22.40
  -2  -9   1  415.06   22.30
  -2  -9   1  418.76   27.00
  -2  -9   1  410.66   25.50
  -2  -9   1  433.76   22.20
   1   9  -1  638.24   32.50
   1   9  -1  601.24   36.10
   1   9  -1  561.74   34.50
   1   9  -1  650.23   25.30
   1   9  -1  633.14   29.20
  -1  -9   1  610.14   31.50
  -1  -9   1  651.23   33.30
  -1  -9   1  660.23   30.90
  -1  -9   1  641.74   27.00
  -1  -9   1  603.64   30.50
   0   9  -1  601.54   34.00
   0   9  -1  575.34   29.10
   0   9  -1  568.14   29.40
   0   9  -1  521.85   23.60
   0   9  -1  578.34   29.40
   0   9  -1  551.44   33.00
   0  -9   1  532.05   28.00
   0  -9   1  574.54   29.80
   0  -9   1  568.04   22.80
   0  -9   1  561.34   29.70
   0  -9   1  570.14   30.00
  -1   9  -1  249.68   20.80
  -1   9  -1  218.68   18.40
  -1   9  -1  245.78   19.00
  -1   9  -1  251.97   17.60
  -1   9  -1  284.67   16.30
  -1   9  -1  273.87   20.90
   1  -9   1  239.78   17.00
   1  -9   1  263.07   18.20
   1  -9   1  242.08   11.80
   1  -9   1  215.98   18.10
   1  -9   1  234.88   18.80
  -2   9  -1  198.18   18.50
  -2   9  -1  220.38   18.70
  -2   9  -1  217.58   17.90
  -2   9  -1  193.78   17.60
  -2   9  -1  180.98   14.80
  -2   9  -1  202.38   14.90
   2  -9   1  207.98   15.80
   2  -9   1  202.98   18.10
   2  -9   1  233.58   16.60
   2  -9   1  193.98   18.00
   2  -9   1  182.48   17.00
   2  -9   1  208.38   11.10
  -3   9  -1    8.60    6.10
  -3   9  -1    1.20    4.30
  -3   9  -1    7.70    7.80
  -3   9  -1    0.60    4.00
  -3   9  -1    1.30    4.50
  -3   9  -1    4.50    5.60
   3  -9   1   11.60    6.60
   3  -9   1    8.00    3.30
   3  -9   1    4.50    4.70
   3  -9   1    5.60    5.00
   3  -9   1   -0.30    3.60
   3  -9   1   -0.60    4.30
  -4   9  -1  133.69   16.50
  -4   9  -1  133.19   15.80
  -4   9  -1  136.79   21.70
  -4   9  -1  139.89   12.80
  -4   9  -1  128.89   19.10
   4  -9   1  128.99   15.90
   4  -9   1  144.69   13.50
   4  -9   1  147.99   15.60
   4  -9   1  136.09   11.80
   4  -9   1  118.69   13.10
   4  -9   1  146.59   16.90
  -5   9  -1   -3.40    4.80
  -5   9  -1   -7.10    4.40
  -5   9  -1   10.20    5.80
  -5   9  -1   11.00   10.80
  -5   9  -1    5.60    6.50
   5  -9   1    2.60    5.80
   5  -9   1   11.40    9.80
   5  -9   1    1.10    6.50
   5  -9   1    2.70    4.90
   5  -9   1    1.80    3.00
  -6   9  -1   30.50   11.00
  -6   9  -1   20.60    8.70
  -6   9  -1   25.10   10.80
  -6   9  -1   45.20    9.30
  -6   9  -1   33.70    7.50
   6  -9   1   24.10    8.10
   6  -9   1   52.49   13.30
   6  -9   1   45.90    9.50
   6  -9   1   40.10    9.70
   6  -9   1   37.90   10.20
  -7   9  -1  119.99   20.60
  -7   9  -1  114.49   19.60
  -7   9  -1  148.09   24.60
  -7   9  -1  155.58   24.10
  -7   9  -1  144.09    7.80
  -7   9  -1  142.09   17.70
   7  -9   1  150.58   17.20
   7  -9   1  133.89   14.30
   7  -9   1  154.08   21.80
   7  -9   1  168.68   21.30
  -8   9  -1    9.10    8.40
  -8   9  -1   12.60    9.20
  -8   9  -1    3.10    7.50
  -8   9  -1  -20.60    8.50
  -8   9  -1    6.20    8.50
   8  -9   1    2.20    6.10
   8  -9   1    2.30    7.90
   8  -9   1   -4.70    6.50
   8  -9   1    4.00    9.00
  -9   9  -1   -0.50   10.10
  -9   9  -1   23.80   10.90
  -9   9  -1  -11.40   10.30
  -9   9  -1    9.10   12.60
  -9   9  -1    5.70    9.50
   9  -9   1    0.20    9.50
   9  -9   1    3.20    7.90
   9  -9   1    4.00   10.00
   9  -9   1   -1.00    8.50
   6   8  -1   45.90   13.10
   6   8  -1   34.70   11.30
  -6  -8   1   52.39   15.60
  -6  -8   1   54.29   14.90
  -6  -8   1   57.69   11.80
   5   8  -1   -3.50    7.20
   5   8  -1    0.30    7.90
   5   8  -1    0.80    5.70
  -5  -8   1   16.50    8.30
  -5  -8   1    8.00    5.40
  -5  -8   1    4.80    6.80
   4   8  -1 1257.57   61.09
   4   8  -1 1314.37   57.89
   4   8  -1 1352.46   58.89
  -4  -8   1 1307.07   43.30
  -4  -8   1 1372.06   57.69
  -4  -8   1 1316.77   43.90
  -4  -8   1 1286.57   58.79
   3   8  -1  432.26   30.30
   3   8  -1  433.86   28.00
   3   8  -1  344.37   28.00
   3   8  -1  392.36   25.90
  -3  -8   1  419.86   26.80
  -3  -8   1  414.16   24.20
  -3  -8   1  476.05   23.80
  -3  -8   1  413.76   19.10
   2   8  -1  301.07   24.20
   2   8  -1  313.87   24.00
   2   8  -1  292.47   14.90
   2   8  -1  288.27   14.70
   2   8  -1  271.47   19.70
   2   8  -1  341.97   15.80
  -2  -8   1  273.47   19.70
  -2  -8   1  288.17   20.90
  -2  -8   1  293.07   16.90
  -2  -8   1  319.07   17.60
  -2  -8   1  262.07   16.90
   1   8  -1   99.19    7.40
   1   8  -1  103.99   11.60
   1   8  -1  111.49    9.90
   1   8  -1  117.49   17.40
   1   8  -1   92.59   15.10
  -1  -8   1   97.59    9.90
  -1  -8   1   99.29    8.60
  -1  -8   1  107.59   10.50
  -1  -8   1   92.49   11.70
  -1  -8   1   98.49   12.00
   0   8  -1  159.18   13.40
   0   8  -1  155.48   13.40
   0   8  -1  170.68   10.60
   0   8  -1  157.88   15.90
   0   8  -1  177.28   14.30
   0   8  -1  138.69    9.20
   0   8  -1  182.78   16.40
   0  -8   1  152.08   13.70
   0  -8   1  188.48   14.30
   0  -8   1  172.78   14.30
   0  -8   1  172.88   13.50
   0  -8   1  163.68    9.60
  -1   8  -1  102.09    9.40
  -1   8  -1  103.09   11.50
  -1   8  -1  107.89   13.30
  -1   8  -1   84.49    6.60
  -1   8  -1  100.49   12.40
  -1   8  -1  103.19   11.90
  -1   8  -1  101.19   10.70
   1  -8   1  103.29   12.40
   1  -8   1  113.69    6.80
   1  -8   1  104.19   11.90
   1  -8   1  102.09   10.70
   1  -8   1  100.19   11.50
   1  -8   1  100.49   10.30
  -2   8  -1    5.00    3.70
  -2   8  -1   -2.00    4.50
  -2   8  -1    4.60    4.00
  -2   8  -1    0.30    4.50
  -2   8  -1    8.00    4.00
   2  -8   1    3.50    3.60
   2  -8   1    1.20    4.40
   2  -8   1    0.10    3.90
   2  -8   1    1.90    2.20
   2  -8   1    0.20    3.60
   2  -8   1    3.50    4.90
  -3   8  -1    4.30    4.00
  -3   8  -1    1.00    4.20
  -3   8  -1    7.60    5.10
  -3   8  -1    7.40    7.00
  -3   8  -1    6.60    5.50
  -3   8  -1    0.80    3.70
   3  -8   1    3.70    4.20
   3  -8   1    3.60    4.60
   3  -8   1    3.10    4.00
   3  -8   1    5.20    2.90
   3  -8   1    3.90    7.40
  -4   8  -1   46.80   12.90
  -4   8  -1   40.20    7.90
  -4   8  -1   42.30   10.20
  -4   8  -1   29.90    7.80
  -4   8  -1   33.30   10.50
  -4   8  -1   34.30    9.70
   4  -8   1   42.70    8.70
   4  -8   1   53.79   12.60
   4  -8   1   37.10    8.30
   4  -8   1   46.00    9.00
   4  -8   1   41.70    9.50
   4  -8   1   25.30    7.40
  -5   8  -1   76.99   16.70
  -5   8  -1   47.10   11.30
  -5   8  -1   65.69   10.70
  -5   8  -1   50.69   11.20
  -5   8  -1   60.99    9.80
   5  -8   1   57.69   10.20
   5  -8   1   97.49   17.10
   5  -8   1   57.19   11.80
   5  -8   1   53.89   11.30
   5  -8   1   69.29   13.90
  -6   8  -1  311.97   26.50
  -6   8  -1  347.67   28.00
  -6   8  -1  326.37   20.80
  -6   8  -1  280.37   26.70
  -6   8  -1  303.97   15.30
  -6   8  -1  316.57   15.70
   6  -8   1  291.17   25.10
   6  -8   1  353.16   21.10
   6  -8   1  289.27   24.50
   6  -8   1  318.47   23.60
   6  -8   1  300.87   23.20
  -7   8  -1    8.10    7.30
  -7   8  -1   -3.80    5.50
  -7   8  -1    7.30    5.90
  -7   8  -1    0.80    5.90
  -7   8  -1    8.00    7.40
   7  -8   1    1.60    7.10
   7  -8   1   -1.80    4.30
   7  -8   1    0.10    5.30
   7  -8   1    3.20    6.00
  -8   8  -1   26.80   10.20
  -8   8  -1   32.40   11.40
  -8   8  -1   15.30    8.70
  -8   8  -1   28.70   11.10
  -8   8  -1   35.00   13.40
   8  -8   1   27.20   10.80
   8  -8   1   22.80    8.50
  -9   8  -1    6.90    9.30
  -9   8  -1    6.30    9.90
  -9   8  -1   11.70   10.90
  -9   8  -1    8.00   10.10
  -9   8  -1    6.40    9.60
   9  -8   1    5.10    8.80
   9  -8   1   -0.30    6.90
   9  -8   1   10.70    9.40
   9  -8   1   -6.60    6.00
   7   7  -1   30.90   13.40
   7   7  -1   27.30   11.10
  -7  -7   1   11.50   10.00
  -7  -7   1   31.10   10.70
  -7  -7   1    4.60    9.40
   6   7  -1  227.88   30.40
   6   7  -1  238.68   23.00
   6   7  -1  237.28   23.40
  -6  -7   1  246.98   25.60
  -6  -7   1  259.27   20.00
  -6  -7   1  269.37   24.70
   5   7  -1  109.69   22.70
   5   7  -1  107.39   17.70
   5   7  -1   65.89   15.10
   5   7  -1   74.49   14.60
  -5  -7   1   95.49   13.20
  -5  -7   1   94.59   17.80
  -5  -7   1   73.69   14.40
   4   7  -1  105.79   17.50
   4   7  -1   76.19   14.10
   4   7  -1   91.29   16.60
   4   7  -1   79.59   14.30
  -4  -7   1  121.59   14.70
  -4  -7   1   81.89   14.40
  -4  -7   1   86.09    9.90
   3   7  -1  106.99   17.80
   3   7  -1   70.89   13.60
   3   7  -1   70.29   12.50
  -3  -7   1   76.39    6.50
  -3  -7   1   60.59   10.20
  -3  -7   1   78.59    7.10
  -3  -7   1   92.09   14.20
   2   7  -1  117.59   12.60
   2   7  -1  139.49    8.50
   2   7  -1  130.39   13.30
   2   7  -1  130.99    8.30
   2   7  -1  149.39   15.00
   2   7  -1  135.99    9.00
  -2  -7   1  125.39   12.40
  -2  -7   1  141.69   10.30
  -2  -7   1  114.49    9.30
  -2  -7   1  131.49   13.00
  -2  -7   1  139.99   11.40
   1   7  -1    4.00    6.00
   1   7  -1   -0.60    1.80
   1   7  -1    1.10    3.80
   1   7  -1    0.90    3.80
   1   7  -1   -0.90    2.10
  -1  -7   1   -5.10    3.40
  -1  -7   1   -2.20    2.30
  -1  -7   1    1.80    3.80
  -1  -7   1   -2.00    1.80
  -1  -7   1    2.90    2.80
   0   7  -1   88.99   11.80
   0   7  -1   88.39    9.40
   0   7  -1   78.29    7.00
   0   7  -1   91.89   14.50
   0   7  -1   76.09    8.90
   0   7  -1   90.99   11.80
   0  -7   1   84.99    6.00
   0  -7   1   70.39    5.70
   0  -7   1   92.49   10.00
   0  -7   1   83.89    9.60
   0  -7   1   88.69    9.40
   0  -7   1   91.09   12.80
  -1   7  -1  828.62   37.10
  -1   7  -1  814.02   37.70
  -1   7  -1  728.93   28.10
  -1   7  -1  782.52   31.70
  -1   7  -1  827.32   36.40
  -1   7  -1  927.81   44.50
  -1   7  -1  770.82   35.40
   1  -7   1  857.11   34.70
   1  -7   1  828.52   27.60
   1  -7   1  843.42   36.70
   1  -7   1  825.92   33.60
   1  -7   1  799.52   36.10
   1  -7   1  863.11   37.50
  -2   7  -1   -3.40    2.80
  -2   7  -1   -4.90    3.10
  -2   7  -1   -2.90    2.50
  -2   7  -1   -2.00    3.80
  -2   7  -1   10.50    4.90
  -2   7  -1    6.40    6.00
   2  -7   1    4.50    4.00
   2  -7   1   -0.90    3.30
   2  -7   1    2.30    3.80
   2  -7   1   -2.20    2.90
   2  -7   1   -2.60    1.90
   2  -7   1   -0.60    3.60
  -3   7  -1   73.09   13.40
  -3   7  -1   68.99   10.60
  -3   7  -1   53.39   10.80
  -3   7  -1   56.89    9.10
  -3   7  -1   73.79   12.40
  -3   7  -1   74.69   12.70
   3  -7   1   49.20    7.60
   3  -7   1   66.59   10.60
   3  -7   1   62.79    9.20
   3  -7   1   54.59    9.20
   3  -7   1   72.19   13.20
   3  -7   1   73.69   13.40
  -4   7  -1 1039.60   40.40
  -4   7  -1  991.10   47.70
  -4   7  -1  988.40   46.80
  -4   7  -1 1050.79   47.80
  -4   7  -1 1022.30   48.20
   4  -7   1 1000.50   39.40
   4  -7   1 1104.99   42.90
   4  -7   1 1071.99   41.80
   4  -7   1 1055.79   48.30
   4  -7   1 1047.20   48.00
  -5   7  -1    5.50    6.90
  -5   7  -1   19.60    9.70
  -5   7  -1   18.80    4.80
  -5   7  -1   16.60    6.00
  -5   7  -1   17.40    6.70
   5  -7   1    6.90    5.80
   5  -7   1   24.20    7.70
   5  -7   1   24.90    8.30
   5  -7   1    9.80    4.70
  -6   7  -1    8.10    5.80
  -6   7  -1   17.40    7.20
  -6   7  -1   17.60    9.40
  -6   7  -1   19.90    7.70
  -6   7  -1   21.30    6.40
   6  -7   1    7.40    6.30
   6  -7   1   32.60    8.90
   6  -7   1   21.20    6.70
   6  -7   1   38.20   12.00
  -7   7  -1    3.90    6.60
  -7   7  -1   25.60   10.00
  -7   7  -1   24.50    8.70
  -7   7  -1   18.80    6.70
  -7   7  -1    7.40    8.80
   7  -7   1   23.30    7.60
   7  -7   1    7.30    5.90
   7  -7   1    0.60   11.60
   7  -7   1   22.50    9.70
  -8   7  -1   -0.80    9.20
  -8   7  -1    4.50    7.60
  -8   7  -1    6.00    7.00
  -8   7  -1   10.60    8.90
  -8   7  -1   19.50    8.30
   8  -7   1    5.00    6.50
   8  -7   1    9.10    8.00
   8  -7   1    3.40    7.40
  -9   7  -1    3.80    8.50
  -9   7  -1    0.40    8.40
  -9   7  -1    4.90   10.20
  -9   7  -1    2.30    7.60
  -9   7  -1   -9.10    9.00
   9  -7   1   -1.40    6.80
   9  -7   1    9.40    9.80
   9  -7   1    2.20    6.80
   7   6  -1    2.60    7.20
   7   6  -1    9.00    8.30
   7   6  -1  -12.70    8.30
  -7  -6   1   11.60    9.50
  -7  -6   1    2.30    6.40
   6   6  -1   11.60    7.40
   6   6  -1   19.10    8.40
   6   6  -1    1.30    5.90
   6   6  -1   14.40    8.30
  -6  -6   1   36.20   13.00
  -6  -6   1   13.40    7.80
  -6  -6   1   17.60    8.00
   5   6  -1   96.89   15.50
   5   6  -1  100.69   16.60
   5   6  -1   80.49   15.20
  -5  -6   1  106.69   18.40
  -5  -6   1  108.19   13.00
  -5  -6   1  103.49   17.90
   4   6  -1  744.23   40.50
   4   6  -1  912.11   40.20
   4   6  -1  792.62   38.30
   4   6  -1  849.02   42.30
  -4  -6   1  825.22   35.50
  -4  -6   1  765.12   39.00
  -4  -6   1  804.32   40.10
   3   6  -1  111.29   12.10
   3   6  -1   99.59   13.30
   3   6  -1  114.19   13.20
  -3  -6   1   89.19   10.60
  -3  -6   1  101.19    6.50
  -3  -6   1  105.39    7.00
  -3  -6   1  115.89   12.20
  -3  -6   1  101.79    9.00
   2   6  -1   12.10    6.40
   2   6  -1    0.60    3.30
   2   6  -1    8.00    2.50
   2   6  -1    4.70    5.40
   2   6  -1    3.20    1.80
  -2  -6   1    6.90    3.90
  -2  -6   1    5.30    2.50
  -2  -6   1   10.90    4.80
  -2  -6   1   11.50    4.20
  -2  -6   1    4.80    2.80
   1   6  -1  355.66   17.00
   1   6  -1  394.26   15.70
   1   6  -1  289.77   21.40
   1   6  -1  355.26   21.10
  -1  -6   1  366.36   16.60
  -1  -6   1  389.26   19.70
  -1  -6   1  365.76   22.40
  -1  -6   1  336.47   19.50
  -1  -6   1  366.86   18.10
   0   6  -1  264.07   15.70
   0   6  -1  281.07   12.90
   0   6  -1  273.87   18.50
   0   6  -1  259.47   15.80
   0   6  -1  237.48   10.70
   0   6  -1  268.37   17.50
   0   6  -1  262.67   15.70
   0  -6   1  284.87   16.30
   0  -6   1  268.27   13.60
   0  -6   1  294.07   16.50
   0  -6   1  292.37   16.60
   0  -6   1  281.57   12.10
   0  -6   1  293.17   15.50
  -1   6  -1  293.87   17.90
  -1   6  -1  284.77   18.60
  -1   6  -1  285.17   17.70
  -1   6  -1  287.37   15.00
  -1   6  -1  297.27   18.20
  -1   6  -1  273.57   15.70
   1  -6   1  294.47   16.30
   1  -6   1  288.07   15.80
   1  -6   1  289.87   17.80
   1  -6   1  304.97   13.80
   1  -6   1  270.97   17.40
   1  -6   1  280.27   17.80
  -2   6  -1   15.10    5.00
  -2   6  -1    6.40    4.50
  -2   6  -1    8.90    4.70
  -2   6  -1    6.30    4.50
  -2   6  -1    8.80    3.90
  -2   6  -1   19.30    6.90
   2  -6   1   11.80    4.70
   2  -6   1    3.10    3.90
   2  -6   1   10.10    6.00
   2  -6   1    8.70    4.50
   2  -6   1   17.80    3.90
   2  -6   1   16.60    4.90
   2  -6   1   10.80    3.30
  -3   6  -1   22.10    7.20
  -3   6  -1   43.60    9.20
  -3   6  -1   37.00    6.90
  -3   6  -1   38.60    7.40
  -3   6  -1   40.10   10.80
  -3   6  -1   46.80    9.90
   3  -6   1   55.09    8.20
   3  -6   1   54.39   13.00
   3  -6   1   37.10    6.90
   3  -6   1   41.30    7.40
   3  -6   1   30.80    8.00
   3  -6   1   34.30    7.60
  -4   6  -1  930.31   42.70
  -4   6  -1  922.61   43.40
  -4   6  -1  992.30   37.70
  -4   6  -1  916.91   44.20
  -4   6  -1  978.70   43.30
  -4   6  -1  937.51   35.00
   4  -6   1  976.10   44.10
   4  -6   1  948.91   40.50
   4  -6   1  935.41   34.70
   4  -6   1  958.30   43.70
   4  -6   1  982.30   37.60
  -5   6  -1   30.70    9.20
  -5   6  -1   59.19   12.60
  -5   6  -1   44.60    8.00
  -5   6  -1   48.90    4.90
  -5   6  -1   42.50    9.80
   5  -6   1   41.70    7.70
   5  -6   1   49.40   10.10
   5  -6   1   42.30   10.90
   5  -6   1   36.30    9.20
  -6   6  -1  264.77   23.00
  -6   6  -1  278.37   22.80
  -6   6  -1  298.87   26.80
  -6   6  -1  281.37   18.60
  -6   6  -1  296.07   22.60
   6  -6   1  279.17   21.20
   6  -6   1  252.27   17.40
   6  -6   1  287.67   22.30
   6  -6   1  254.27   21.60
  -7   6  -1   39.80   13.10
  -7   6  -1   41.80   10.00
  -7   6  -1   27.50   11.60
  -7   6  -1   27.00    9.00
   7  -6   1   27.20   11.50
   7  -6   1   25.00    8.60
   7  -6   1   22.30    6.60
   7  -6   1   36.20   10.20
  -8   6  -1   44.10   13.10
  -8   6  -1   30.40   10.40
  -8   6  -1   37.30   10.40
  -8   6  -1   38.90   14.40
   8  -6   1   18.40    9.20
   8  -6   1   13.30    7.80
   8  -6   1   23.60    9.10
  -9   6  -1   -2.60    5.80
  -9   6  -1    2.60    7.40
  -9   6  -1    8.50    9.40
  -9   6  -1    3.80    8.70
   9  -6   1    6.60    7.40
   9  -6   1    1.30    9.00
   8   5  -1   60.79   14.90
   8   5  -1   55.49   13.70
   8   5  -1   40.20   11.60
  -8  -5   1   72.49   19.60
  -8  -5   1   57.69   15.50
   7   5  -1  129.09   16.80
   7   5  -1  165.48   19.70
  -7  -5   1  136.89   22.20
  -7  -5   1  144.59   15.80
  -7  -5   1  134.69   20.80
   6   5  -1   95.99   15.90
   6   5  -1   89.69   14.50
   6   5  -1   94.39   16.50
   6   5  -1  114.39   17.90
  -6  -5   1   89.19   18.10
  -6  -5   1   99.79   15.10
  -6  -5   1   99.19   18.20
  -6  -5   1  105.29   16.20
   5   5  -1   95.29   13.90
   5   5  -1  104.19   15.90
   5   5  -1  130.69   19.00
   5   5  -1   80.69   14.40
  -5  -5   1   90.29   14.20
  -5  -5   1   97.39   16.20
  -5  -5   1  122.19   16.70
  -5  -5   1   89.29   16.10
   4   5  -1  100.69   11.80
   4   5  -1  108.09   12.60
   4   5  -1   97.49   11.70
   4   5  -1   96.69   12.50
  -4  -5   1  106.59   13.00
  -4  -5   1  103.19   11.40
  -4  -5   1   99.19   15.10
  -4  -5   1   88.29   10.30
   3   5  -1  141.99   14.10
   3   5  -1  208.38   14.90
   3   5  -1  134.19   14.30
  -3  -5   1  165.28   13.40
  -3  -5   1  170.68   12.10
  -3  -5   1  160.68    7.70
  -3  -5   1  173.48   13.80
  -3  -5   1  164.28    7.50
  -3  -5   1  158.88   13.70
   2   5  -1  272.27   19.00
   2   5  -1  292.77   19.40
   2   5  -1  283.97   19.50
  -2  -5   1  281.87   16.10
  -2  -5   1  293.17   13.10
  -2  -5   1  290.97   14.30
  -2  -5   1  308.67   18.30
  -2  -5   1  307.27   17.40
  -2  -5   1  291.97   12.90
   1   5  -1   12.00    4.80
   1   5  -1    6.20    2.70
   1   5  -1    5.30    1.90
   1   5  -1   14.30    6.10
   1   5  -1   12.30    3.10
   1   5  -1    6.40    3.10
  -1  -5   1   11.70    4.60
  -1  -5   1   11.80    3.80
  -1  -5   1    7.70    4.40
  -1  -5   1   14.60    4.00
  -1  -5   1    3.70    2.60
   0   5  -1    4.20    3.60
   0   5  -1   -1.70    3.20
   0   5  -1    0.50    1.30
   0   5  -1    1.80    3.60
   0   5  -1   -0.40    1.30
   0   5  -1   -0.50    2.80
   0   5  -1    0.10    2.70
   0  -5   1    4.20    3.40
   0  -5   1    5.20    3.50
   0  -5   1   -0.30    1.30
   0  -5   1    2.20    3.10
   0  -5   1    3.10    1.60
   0  -5   1    7.00    3.80
  -1   5  -1  146.99    9.50
  -1   5  -1  153.58   11.60
  -1   5  -1  167.48   10.50
  -1   5  -1  140.39   11.40
  -1   5  -1  155.58   12.20
  -1   5  -1  131.29   11.00
   1  -5   1  140.19    6.70
   1  -5   1  127.99    8.50
   1  -5   1  146.09   11.70
   1  -5   1  152.88   10.30
   1  -5   1  135.79    9.60
   1  -5   1  133.59   11.40
   1  -5   1  159.38   11.50
  -2   5  -1   28.80    7.40
  -2   5  -1   39.20    7.70
  -2   5  -1   25.40    7.40
  -2   5  -1   36.90    7.30
  -2   5  -1   31.30    6.20
   2  -5   1   31.80    6.10
   2  -5   1   30.70    6.40
   2  -5   1   28.80    5.60
   2  -5   1   26.70    6.50
   2  -5   1   33.30    5.50
   2  -5   1   28.60    5.20
   2  -5   1   16.80    7.30
  -3   5  -1  195.98   12.40
  -3   5  -1  185.08   15.50
  -3   5  -1  210.28   16.60
  -3   5  -1  197.98   11.50
  -3   5  -1  192.58   15.70
  -3   5  -1  190.78   15.60
   3  -5   1  195.98   12.10
   3  -5   1  198.88   15.50
   3  -5   1  190.88   15.40
   3  -5   1  187.58   11.10
   3  -5   1  198.48   13.80
  -4   5  -1  556.74   34.80
  -4   5  -1  554.94   21.10
  -4   5  -1  561.44   29.10
  -4   5  -1  570.04   27.90
  -4   5  -1  533.55   30.70
   4  -5   1  585.74   30.30
   4  -5   1  567.74   24.90
   4  -5   1  585.54   30.40
   4  -5   1  550.44   27.20
  -5   5  -1   11.70    4.70
  -5   5  -1   11.50    6.80
  -5   5  -1   16.70    6.70
  -5   5  -1   12.60    6.50
   5  -5   1   10.30    5.80
   5  -5   1   10.80    5.50
   5  -5   1   12.90    6.00
   5  -5   1    8.00    4.20
  -6   5  -1   93.19   12.10
  -6   5  -1  104.09   16.90
  -6   5  -1   84.89   10.10
  -6   5  -1   82.29   15.50
  -6   5  -1   78.29   16.90
   6  -5   1   81.19   11.30
   6  -5   1   97.19   14.80
   6  -5   1   86.99   13.90
   6  -5   1   58.59   12.20
  -7   5  -1   12.80    6.00
  -7   5  -1    1.90    5.50
  -7   5  -1    4.90    5.70
  -7   5  -1    3.00    5.70
  -7   5  -1   23.60    9.60
  -7   5  -1   13.10    6.80
   7  -5   1   26.40    9.60
   7  -5   1    8.90    5.80
   7  -5   1    6.40    7.00
   7  -5   1   13.20    6.00
  -8   5  -1    4.60    5.80
  -8   5  -1   -3.90    6.50
  -8   5  -1   19.40    8.10
  -8   5  -1    3.20    6.80
  -8   5  -1   -2.80    8.10
  -8   5  -1   -0.20    6.10
   8  -5   1    4.30    7.90
   8  -5   1   -0.80    6.80
   8  -5   1    9.00    6.40
  -9   5  -1  184.18   21.20
  -9   5  -1  145.79   25.90
  -9   5  -1  166.38   24.10
  -9   5  -1  164.08   18.60
  -9   5  -1  157.38   19.30
   9  -5   1  212.18   18.30
   9  -5   1  214.68   21.80
   8   4  -1   51.99   12.10
   8   4  -1   43.00   12.60
   8   4  -1   59.59   13.00
   8   4  -1   36.70   12.40
  -8  -4   1   89.29   18.40
  -8  -4   1   55.09   12.40
  -8  -4   1   60.19   20.30
   7   4  -1    6.50    7.00
   7   4  -1    5.90    6.20
   7   4  -1   -6.30    6.50
   7   4  -1   -1.90    5.80
  -7  -4   1    3.90    6.40
  -7  -4   1   17.40    8.50
  -7  -4   1    3.70    6.20
   6   4  -1  475.55   28.80
   6   4  -1  442.16   27.40
   6   4  -1  424.66   27.00
   6   4  -1  412.86   27.10
  -6  -4   1  421.36   30.30
  -6  -4   1  454.85   29.20
   5   4  -1   48.00    9.70
   5   4  -1   55.49   11.00
   5   4  -1   47.00   10.20
   5   4  -1   32.30    8.80
  -5  -4   1   51.29   10.90
  -5  -4   1   48.70   11.50
  -5  -4   1   52.29   12.70
  -5  -4   1   57.69   12.00
   4   4  -1   92.89   10.30
   4   4  -1  100.49   11.00
   4   4  -1   85.99   13.00
   4   4  -1   94.69   11.50
  -4  -4   1   85.69   12.30
  -4  -4   1   98.89   14.30
  -4  -4   1   93.49   11.70
  -4  -4   1   79.49   10.00
   3   4  -1   75.29   11.30
   3   4  -1   64.79   10.60
   3   4  -1   64.19   10.80
  -3  -4   1   78.79   11.30
  -3  -4   1   83.09    8.60
  -3  -4   1   75.39   11.20
  -3  -4   1   70.09   10.90
   2   4  -1  285.57   17.90
   2   4  -1  291.67   16.40
   2   4  -1  292.17   18.00
  -2  -4   1  283.27   11.30
  -2  -4   1  289.07   11.40
  -2  -4   1  304.37   16.20
  -2  -4   1  287.37   15.90
  -2  -4   1  276.07   14.30
  -2  -4   1  288.47   16.70
   1   4  -1    3.90    4.00
   1   4  -1    2.20    2.10
   1   4  -1    1.00    1.60
   1   4  -1    0.90    1.90
   1   4  -1   -1.70    3.00
  -1  -4   1    2.20    3.10
  -1  -4   1    1.70    2.20
  -1  -4   1    7.50    3.90
  -1  -4   1    3.60    2.50
  -1  -4   1    5.00    2.40
   0   4  -1  857.41   29.50
   0   4  -1  977.20   34.60
   0   4  -1 1046.00   33.10
   0   4  -1  937.71   36.30
   0   4  -1  981.70   34.40
   0   4  -1  958.10   34.30
   0   4  -1  974.70   36.20
   0  -4   1  995.10   33.70
   0  -4   1  968.90   30.10
   0  -4   1  935.51   34.30
   0  -4   1  967.40   31.40
   0  -4   1  972.50   34.60
   0  -4   1  963.30   34.50
  -1   4  -1  337.47   17.20
  -1   4  -1  338.27   16.40
  -1   4  -1  347.07   17.30
  -1   4  -1  329.67   15.40
  -1   4  -1  335.57   17.30
  -1   4  -1  317.47   15.00
   1  -4   1  343.57   12.60
   1  -4   1  356.76   15.60
   1  -4   1  358.96   16.50
   1  -4   1  344.07   17.60
   1  -4   1  326.57   17.30
   1  -4   1  342.07   15.10
  -2   4  -1 2881.61   90.99
  -2   4  -1 2979.60   95.29
  -2   4  -1 2952.50   95.39
  -2   4  -1 2902.01   95.99
  -2   4  -1 3055.69   96.79
  -2   4  -1 2884.01   91.49
   2  -4   1 3018.90   96.29
   2  -4   1 2738.03   91.79
   2  -4   1 3017.40   91.79
   2  -4   1 2981.10   91.19
   2  -4   1 2936.41   96.29
   2  -4   1 3047.60   93.29
  -3   4  -1  134.09   12.20
  -3   4  -1  139.89   11.20
  -3   4  -1  161.38    8.50
  -3   4  -1  143.89   13.10
  -3   4  -1  151.88   13.60
  -3   4  -1  135.69   12.40
  -3   4  -1  142.99   10.10
   3  -4   1  157.28   13.20
   3  -4   1  143.69   11.40
   3  -4   1  151.48   12.70
   3  -4   1  147.99    7.90
   3  -4   1  159.48   10.30
  -4   4  -1 2096.89   74.99
  -4   4  -1 2153.68   74.89
  -4   4  -1 2131.59   79.19
  -4   4  -1 2017.20   70.19
   4  -4   1 2086.79   75.39
   4  -4   1 2139.49   76.09
   4  -4   1 2138.89   70.59
   4  -4   1 2126.49   73.79
  -5   4  -1  372.26   23.60
  -5   4  -1  382.36   27.00
  -5   4  -1  385.36   23.20
  -5   4  -1  367.46   21.70
   5  -4   1  357.16   23.00
   5  -4   1  380.56   23.30
   5  -4   1  371.56   26.20
  -6   4  -1   -1.80    4.30
  -6   4  -1    1.50    4.10
  -6   4  -1    1.00    4.00
  -6   4  -1   -7.40    4.00
  -6   4  -1   -3.50    5.30
  -6   4  -1   -2.00    5.60
   6  -4   1    8.90    6.20
   6  -4   1    0.20    4.00
   6  -4   1    7.90    5.70
   6  -4   1    4.50    4.40
  -7   4  -1  562.74   29.50
  -7   4  -1  489.75   33.80
  -7   4  -1  556.94   30.70
  -7   4  -1  532.95   38.20
  -7   4  -1  541.45   32.50
  -7   4  -1  540.75   31.70
   7  -4   1  552.14   28.80
   7  -4   1  550.74   33.70
   7  -4   1  512.55   30.60
  -8   4  -1    9.80    7.80
  -8   4  -1   30.70    9.90
  -8   4  -1   26.60    9.70
  -8   4  -1   49.60   14.00
  -8   4  -1   21.80    8.20
  -8   4  -1   30.40   14.30
   8  -4   1   31.70    8.90
   8  -4   1   33.30   12.30
   8  -4   1   35.60   10.70
  -9   4  -1   10.80    7.60
  -9   4  -1    3.30    9.90
  -9   4  -1    4.50    6.60
  -9   4  -1   12.00   10.60
  -9   4  -1   10.50    9.60
  -9   4  -1   20.20   10.20
   9  -4   1    6.40    6.90
   9  -4   1    1.70    9.90
   9  -4   1    6.50    8.60
   8   3  -1    4.40    6.10
   8   3  -1    1.90    7.60
   8   3  -1    3.20    7.10
  -8  -3   1   18.30    8.80
  -8  -3   1   -5.00    6.60
  -8  -3   1    7.60    9.20
   7   3  -1    5.50    6.00
   7   3  -1    5.70    6.10
   7   3  -1   -5.60    6.20
   7   3  -1    1.30    4.60
   7   3  -1    9.70    6.40
  -7  -3   1   13.50    7.50
  -7  -3   1    6.30    2.70
  -7  -3   1    9.40    3.90
  -7  -3   1    0.30    7.70
  -7  -3   1   11.60   10.40
   6   3  -1   48.00   10.20
   6   3  -1   38.30   10.20
   6   3  -1   24.50    8.00
   6   3  -1   51.39   11.90
  -6  -3   1   40.60    5.20
  -6  -3   1   37.50   11.90
  -6  -3   1   32.90    9.70
  -6  -3   1   26.10    7.20
  -6  -3   1   39.20    5.40
   5   3  -1   57.09   10.40
   5   3  -1  100.89   15.80
   5   3  -1   60.99   16.00
   5   3  -1   90.89   13.80
  -5  -3   1   63.69    5.40
  -5  -3   1   60.59    5.10
  -5  -3   1   64.99   10.90
  -5  -3   1   68.39   12.80
  -5  -3   1   83.89   14.80
  -5  -3   1   63.89   13.20
   4   3  -1    2.80    3.40
   4   3  -1    3.50    3.60
   4   3  -1    3.20    3.50
   4   3  -1    1.40    3.40
  -4  -3   1    4.10    1.70
  -4  -3   1    3.10    4.80
  -4  -3   1    3.40    5.80
  -4  -3   1    1.70    1.70
  -4  -3   1    1.60    3.90
  -4  -3   1    5.30    3.90
   3   3  -1  144.19   12.10
   3   3  -1  157.88   12.80
   3   3  -1  159.88   12.00
   3   3  -1  141.09   11.20
  -3  -3   1  136.89   12.20
  -3  -3   1  154.78   12.10
  -3  -3   1  154.08   11.90
  -3  -3   1  147.29   11.80
   2   3  -1   49.40    8.20
   2   3  -1   51.79    7.60
   2   3  -1   45.70    7.90
  -2  -3   1   49.30    8.00
  -2  -3   1   61.89    8.70
  -2  -3   1   66.19    8.70
  -2  -3   1   51.89    7.50
   1   3  -1  357.86   12.70
   1   3  -1  310.77   14.40
   1   3  -1  346.07   17.60
   1   3  -1  373.06   18.40
   1   3  -1  364.56   16.20
   1   3  -1  362.16   12.60
  -1  -3   1  358.36   16.70
  -1  -3   1  363.46   16.30
  -1  -3   1  367.16   13.40
  -1  -3   1  365.96   15.70
  -1  -3   1  355.26   13.30
  -1  -3   1  388.26   14.90
   0   3  -1 1191.98   37.30
   0   3  -1 1169.08   40.20
   0   3  -1 1192.78   35.30
   0   3  -1 1144.39   40.50
   0   3  -1 1174.58   39.00
   0  -3   1 1149.98   37.00
   0  -3   1 1223.08   41.30
   0  -3   1 1207.58   35.50
   0  -3   1 1168.68   39.10
   0  -3   1 1212.48   38.40
   0  -3   1 1178.28   39.20
  -1   3  -1    6.00    3.50
  -1   3  -1    7.70    2.90
  -1   3  -1    8.80    3.30
  -1   3  -1    4.60    3.30
  -1   3  -1    1.70    2.60
  -1   3  -1    9.90    3.90
  -1   3  -1    6.50    3.50
   1  -3   1   10.40    3.50
   1  -3   1    5.10    2.20
   1  -3   1    5.50    3.00
   1  -3   1    8.00    3.00
   1  -3   1    3.80    2.10
   1  -3   1   10.10    4.30
   1  -3   1    7.30    3.00
  -2   3  -1 8717.03  261.07
  -2   3  -1 8845.52  259.27
  -2   3  -1 8752.02  254.87
  -2   3  -1 8917.81  261.57
  -2   3  -1 8925.81  258.67
   2  -3   1 8677.03  260.97
   2  -3   1 8505.05  260.57
   2  -3   1 8445.85  254.67
  -3   3  -1   89.69   12.80
  -3   3  -1   65.79    8.10
  -3   3  -1   86.39   11.00
  -3   3  -1   76.59    7.60
  -3   3  -1   69.09    8.90
   3  -3   1   75.99    7.10
   3  -3   1   73.09    8.30
   3  -3   1   73.39    8.80
   3  -3   1   65.49    9.30
  -4   3  -1 1816.92   67.39
  -4   3  -1 1786.52   62.99
  -4   3  -1 1855.41   64.89
  -4   3  -1 1882.31   70.79
  -4   3  -1 1861.81   68.09
   4  -3   1 1932.91   67.19
   4  -3   1 1839.02   66.19
   4  -3   1 1886.81   66.49
   4  -3   1 1868.01   63.09
  -5   3  -1  688.13   33.10
  -5   3  -1  734.03   31.90
  -5   3  -1  654.33   32.60
  -5   3  -1  635.14   36.50
  -5   3  -1  707.63   37.80
  -5   3  -1  676.53   32.60
   5  -3   1  644.94   31.40
   5  -3   1  688.43   32.50
  -6   3  -1  123.29   12.90
  -6   3  -1  147.69   13.60
  -6   3  -1  111.79   11.90
  -6   3  -1  145.99   16.90
  -6   3  -1   86.09   14.60
  -6   3  -1  109.09   13.10
   6  -3   1  112.99   11.90
   6  -3   1  120.09   13.70
   6  -3   1  123.79   13.10
   6  -3   1  133.19   13.30
  -7   3  -1   -4.00    5.40
  -7   3  -1   -6.00    4.50
  -7   3  -1   -4.50    6.30
  -7   3  -1   11.70    7.60
  -7   3  -1   -5.90    5.50
  -7   3  -1    5.00    6.10
   7  -3   1    3.30    5.60
   7  -3   1    5.50    5.70
   7  -3   1    2.70    4.70
  -8   3  -1   73.99   12.90
  -8   3  -1   55.69   12.50
  -8   3  -1   41.60   13.80
  -8   3  -1   64.89   13.20
  -8   3  -1   71.29   19.00
   8  -3   1   56.19   11.60
   8  -3   1   45.70   13.40
   8  -3   1   68.59   13.20
  -9   3  -1   40.70   15.60
  -9   3  -1   55.19   12.90
  -9   3  -1   79.19   20.70
   9  -3   1   60.49   11.30
   9  -3   1   74.09   14.30
   8   2  -1    4.20    6.60
   8   2  -1    1.40    5.80
   8   2  -1    7.90    5.40
   8   2  -1   13.40    6.40
   8   2  -1  -10.60    7.50
  -8  -2   1    1.50    3.50
  -8  -2   1   -0.70    7.60
  -8  -2   1    0.80    4.40
  -8  -2   1    3.20    6.20
  -8  -2   1    9.90    9.90
   7   2  -1   12.70    7.40
   7   2  -1   16.80    5.80
   7   2  -1    6.20    5.40
   7   2  -1    5.20    7.60
   7   2  -1    9.60    6.30
  -7  -2   1    5.00    7.40
  -7  -2   1    8.00    7.30
  -7  -2   1    1.10    6.30
  -7  -2   1    6.30    3.40
   6   2  -1  122.09   14.40
   6   2  -1  115.69   17.30
   6   2  -1  114.29   12.50
   6   2  -1  125.29   11.90
   6   2  -1  126.69   13.60
  -6  -2   1  130.59   20.70
  -6  -2   1   86.09    8.50
  -6  -2   1  106.49   18.00
  -6  -2   1   89.49    8.00
  -6  -2   1  105.99   11.60
   5   2  -1   25.40    6.90
   5   2  -1   30.20    7.80
   5   2  -1   20.60    6.10
   5   2  -1   23.30    6.10
  -5  -2   1   20.70    7.10
  -5  -2   1   22.90    8.10
  -5  -2   1   25.50    7.20
  -5  -2   1   27.90    4.90
  -5  -2   1   17.40    4.00
   4   2  -1  559.44   26.30
   4   2  -1  529.95   25.30
   4   2  -1  589.34   26.60
   4   2  -1  553.74   26.40
  -4  -2   1  581.14   29.80
  -4  -2   1  541.35   26.30
  -4  -2   1  572.94   21.00
  -4  -2   1  561.34   28.40
  -4  -2   1  563.34   21.20
  -4  -2   1  584.94   30.10
   3   2  -1  152.18   10.50
   3   2  -1  125.09   10.80
   3   2  -1  149.99   10.90
  -3  -2   1  150.28    7.10
  -3  -2   1  155.08   12.70
  -3  -2   1  156.38   11.40
  -3  -2   1  148.19    7.30
  -3  -2   1  165.18   12.10
  -3  -2   1  160.78   12.70
   2   2  -1  429.86   18.30
   2   2  -1  403.86   17.40
   2   2  -1  434.36   19.40
  -2  -2   1  444.96   19.00
  -2  -2   1  441.76   19.30
  -2  -2   1  401.16   19.00
  -2  -2   1  396.36   18.70
   1   2  -1   95.89    7.20
   1   2  -1  108.69    7.60
   1   2  -1  117.59    8.30
   1   2  -1  120.99    7.30
   1   2  -1   91.09    6.80
  -1  -2   1  117.89    7.90
  -1  -2   1  121.99    4.60
  -1  -2   1  110.69    7.20
  -1  -2   1  122.69    7.10
  -1  -2   1  116.39    7.10
  -1  -2   1  120.99    4.60
   0   2  -1 2257.47   69.59
   0   2  -1 2333.57   68.99
   0   2  -1 2379.86   69.99
   0   2  -1 2262.47   71.09
   0   2  -1 2412.86   70.39
   0  -2   1 2220.78   69.59
   0  -2   1 2328.87   69.09
   0  -2   1 2364.66   70.69
   0  -2   1 2215.88   68.79
  -1   2  -1    4.60    2.50
  -1   2  -1    7.10    2.80
  -1   2  -1    8.30    2.10
  -1   2  -1    5.70    2.90
  -1   2  -1    6.80    2.60
  -1   2  -1    6.60    2.10
  -1   2  -1    3.00    2.40
  -1   2  -1    2.50    2.10
   1  -2   1   11.90    3.70
   1  -2   1    8.30    2.70
   1  -2   1    7.20    2.70
   1  -2   1    5.40    2.80
   1  -2   1    3.60    1.90
   1  -2   1    4.30    2.30
   1  -2   1    4.10    2.00
  -2   2  -1 9855.81  286.97
  -2   2  -1 9771.42  289.17
  -2   2  -1 9999.00  289.17
  -2   2  -1 9796.52  290.77
   2  -2   1 9385.06  288.67
  -3   2  -1  225.58   14.80
  -3   2  -1  232.58   13.00
  -3   2  -1  213.88   13.40
  -3   2  -1  214.18   12.40
  -3   2  -1  200.78   13.30
  -3   2  -1  225.38   16.10
   3  -2   1  226.18   12.60
   3  -2   1  229.38   13.90
   3  -2   1  215.48   13.30
   3  -2   1  225.98   13.90
  -4   2  -1   89.09    9.60
  -4   2  -1   96.99   11.70
  -4   2  -1   91.79    9.10
  -4   2  -1   81.39    9.30
  -4   2  -1  104.79   12.40
  -4   2  -1   95.89    9.10
   4  -2   1   89.99   10.40
   4  -2   1  113.99    9.90
   4  -2   1  101.29    9.60
   4  -2   1  110.59   10.20
  -5   2  -1   40.60    8.00
  -5   2  -1   46.00    9.30
  -5   2  -1   39.60    8.30
  -5   2  -1   31.00    8.40
  -5   2  -1   34.80   10.10
  -5   2  -1   33.90    7.30
   5  -2   1   51.49    8.40
   5  -2   1   41.70   13.60
   5  -2   1   46.00    8.30
   5  -2   1   37.60    7.30
  -6   2  -1  210.98   15.10
  -6   2  -1  207.98   20.20
  -6   2  -1  179.18   15.20
  -6   2  -1  182.58   15.90
  -6   2  -1  230.98   22.00
  -6   2  -1  209.18   16.30
   6  -2   1  203.58   15.90
   6  -2   1  210.38   18.10
   6  -2   1  210.18   15.90
   6  -2   1  180.58   14.40
  -7   2  -1   11.40    6.20
  -7   2  -1   30.50   11.70
  -7   2  -1   13.10    7.40
  -7   2  -1   15.90    6.70
  -7   2  -1   -1.30    6.90
  -7   2  -1   29.70    8.30
   7  -2   1   12.30    6.30
   7  -2   1   19.50    6.50
   7  -2   1    9.30    5.90
   7  -2   1   10.60    8.20
  -8   2  -1   14.00   10.10
  -8   2  -1   18.20    6.80
  -8   2  -1   14.30    6.00
  -8   2  -1   10.50    9.00
  -8   2  -1    9.30    7.30
  -8   2  -1   17.90    7.40
   8  -2   1   14.30    9.10
   8  -2   1    2.00    5.60
   8  -2   1   27.50    7.30
  -9   2  -1   57.79   16.50
  -9   2  -1   54.99   12.50
  -9   2  -1   54.59   11.70
  -9   2  -1   47.00   11.50
  -9   2  -1   93.49   22.60
   9  -2   1   45.30    8.80
   9  -2   1   43.60   13.10
   9   1  -1   11.70    8.80
   9   1  -1   19.10    5.80
   9   1  -1   -0.40    4.80
  -9  -1   1   21.20   14.80
  -9  -1   1   10.80    5.20
  -9  -1   1    1.00    7.60
  -9  -1   1    0.30    4.90
  -9  -1   1    8.10   11.00
   8   1  -1  195.28   14.40
   8   1  -1  178.48   17.80
   8   1  -1  193.78   18.40
   8   1  -1  160.08   19.10
   8   1  -1  215.58   15.20
  -8  -1   1  213.18   23.60
  -8  -1   1  192.68   14.20
  -8  -1   1  170.98   26.00
  -8  -1   1  186.18   18.10
  -8  -1   1  192.48   15.30
   7   1  -1  126.59   11.50
   7   1  -1   81.19   15.60
   7   1  -1  126.19   13.40
   7   1  -1  106.29   15.20
   7   1  -1  113.19   11.40
  -7  -1   1  118.99   18.60
  -7  -1   1   93.19    9.80
  -7  -1   1  120.39   21.20
  -7  -1   1  104.89   15.60
  -7  -1   1  138.69   22.80
   6   1  -1    4.50    4.20
   6   1  -1    6.10    4.40
   6   1  -1    4.40    5.50
   6   1  -1   10.60    5.50
  -6  -1   1    7.10    6.00
  -6  -1   1    5.20    4.00
  -6  -1   1    6.10    6.80
  -6  -1   1    7.60    3.60
  -6  -1   1    9.20    6.80
   5   1  -1   30.70    6.90
   5   1  -1   37.40    8.90
   5   1  -1   48.40    9.90
   5   1  -1   41.00    7.60
   5   1  -1   32.30    4.00
  -5  -1   1   38.80    6.30
  -5  -1   1   48.20   10.80
  -5  -1   1   37.10    6.10
  -5  -1   1   29.80    6.80
  -5  -1   1   30.20    8.10
   4   1  -1 1063.79   34.30
   4   1  -1 1082.89   34.70
   4   1  -1 1045.20   39.20
   4   1  -1 1053.99   39.70
  -4  -1   1  988.70   43.80
  -4  -1   1 1052.89   44.20
  -4  -1   1 1079.69   37.20
  -4  -1   1 1053.69   41.20
  -4  -1   1  983.90   36.70
   3   1  -1  103.59    8.50
   3   1  -1  107.29    5.80
   3   1  -1  108.89    8.20
   3   1  -1   92.89    5.70
  -3  -1   1   96.69    6.70
  -3  -1   1   97.19    9.10
  -3  -1   1  109.49   10.60
  -3  -1   1   97.89   10.20
  -3  -1   1  105.49    7.00
   2   1  -1  150.48   10.40
   2   1  -1  192.38    7.20
   2   1  -1  186.88    9.50
   2   1  -1  180.78    7.10
   2   1  -1  192.08   10.40
  -2  -1   1  175.18   11.50
  -2  -1   1  182.48   10.60
  -2  -1   1  177.18   10.90
  -2  -1   1  175.08    7.90
  -2  -1   1  170.08    7.80
  -2  -1   1  189.08   11.70
  -2  -1   1  183.28   10.30
   1   1  -1  161.88    9.90
   1   1  -1  167.98    8.80
   1   1  -1  198.78    8.30
   1   1  -1  174.78    8.00
   1   1  -1  167.78    9.10
   1   1  -1  209.18    9.70
  -1  -1   1  195.08    9.40
  -1  -1   1  202.38    9.60
  -1  -1   1  199.58    6.60
  -1  -1   1  197.48    6.80
  -1  -1   1  204.08    9.20
  -1  -1   1  203.08    9.50
  -1  -1   1  201.18    8.50
  -1   1  -1   -1.10    1.90
  -1   1  -1    2.50    2.20
  -1   1  -1    0.80    1.70
  -1   1  -1   -1.80    1.50
  -1   1  -1   -0.30    1.70
   1  -1   1    0.30    1.60
   1  -1   1    1.50    1.70
   1  -1   1    4.60    2.30
   1  -1   1    0.50    1.80
   1  -1   1    0.30    1.20
   1  -1   1    1.10    1.90
   1  -1   1   -1.20    1.70
  -2   1  -1 7508.75  216.48
  -2   1  -1 7285.77  218.58
  -2   1  -1 7444.26  218.08
  -2   1  -1 7511.25  216.68
   2  -1   1 7297.67  211.58
   2  -1   1 7461.75  216.38
   2  -1   1 6495.25  213.98
   2  -1   1 7209.68  211.58
   2  -1   1 7436.56  216.08
  -3   1  -1   13.60    4.60
  -3   1  -1   15.70    4.20
  -3   1  -1   21.90    6.50
  -3   1  -1   18.40    4.40
  -3   1  -1   15.80    4.10
  -3   1  -1   11.10    4.10
   3  -1   1   16.90    4.40
   3  -1   1   13.40    2.60
   3  -1   1   17.70    4.30
   3  -1   1   14.30    5.50
   3  -1   1   17.20    2.90
   3  -1   1   27.40    5.60
   3  -1   1   12.10    4.20
  -4   1  -1 2647.54   86.19
  -4   1  -1 2583.64   85.99
  -4   1  -1 2600.14   84.39
  -4   1  -1 2571.04   86.39
  -4   1  -1 2653.13   92.49
  -4   1  -1 2576.04   91.29
   4  -1   1 2704.83   85.09
   4  -1   1 2667.73   89.39
   4  -1   1 2690.23   80.49
   4  -1   1 2665.93   85.59
   4  -1   1 2591.64   80.19
   4  -1   1 2584.54   86.19
  -5   1  -1   65.19   10.00
  -5   1  -1   58.29    9.40
  -5   1  -1   70.29   13.80
  -5   1  -1   60.49    9.50
  -5   1  -1   73.19    8.50
   5  -1   1   59.19    7.40
   5  -1   1   51.19    5.00
   5  -1   1   69.59   10.60
   5  -1   1   58.59    5.50
   5  -1   1   75.99    8.30
  -6   1  -1   42.70   11.70
  -6   1  -1   48.20    7.90
  -6   1  -1   40.10    9.20
  -6   1  -1   57.09   10.10
  -6   1  -1   36.90    7.40
  -6   1  -1   46.40   13.10
   6  -1   1   39.10    7.10
   6  -1   1   40.40    5.10
   6  -1   1   37.70    4.60
   6  -1   1   22.90    6.80
   6  -1   1   40.90   10.80
   6  -1   1   33.20    6.90
  -7   1  -1  287.07   17.90
  -7   1  -1  297.87   26.00
  -7   1  -1  268.57   20.60
  -7   1  -1  254.77   18.60
  -7   1  -1  285.87   25.80
  -7   1  -1  269.37   21.20
   7  -1   1  267.27   17.00
   7  -1   1  236.68   21.60
   7  -1   1  273.17   12.10
   7  -1   1  206.48   20.40
   7  -1   1  257.67   20.10
   7  -1   1  283.77   11.90
  -8   1  -1  111.29   13.30
  -8   1  -1  119.39   13.60
  -8   1  -1  137.09   25.00
  -8   1  -1  110.49   12.50
  -8   1  -1  128.09   22.10
   8  -1   1   77.19   14.50
   8  -1   1  108.39   10.50
   8  -1   1  123.99   14.90
  -9   1  -1   -7.90    5.20
  -9   1  -1    3.60    6.30
  -9   1  -1   12.70   11.00
  -9   1  -1   -7.30    6.60
  -9   1  -1   15.60   11.80
   9  -1   1    3.90    8.70
   9  -1   1    0.40    7.90
   9   0  -1   30.40    9.30
   9   0  -1   19.10    8.90
  -9   0   1   39.30   11.10
  -9   0   1   32.80   13.00
  -9   0   1   19.50   11.90
  -9   0   1   22.10    8.30
  -9   0   1   30.90    8.10
   8   0  -1   -0.40    6.70
   8   0  -1    7.60    4.20
   8   0  -1    0.90    5.90
   8   0  -1    1.80    3.40
  -8   0   1   14.80   10.70
  -8   0   1    4.20    4.70
  -8   0   1  -10.10    5.70
  -8   0   1    2.00    6.40
  -8   0   1   -7.70    3.70
   7   0  -1    5.50    4.80
   7   0  -1   14.80    7.20
   7   0  -1    9.30    5.30
   7   0  -1   23.40    5.70
   7   0  -1   19.30    5.00
  -7   0   1    9.20    4.70
  -7   0   1   11.40    9.50
  -7   0   1    9.00    7.00
  -7   0   1   16.80    7.60
   6   0  -1  114.19   13.30
   6   0  -1  129.59   11.40
   6   0  -1  103.99    8.50
   6   0  -1  114.79   10.00
   6   0  -1  106.59    9.30
   6   0  -1  118.59   10.30
  -6   0   1  109.19   12.00
  -6   0   1  130.89   22.00
  -6   0   1   99.59   10.40
  -6   0   1  143.89   16.50
  -6   0   1  104.69   10.60
   5   0  -1  256.27   18.40
   5   0  -1  292.17   14.80
   5   0  -1  238.88   15.60
   5   0  -1  267.97   14.30
   5   0  -1  272.17   15.00
  -5   0   1  268.57   16.30
  -5   0   1  276.47   15.90
  -5   0   1  259.47   20.60
  -5   0   1  279.07   18.30
  -5   0   1  253.57   20.20
  -5   0   1  260.07   15.70
   4   0  -1   64.29    6.60
   4   0  -1   87.29   12.00
   4   0  -1   65.79    7.10
   4   0  -1   57.79    6.50
   4   0  -1   71.49    7.50
  -4   0   1   70.49    7.30
  -4   0   1   78.49    7.90
  -4   0   1   63.99   11.00
  -4   0   1   63.79    6.80
  -4   0   1   69.09    8.80
  -4   0   1   61.09    8.20
  -4   0   1   51.79    8.40
   3   0  -1  150.18   10.50
   3   0  -1  143.29    8.90
   3   0  -1  136.79    8.80
   3   0  -1  141.49    8.90
   3   0  -1  139.99    8.70
  -3   0   1  137.59    8.80
  -3   0   1  140.19   11.80
  -3   0   1  127.29    8.80
  -3   0   1  122.29    8.60
  -3   0   1  155.48   12.20
  -3   0   1  124.79    8.80
  -3   0   1  129.49   10.50
   2   0  -1 1719.93   55.99
   2   0  -1 1772.32   55.19
   2   0  -1 1839.82   56.09
   2   0  -1 1752.32   55.99
   2   0  -1 1858.11   57.19
  -2   0   1 1861.31   59.19
  -2   0   1 1760.92   59.59
  -2   0   1 1727.03   56.19
  -2   0   1 1820.82   59.19
  -2   0   1 1793.62   56.49
  -2   0   1 1739.33   56.09
  -2   0   1 1800.92   55.19
   1   0  -1   19.30    3.80
   1   0  -1   19.10    1.80
   1   0  -1   26.60    3.60
   1   0  -1   19.00    2.80
   1   0  -1   21.90    2.80
   1   0  -1   19.20    2.80
   1   0  -1   15.60    3.60
   1   0  -1   17.10    3.10
  -1   0   1   21.20    3.00
  -1   0   1   25.80    3.50
  -1   0   1   13.70    2.40
  -1   0   1   20.30    2.50
  -1   0   1   21.80    4.30
  -1   0   1   25.50    4.20
  -1   0   1   15.40    1.60
  -1   0  -1   22.40    3.10
  -1   0  -1   28.80    4.40
  -1   0  -1   29.20    4.50
  -1   0  -1   20.10    3.80
  -1   0  -1   26.00    4.30
  -1   0  -1   20.80    2.90
  -1   0  -1   22.80    3.00
  -1   0  -1   20.70    1.80
   1   0   1   26.20    3.30
   1   0   1   18.10    1.90
   1   0   1   24.90    3.30
   1   0   1   29.50    4.20
   1   0   1   22.70    3.60
   1   0   1   18.20    2.80
  -2   0  -1 9101.59  265.47
  -2   0  -1 9044.79  265.57
  -2   0  -1 9233.58  262.07
  -2   0  -1 9230.48  260.67
   2   0   1 8784.22  261.07
   2   0   1 9279.67  261.97
   2   0   1 7741.13  260.37
  -3   0  -1   40.20    5.90
  -3   0  -1   41.40    7.20
  -3   0  -1   33.40    7.30
  -3   0  -1   39.80    5.60
  -3   0  -1   37.90    7.20
  -3   0  -1   39.80    5.50
   3   0   1   37.70    4.70
   3   0   1   42.50    5.00
   3   0   1   44.00    5.30
   3   0   1   49.60    7.70
   3   0   1   42.60    6.20
   3   0   1   35.20    4.60
  -4   0  -1 1078.49   39.20
  -4   0  -1 1025.70   39.10
  -4   0  -1 1136.09   47.00
  -4   0  -1 1175.58   42.90
  -4   0  -1 1106.99   46.30
  -4   0  -1 1045.90   39.90
   4   0   1 1065.99   38.20
   4   0   1 1052.59   38.10
   4   0   1 1079.29   38.00
   4   0   1 1085.59   42.00
   4   0   1 1095.39   38.90
  -5   0  -1   22.20    6.00
  -5   0  -1   32.50    9.70
  -5   0  -1   20.40    6.30
  -5   0  -1   15.90    5.10
  -5   0  -1   21.40    5.10
   5   0   1   29.20    5.70
   5   0   1   19.50    5.00
   5   0   1   36.10    6.20
   5   0   1   27.60    5.60
   5   0   1   31.70    9.40
   5   0   1   30.80    6.70
  -6   0  -1    7.80    5.20
  -6   0  -1   17.80    8.80
  -6   0  -1    5.40    6.00
  -6   0  -1   12.00    4.20
  -6   0  -1    8.70    6.70
  -6   0  -1   12.80    4.50
   6   0   1    3.60    3.40
   6   0   1    7.70    3.70
   6   0   1    9.90    4.80
   6   0   1    6.80    3.90
   6   0   1    8.00    3.90
   6   0   1    4.50    5.80
  -7   0  -1  152.18   22.60
  -7   0  -1  161.68   13.80
  -7   0  -1  164.48   14.90
  -7   0  -1  166.88   24.70
  -7   0  -1  182.78   20.60
   7   0   1  158.48   11.50
   7   0   1  139.39   15.10
   7   0   1  190.28   11.90
   7   0   1  180.08   11.20
   7   0   1  166.18   18.40
  -8   0  -1  124.19   12.70
  -8   0  -1   97.79   19.70
  -8   0  -1  117.49   12.60
  -8   0  -1  129.19   24.30
  -8   0  -1  102.19   12.40
   8   0   1  121.19    8.70
   8   0   1   93.49    8.80
   8   0   1   96.59   15.60
   8   0   1   96.29   18.00
  -9   0  -1   63.59   11.40
  -9   0  -1   65.89   11.70
  -9   0  -1   51.89   17.20
  -9   0  -1   79.99   19.70
  -9   0  -1   57.89   10.70
   9   0   1   54.49   14.50
   9   0   1   63.49   12.60
   9  -1  -1  -16.70    7.30
   9  -1  -1   13.10    8.90
   9  -1  -1    9.60    6.50
  -9   1   1   16.70   11.20
  -9   1   1   -5.00    5.70
  -9   1   1    2.70    8.70
  -9   1   1   12.70    6.00
  -9   1   1    0.00    7.50
   8  -1  -1   32.20    4.70
   8  -1  -1   23.30    7.60
   8  -1  -1   19.50    5.90
   8  -1  -1   30.80    5.10
   8  -1  -1   30.50   11.10
  -8   1   1   50.49   16.70
  -8   1   1   20.90   11.20
  -8   1   1   21.10    7.00
  -8   1   1   20.80    6.90
  -8   1   1   20.90    9.30
   7  -1  -1    3.10    2.80
   7  -1  -1   12.00    6.50
   7  -1  -1   -5.80    2.60
   7  -1  -1   -2.30    3.90
   7  -1  -1    0.50    3.70
   7  -1  -1    0.80    4.20
  -7   1   1   -4.70    6.00
  -7   1   1    0.00    4.10
  -7   1   1   -1.60    6.30
  -7   1   1    3.00    5.30
  -7   1   1    4.00    4.50
   6  -1  -1  733.93   32.20
   6  -1  -1  732.13   28.40
   6  -1  -1  639.54   30.70
   6  -1  -1  666.93   27.60
   6  -1  -1  715.83   36.20
   6  -1  -1  754.82   31.80
  -6   1   1  720.63   31.80
  -6   1   1  746.43   34.30
  -6   1   1  760.12   40.20
  -6   1   1  728.03   40.10
  -6   1   1  739.83   33.70
  -6   1   1  678.53   34.90
   5  -1  -1   -2.10    2.80
   5  -1  -1    5.90    2.90
   5  -1  -1    5.90    3.80
   5  -1  -1    3.60    3.90
   5  -1  -1    4.90    3.50
  -5   1   1    5.60    3.40
  -5   1   1    0.20    3.00
  -5   1   1    6.00    6.40
  -5   1   1    5.30    3.60
  -5   1   1    0.50    3.10
   4  -1  -1    9.30    3.70
   4  -1  -1    9.00    4.20
   4  -1  -1    3.80    3.60
   4  -1  -1   13.90    4.20
   4  -1  -1    7.70    4.40
  -4   1   1   11.80    3.50
  -4   1   1   12.70    4.60
  -4   1   1    8.00    4.20
  -4   1   1    7.30    3.90
  -4   1   1    9.50    4.00
  -4   1   1    9.70    5.60
  -4   1   1    8.50    3.70
   3  -1  -1   -0.40    2.30
   3  -1  -1    0.70    3.10
   3  -1  -1   -2.30    1.90
   3  -1  -1   -2.40    2.00
   3  -1  -1    3.90    3.00
  -3   1   1   -0.60    2.10
  -3   1   1   -0.20    2.20
  -3   1   1    1.20    4.30
  -3   1   1    6.30    4.30
  -3   1   1   -1.00    3.70
  -3   1   1    0.60    2.80
  -3   1   1   -1.50    2.20
   2  -1  -1  174.08    7.70
   2  -1  -1  174.48    9.70
   2  -1  -1  161.38    8.80
   2  -1  -1  171.88   12.90
   2  -1  -1  150.58   10.80
   2  -1  -1  180.48   10.50
   2  -1  -1  135.49   10.60
   2  -1  -1  135.29   11.40
  -2   1   1  167.78    8.70
  -2   1   1  179.08   11.70
  -2   1   1  156.78   10.50
  -2   1   1  168.78    7.80
  -2   1   1  184.08   12.00
  -2   1   1  172.08   10.40
  -2   1   1  179.78   10.80
  -2   1   1  142.19    8.70
   1  -1  -1  276.27   10.70
   1  -1  -1  255.37   12.00
   1  -1  -1  262.97   12.20
   1  -1  -1  272.57    9.20
   1  -1  -1  283.27   11.80
   1  -1  -1  273.17   11.40
   1  -1  -1  251.17   11.80
  -1   1   1  271.97   12.30
  -1   1   1  266.27   10.40
  -1   1   1  260.47    9.20
  -1   1   1  274.57   12.10
  -1   1   1  252.77   12.20
  -1   1   1  264.07   11.60
  -1   1   1  258.07   13.10
   0  -1  -1  303.07   11.40
   0  -1  -1  317.17   11.80
   0  -1  -1  322.17   12.30
   0  -1  -1  306.57   12.80
   0  -1  -1  307.07   12.20
   0  -1  -1  303.07   11.00
   0   1   1  310.57   12.20
   0   1   1  315.97   12.90
   0   1   1  303.07   11.60
   0   1   1  295.57   12.30
   0   1   1  265.27   10.80
   0   1   1  313.07   11.40
   0   1   1  316.87   12.20
  -1  -1  -1  587.74   21.70
  -1  -1  -1  617.34   22.30
  -1  -1  -1  604.74   20.20
  -1  -1  -1  612.64   20.70
  -1  -1  -1  601.94   22.10
  -1  -1  -1  620.34   20.50
   1   1   1  621.04   20.30
   1   1   1  577.04   22.10
   1   1   1  532.15   20.00
   1   1   1  637.44   22.20
   1   1   1  598.74   20.20
   1   1   1  505.05   21.30
   1   1   1  522.25   20.20
   1   1   1  610.24   20.20
  -2  -1  -1   43.00    6.80
  -2  -1  -1   44.10    5.40
  -2  -1  -1   62.89    8.70
  -2  -1  -1   37.10    4.10
  -2  -1  -1   41.60    4.40
  -2  -1  -1   36.50    5.90
  -2  -1  -1   34.40    4.20
   2   1   1   36.70    3.90
   2   1   1   26.50    5.50
   2   1   1   40.90    4.10
   2   1   1   43.50    6.50
   2   1   1   44.10    5.60
  -3  -1  -1   41.70    8.30
  -3  -1  -1   35.40    4.60
  -3  -1  -1   42.90    7.60
  -3  -1  -1   48.50    9.40
  -3  -1  -1   41.30    5.50
  -3  -1  -1   45.90    9.20
  -3  -1  -1   37.60    5.10
   3   1   1   34.00    4.10
   3   1   1   39.40    6.50
   3   1   1   38.00    4.50
   3   1   1   31.00    6.70
   3   1   1   41.60    6.60
  -4  -1  -1  131.69   13.30
  -4  -1  -1  130.39    9.50
  -4  -1  -1  120.29    8.70
  -4  -1  -1  120.19    9.30
  -4  -1  -1  121.49   10.80
  -4  -1  -1  149.99   13.30
  -4  -1  -1  132.29   13.40
   4   1   1  123.89    8.20
   4   1   1  125.39   10.20
   4   1   1  123.19   12.70
   4   1   1  137.39    7.90
   4   1   1  133.79   10.50
  -5  -1  -1   45.60   11.30
  -5  -1  -1   60.19    7.10
  -5  -1  -1   52.19    6.50
  -5  -1  -1   59.29    8.70
  -5  -1  -1   71.69   12.90
   5   1   1   73.79   10.40
   5   1   1   59.99    5.50
   5   1   1   69.59    8.20
   5   1   1   55.49    9.90
  -6  -1  -1  144.99   16.70
  -6  -1  -1  133.99   11.40
  -6  -1  -1  157.38   23.40
  -6  -1  -1  138.69   11.30
  -6  -1  -1  131.09   11.70
   6   1   1  121.09   11.40
   6   1   1  139.59   14.50
   6   1   1  113.69    7.30
   6   1   1  146.59   16.30
   6   1   1  129.79   12.10
   6   1   1  126.99    8.10
  -7  -1  -1  120.49   11.70
  -7  -1  -1  118.29   12.20
  -7  -1  -1  106.89   20.30
  -7  -1  -1  142.99   12.00
  -7  -1  -1  183.28   26.70
   7   1   1  121.09   19.10
   7   1   1  134.59   12.00
   7   1   1   98.39   14.70
   7   1   1  106.19   10.80
  -8  -1  -1  436.96   34.20
  -8  -1  -1  422.36   35.70
  -8  -1  -1  355.96   21.90
  -8  -1  -1  343.47   21.50
  -8  -1  -1  356.06   21.20
   8   1   1  382.16   21.00
   8   1   1  368.76   30.40
   8   1   1  361.26   20.50
   9  -2  -1    7.20    7.50
   9  -2  -1   11.50   10.00
   9  -2  -1    5.10    8.10
  -9   2   1   15.90   13.70
  -9   2   1   19.90    8.90
  -9   2   1   18.30    9.60
  -9   2   1   13.30    6.60
   8  -2  -1    9.80    5.70
   8  -2  -1    9.40    7.90
   8  -2  -1    3.10    5.20
  -8   2   1    8.70   10.20
  -8   2   1    8.70    6.00
  -8   2   1   15.90    9.60
  -8   2   1   13.40    7.20
  -8   2   1   15.00    9.40
   7  -2  -1    3.30    4.20
   7  -2  -1    4.90    3.70
   7  -2  -1   -0.50    2.10
   7  -2  -1    6.80    6.60
   7  -2  -1   -2.30    4.20
   7  -2  -1    5.80    4.50
  -7   2   1    4.80    5.00
  -7   2   1    7.80    7.80
  -7   2   1    0.30    4.60
  -7   2   1    7.40    5.30
  -7   2   1    2.20    5.20
   6  -2  -1   73.79   13.00
   6  -2  -1   78.49    7.10
   6  -2  -1   71.89   11.00
   6  -2  -1   89.39   10.10
  -6   2   1   49.70   12.90
  -6   2   1   85.39    9.80
  -6   2   1   65.99   15.10
  -6   2   1   76.39   13.20
  -6   2   1   82.69   12.60
   5  -2  -1  503.05   26.10
   5  -2  -1  531.95   27.50
   5  -2  -1  535.95   23.80
   5  -2  -1  556.74   27.00
   5  -2  -1  523.85   21.30
  -5   2   1  516.85   28.50
  -5   2   1  537.45   27.90
  -5   2   1  548.85   28.10
  -5   2   1  523.55   21.10
  -5   2   1  541.95   31.80
  -5   2   1  551.34   30.60
  -5   2   1  557.94   24.30
   4  -2  -1   12.10    5.00
   4  -2  -1    2.60    3.30
   4  -2  -1    5.60    3.10
   4  -2  -1   11.20    3.90
   4  -2  -1   11.90    4.60
  -4   2   1    4.20    3.30
  -4   2   1    4.40    4.00
  -4   2   1    4.40    5.50
  -4   2   1    9.10    3.10
  -4   2   1    9.00    5.40
  -4   2   1    6.80    4.50
  -4   2   1    6.40    5.90
   3  -2  -1 1687.63   55.19
   3  -2  -1 1737.83   60.09
   3  -2  -1 1661.23   54.49
   3  -2  -1 1728.83   58.39
  -3   2   1 1707.63   54.89
  -3   2   1 1730.53   62.39
  -3   2   1 1822.12   62.09
  -3   2   1 1745.03   60.49
  -3   2   1 1695.53   55.19
  -3   2   1 1721.53   60.19
   2  -2  -1   59.19    8.00
   2  -2  -1   51.79    6.00
   2  -2  -1   57.99    7.90
   2  -2  -1   28.90    7.40
   2  -2  -1   52.69    4.30
   2  -2  -1   54.19    6.20
   2  -2  -1   43.90    5.50
  -2   2   1   40.30    5.80
  -2   2   1   40.70    6.30
  -2   2   1   51.89    4.40
  -2   2   1   44.40    5.50
  -2   2   1   42.40    8.30
  -2   2   1   39.90    6.20
   1  -2  -1  555.14   22.50
   1  -2  -1  580.04   20.10
   1  -2  -1  568.94   20.90
   1  -2  -1  575.54   21.90
   1  -2  -1  542.95   19.20
  -1   2   1  476.25   19.60
  -1   2   1  564.64   23.30
  -1   2   1  569.84   19.30
  -1   2   1  489.15   19.80
  -1   2   1  568.04   20.90
  -1   2   1  581.64   22.70
  -1   2   1  572.14   21.90
  -1   2   1  582.84   22.90
   0  -2  -1 1871.91   58.29
   0  -2  -1 1906.51   60.69
   0  -2  -1 1933.21   60.19
   0  -2  -1 1968.30   59.79
   0  -2  -1 1979.90   62.19
   0   2   1 1889.11   63.19
   0   2   1 1901.51   60.79
   0   2   1 1941.31   60.09
   0   2   1 1904.61   61.99
   0   2   1 1887.81   60.49
  -1  -2  -1    3.90    2.20
  -1  -2  -1    6.30    2.50
  -1  -2  -1    5.00    3.40
  -1  -2  -1   11.20    3.10
  -1  -2  -1   10.70    3.70
  -1  -2  -1    9.30    4.20
   1   2   1    5.50    2.20
   1   2   1    8.80    3.30
   1   2   1    6.70    2.90
   1   2   1    8.80    2.80
   1   2   1   13.50    4.60
   1   2   1    7.80    4.10
   1   2   1    8.70    2.70
   1   2   1    7.10    3.10
  -2  -2  -1  381.96   18.80
  -2  -2  -1  378.76   16.90
  -2  -2  -1  363.16   18.60
  -2  -2  -1  375.26   14.90
  -2  -2  -1  375.46   18.60
  -2  -2  -1  388.56   15.30
   2   2   1  314.27   16.50
   2   2   1  387.96   14.50
   2   2   1  386.06   18.70
   2   2   1  396.96   14.50
   2   2   1  384.56   18.80
  -3  -2  -1  330.27   20.40
  -3  -2  -1  367.56   17.20
  -3  -2  -1  350.66   15.30
  -3  -2  -1  365.96   19.10
  -3  -2  -1  346.27   20.40
  -3  -2  -1  360.16   15.30
   3   2   1  373.56   13.90
   3   2   1  363.86   19.70
   3   2   1  341.37   18.80
  -4  -2  -1  148.19   14.10
  -4  -2  -1  139.99   10.60
  -4  -2  -1  155.58    9.50
  -4  -2  -1  160.48   14.60
  -4  -2  -1  138.59    9.10
  -4  -2  -1  127.59   12.40
   4   2   1  152.38   12.60
   4   2   1  134.29    6.90
   4   2   1  134.99    7.10
   4   2   1  142.59   12.60
   4   2   1  149.59   12.30
  -5  -2  -1  117.59   17.80
  -5  -2  -1  127.99   15.10
  -5  -2  -1  113.39    9.30
  -5  -2  -1  137.09   16.30
  -5  -2  -1  122.79    9.30
  -5  -2  -1  112.89   10.00
   5   2   1  140.49   12.30
   5   2   1  126.99   12.80
   5   2   1  116.99   11.40
  -6  -2  -1   95.19   17.20
  -6  -2  -1   61.29   13.80
  -6  -2  -1   75.29    8.30
  -6  -2  -1   82.39   11.70
  -6  -2  -1   73.09    8.00
   6   2   1   58.99   11.20
   6   2   1   78.89   10.30
  -7  -2  -1  119.39   12.50
  -7  -2  -1  111.39   10.20
  -7  -2  -1  117.49   22.60
  -7  -2  -1  120.89   22.20
  -7  -2  -1  112.19   10.40
   7   2   1  122.39   20.50
   7   2   1   81.49   14.10
   7   2   1   87.79   14.40
   7   2   1  116.39   13.00
   7   2   1  118.89   13.20
  -8  -2  -1   73.69    9.10
  -8  -2  -1  103.19   21.60
  -8  -2  -1   79.89    9.40
   8   2   1   90.79   11.10
   8   2   1   80.69   15.20
   8   2   1  104.49   13.40
   8   2   1   53.79   14.50
   9  -3  -1    5.20    7.90
   9  -3  -1   -4.90    7.30
   9  -3  -1   24.20    7.50
  -9   3   1   11.00    7.90
  -9   3   1   -8.70    6.70
  -9   3   1   19.30   12.60
  -9   3   1   20.60    9.60
   8  -3  -1  297.07   19.30
   8  -3  -1  299.07   22.00
   8  -3  -1  254.57   23.30
  -8   3   1  276.17   23.20
  -8   3   1  209.98   20.50
  -8   3   1  333.27   24.90
  -8   3   1  244.88   25.60
  -8   3   1  253.17   19.50
   7  -3  -1   96.39   10.80
   7  -3  -1   95.19   15.80
   7  -3  -1  126.29   13.60
  -7   3   1  114.39   14.10
  -7   3   1  103.59   21.00
  -7   3   1   97.89   15.10
  -7   3   1  112.79   17.80
  -7   3   1  124.19   12.00
   6  -3  -1  117.09   12.90
   6  -3  -1  125.29    8.10
   6  -3  -1  124.49   14.50
   6  -3  -1  120.99   12.40
   6  -3  -1  131.59   13.30
  -6   3   1  131.29   14.70
  -6   3   1  124.39   14.10
  -6   3   1  108.59   19.80
  -6   3   1  139.79   15.70
   5  -3  -1  221.68   16.90
   5  -3  -1  223.68   16.40
   5  -3  -1  239.08   17.70
   5  -3  -1  234.08   13.70
   5  -3  -1  216.48   12.00
  -5   3   1  253.47   12.10
  -5   3   1  240.58   14.20
  -5   3   1  239.08   17.90
  -5   3   1  221.08   17.50
  -5   3   1  256.67   19.20
   4  -3  -1  278.77   17.90
   4  -3  -1  245.58   12.90
   4  -3  -1  261.87   24.40
   4  -3  -1  237.58   15.90
   4  -3  -1  258.97   13.10
  -4   3   1  236.48   17.30
  -4   3   1  263.27   19.10
  -4   3   1  251.37   13.40
  -4   3   1  208.48   17.30
  -4   3   1  238.78   12.40
   3  -3  -1    2.80    3.80
   3  -3  -1    4.30    3.00
   3  -3  -1    2.30    3.10
   3  -3  -1    1.70    3.10
   3  -3  -1    9.80    5.30
  -3   3   1    8.60    3.20
  -3   3   1    4.50    3.50
  -3   3   1   -3.90    2.90
  -3   3   1    0.20    5.30
  -3   3   1   11.20    5.00
  -3   3   1    1.30    3.20
   2  -3  -1  356.86   16.50
   2  -3  -1  348.27   16.20
   2  -3  -1  330.77   14.10
   2  -3  -1  349.37   15.80
   2  -3  -1  337.27   18.40
  -2   3   1  331.37   14.00
  -2   3   1  347.47   16.40
  -2   3   1  343.67   18.80
  -2   3   1  347.87   19.70
  -2   3   1  314.57   17.30
   1  -3  -1   49.20    5.20
   1  -3  -1   50.29    4.70
   1  -3  -1   67.09    6.10
   1  -3  -1   56.09    7.10
   1  -3  -1   53.99    6.60
   1  -3  -1   85.29   11.50
  -1   3   1   54.79    5.50
  -1   3   1   52.59    8.40
  -1   3   1   51.89    5.20
  -1   3   1   58.49    8.40
  -1   3   1   37.80    5.50
  -1   3   1   55.39    7.20
  -1   3   1   39.00    4.20
  -1   3   1   51.39    7.20
   0  -3  -1  105.09    6.40
   0  -3  -1  105.39    9.10
   0  -3  -1   99.09    8.30
   0  -3  -1  105.09    8.20
   0  -3  -1  111.69    7.80
   0   3   1  103.29    8.00
   0   3   1  103.39    9.00
   0   3   1   91.89    5.80
   0   3   1  100.99    8.30
   0   3   1  110.29    9.70
   0   3   1  111.49    8.40
  -1  -3  -1  654.43   25.50
  -1  -3  -1  653.93   20.90
  -1  -3  -1  623.84   23.60
  -1  -3  -1  632.34   27.40
  -1  -3  -1  635.54   24.40
  -1  -3  -1  648.04   24.00
   1   3   1  547.95   21.20
   1   3   1  664.83   28.00
   1   3   1  650.53   24.00
   1   3   1  615.64   25.90
   1   3   1  570.04   24.90
   1   3   1  652.93   23.60
  -2  -3  -1  124.29    8.60
  -2  -3  -1  120.39    7.90
  -2  -3  -1  111.99   10.30
  -2  -3  -1  117.49    7.40
  -2  -3  -1  127.19   11.00
  -2  -3  -1  126.09   10.50
   2   3   1  112.19    9.10
   2   3   1  117.89    7.20
   2   3   1  101.69   10.00
   2   3   1  100.59   10.40
   2   3   1  113.79   10.70
   2   3   1  111.99    6.80
  -3  -3  -1  230.28   14.70
  -3  -3  -1  219.88   11.20
  -3  -3  -1  224.38   11.30
  -3  -3  -1  233.08   16.30
  -3  -3  -1  222.48   16.40
   3   3   1  221.78    9.40
   3   3   1  223.28   15.80
   3   3   1  233.48   16.30
   3   3   1  226.18    9.80
   3   3   1  213.58   15.20
  -4  -3  -1    2.90    2.80
  -4  -3  -1    1.70    1.80
  -4  -3  -1    1.80    2.20
  -4  -3  -1    1.40    5.70
  -4  -3  -1    1.80    3.80
  -4  -3  -1   -0.80    4.30
   4   3   1    2.70    4.10
   4   3   1    1.30    3.40
   4   3   1    2.90    4.80
   4   3   1   -6.50    3.00
  -5  -3  -1   10.00    6.30
  -5  -3  -1   -0.90    3.10
  -5  -3  -1    2.10    2.80
  -5  -3  -1    1.50    4.90
  -5  -3  -1    3.60    2.30
  -5  -3  -1    2.10    5.20
   5   3   1   -2.00    4.30
   5   3   1    3.40    4.80
   5   3   1   -1.80    4.00
   5   3   1   -3.00    5.10
  -6  -3  -1  128.09    9.70
  -6  -3  -1  129.49   20.60
  -6  -3  -1  163.58   17.60
  -6  -3  -1  129.99    9.70
   6   3   1  113.19   17.70
   6   3   1  135.59   14.20
   6   3   1  121.29   17.30
   6   3   1  136.89   14.40
  -7  -3  -1    2.00    3.60
  -7  -3  -1   -0.40    6.60
  -7  -3  -1    3.00    3.60
  -7  -3  -1    4.50    7.90
   7   3   1    1.60    6.90
   7   3   1    7.60    5.70
   7   3   1    6.40    6.20
  -8  -3  -1    0.20    8.70
  -8  -3  -1    2.60    3.00
  -8  -3  -1   20.10   10.80
   8   3   1   -6.70    5.60
   8   3   1    1.50    7.70
   8   3   1    6.20    8.70
   8   3   1   -1.60   11.40
   9  -4  -1   22.50    7.90
   9  -4  -1   27.80   10.20
   9  -4  -1   25.50   11.00
  -9   4   1   34.30   11.20
  -9   4   1   31.50   10.70
  -9   4   1   25.90    9.70
  -9   4   1   14.60   10.40
  -9   4   1   37.40   16.60
   8  -4  -1  119.19   16.80
   8  -4  -1  105.19   11.60
  -8   4   1  100.79   16.20
  -8   4   1  113.99   18.70
  -8   4   1  113.29   21.70
  -8   4   1   97.69   16.30
  -8   4   1  109.29   14.40
   7  -4  -1  119.49   13.90
   7  -4  -1  147.69   12.40
   7  -4  -1  120.09   14.90
  -7   4   1  139.79   13.10
  -7   4   1  131.49   16.30
  -7   4   1   88.99   17.90
  -7   4   1  126.59   15.50
   6  -4  -1    8.40    6.50
   6  -4  -1    9.10    5.80
   6  -4  -1    8.30    3.00
   6  -4  -1    7.90    5.70
   6  -4  -1   20.90    5.80
  -6   4   1   11.70    3.00
  -6   4   1    6.90    5.30
  -6   4   1   31.00   11.40
  -6   4   1   10.40    5.90
  -6   4   1   14.70    6.00
   5  -4  -1    6.80    3.60
   5  -4  -1    2.30    3.10
   5  -4  -1   14.80    5.90
   5  -4  -1   -2.10    3.90
  -5   4   1    7.60    4.00
  -5   4   1    4.20    2.80
  -5   4   1    5.60    5.40
  -5   4   1   10.30    4.20
  -5   4   1   -1.00    4.50
   4  -4  -1   -0.10    3.40
   4  -4  -1    1.60    3.70
   4  -4  -1   -2.70    1.90
   4  -4  -1    1.20    3.60
   4  -4  -1    5.40    3.70
   4  -4  -1    3.80    2.80
  -4   4   1    0.90    2.70
  -4   4   1    0.60    3.30
  -4   4   1    0.70    2.70
  -4   4   1   -1.90    4.70
  -4   4   1    3.00    4.50
  -4   4   1    0.70    3.50
   3  -4  -1   21.70    6.00
   3  -4  -1   35.60    8.10
   3  -4  -1   32.60    5.30
   3  -4  -1   40.50    8.00
   3  -4  -1   26.10    7.10
   3  -4  -1   27.40    5.50
  -3   4   1   24.60    6.40
  -3   4   1   34.60   10.10
  -3   4   1   22.90    5.90
  -3   4   1   33.70    7.30
  -3   4   1   25.40    6.00
  -3   4   1   42.60    5.80
   2  -4  -1   91.99    7.20
   2  -4  -1  100.29    8.20
   2  -4  -1   73.29    8.00
   2  -4  -1   91.29   10.20
   2  -4  -1  101.39    8.00
   2  -4  -1   88.29   10.00
  -2   4   1  110.79   10.90
  -2   4   1   94.09    7.10
  -2   4   1   95.59   12.30
  -2   4   1   91.09    9.30
  -2   4   1  111.29    9.70
  -2   4   1   88.99    9.80
   1  -4  -1 1768.62   61.79
   1  -4  -1 1728.03   56.89
   1  -4  -1 1811.72   58.89
   1  -4  -1 1826.22   62.49
   1  -4  -1 1812.62   56.59
   1  -4  -1 1798.32   58.79
  -1   4   1 1809.62   62.29
  -1   4   1 1840.32   63.69
  -1   4   1 1796.42   62.29
  -1   4   1 1796.22   58.59
  -1   4   1 1772.22   62.09
   0  -4  -1   75.69    7.50
   0  -4  -1   68.19    5.70
   0  -4  -1   59.19    7.30
   0  -4  -1   69.29    8.50
   0  -4  -1   54.59    6.60
   0   4   1   68.69    8.30
   0   4   1   76.09    9.60
   0   4   1   60.59    7.30
   0   4   1   68.89    7.70
   0   4   1   67.99   10.30
  -1  -4  -1   37.70    8.20
  -1  -4  -1   21.70    6.10
  -1  -4  -1   22.40    5.10
  -1  -4  -1   22.20    6.00
  -1  -4  -1   21.30    4.70
  -1  -4  -1   27.70    5.10
   1   4   1   20.70    4.50
   1   4   1   31.90    5.30
   1   4   1   27.70    3.60
   1   4   1   19.30    6.20
   1   4   1   24.00    6.00
   1   4   1   28.30    7.10
  -2  -4  -1   10.40    5.30
  -2  -4  -1   14.60    3.90
  -2  -4  -1    9.10    3.60
  -2  -4  -1   15.30    6.30
  -2  -4  -1    6.00    4.40
  -2  -4  -1    6.20    3.60
   2   4   1   12.40    6.00
   2   4   1    8.00    4.50
   2   4   1   11.10    5.10
   2   4   1    7.50    2.90
   2   4   1    8.50    3.00
   2   4   1   10.80    3.90
  -3  -4  -1    1.50    2.00
  -3  -4  -1    0.00    3.60
  -3  -4  -1    2.30    2.50
  -3  -4  -1   -2.50    4.20
  -3  -4  -1    2.00    2.50
   3   4   1   -5.30    3.00
   3   4   1    1.20    4.40
   3   4   1    2.00    1.60
   3   4   1   -4.80    3.70
  -4  -4  -1  118.59   11.50
  -4  -4  -1  122.89   14.10
  -4  -4  -1  135.89   14.90
  -4  -4  -1  122.39    8.20
  -4  -4  -1  120.89    8.50
   4   4   1  116.89   13.20
   4   4   1  136.29   14.30
   4   4   1  101.19   11.80
   4   4   1  122.89   13.50
  -5  -4  -1   39.10   11.00
  -5  -4  -1   47.80    6.80
  -5  -4  -1   49.60   13.40
  -5  -4  -1   42.90    6.20
  -5  -4  -1   50.09   12.10
   5   4   1   41.20   10.50
   5   4   1   46.00   11.20
   5   4   1   28.40    9.40
   5   4   1   44.70   10.30
  -6  -4  -1  535.35   35.30
  -6  -4  -1  588.94   37.40
  -6  -4  -1  490.45   21.30
  -6  -4  -1  459.75   21.10
  -6  -4  -1  513.95   31.30
   6   4   1  512.45   31.60
   6   4   1  529.75   31.50
   6   4   1  581.54   32.70
  -7  -4  -1   12.00    3.70
  -7  -4  -1   -0.50    9.30
  -7  -4  -1   18.50    9.40
   7   4   1   22.00    9.10
   7   4   1   18.30    8.20
   7   4   1   12.70    6.80
  -8  -4  -1   77.49   17.20
  -8  -4  -1   72.09   19.70
   8   4   1   47.70   14.30
   8   4   1   34.80   11.00
   8   4   1   69.79   12.10
   8   4   1   60.29   13.00
   8   4   1   90.09   15.80
   9  -5  -1    4.10   10.40
   9  -5  -1    3.50   12.30
   9  -5  -1   10.90    7.80
   9  -5  -1    1.50    5.30
  -9   5   1   15.10    8.80
  -9   5   1    2.10    8.30
  -9   5   1    2.70    9.20
  -9   5   1    6.70    8.20
   8  -5  -1   42.60   11.00
   8  -5  -1   28.30    6.30
   8  -5  -1   36.60   10.10
  -8   5   1   17.40   10.60
  -8   5   1   22.80    9.80
  -8   5   1   24.40    8.60
  -8   5   1   11.20    7.80
  -8   5   1   41.90   12.30
   7  -5  -1    6.50    5.40
   7  -5  -1  -14.00    6.00
   7  -5  -1    2.00    5.50
   7  -5  -1    3.50    4.30
  -7   5   1   -1.60    5.20
  -7   5   1   -1.70    6.40
  -7   5   1   11.20    8.40
  -7   5   1    0.80    5.20
   6  -5  -1  260.77   21.40
   6  -5  -1  240.08   12.80
   6  -5  -1  225.98   21.70
   6  -5  -1  263.37   19.20
  -6   5   1  241.58   23.30
  -6   5   1  257.47   21.90
  -6   5   1  272.77   22.50
  -6   5   1  241.78   21.70
  -6   5   1  245.28   12.80
   5  -5  -1   12.90    4.90
   5  -5  -1    9.80    3.70
   5  -5  -1   24.80    8.10
   5  -5  -1   12.70    7.30
   5  -5  -1    7.70    4.70
   5  -5  -1   12.60    6.80
  -5   5   1   15.50    6.30
  -5   5   1   16.00    4.70
  -5   5   1   23.00   10.50
  -5   5   1   14.70    6.30
  -5   5   1    5.60    4.70
  -5   5   1   28.40    6.20
   4  -5  -1   57.79    6.50
   4  -5  -1   65.29   10.50
   4  -5  -1   66.19   12.20
   4  -5  -1   61.79   10.20
   4  -5  -1   97.59   14.70
   4  -5  -1   65.99    7.60
  -4   5   1   66.19   12.00
  -4   5   1   61.09    7.80
  -4   5   1   41.20    9.20
  -4   5   1   69.09   16.70
  -4   5   1   96.39   16.30
  -4   5   1   54.29    6.40
   3  -5  -1  164.68   17.50
   3  -5  -1  130.19    9.30
   3  -5  -1  128.19   10.70
   3  -5  -1  147.59   11.50
   3  -5  -1  126.39   10.70
  -3   5   1  137.79   14.00
  -3   5   1  125.69    9.10
  -3   5   1  149.59   16.10
  -3   5   1  101.69   12.50
  -3   5   1  115.69   12.00
  -3   5   1  140.79   12.00
   2  -5  -1  298.17   19.30
   2  -5  -1  311.87   16.40
   2  -5  -1  294.97   14.60
   2  -5  -1  290.97   17.60
   2  -5  -1  289.47   15.20
   2  -5  -1  301.97   19.00
  -2   5   1  285.47   16.70
  -2   5   1  365.46   24.10
  -2   5   1  291.77   20.50
  -2   5   1  284.97   19.20
  -2   5   1  310.57   18.30
  -2   5   1  281.47   14.90
   1  -5  -1    8.30    2.80
   1  -5  -1   11.90    4.60
   1  -5  -1   10.70    3.30
   1  -5  -1    9.70    4.50
   1  -5  -1    5.40    3.90
   1  -5  -1    9.50    4.50
   1  -5  -1   10.90    5.00
  -1   5   1   15.20    4.80
  -1   5   1    7.20    4.80
  -1   5   1   14.50    5.80
  -1   5   1   14.80    4.40
  -1   5   1   11.80    5.90
  -1   5   1   17.80    6.10
   0  -5  -1   -1.10    3.30
   0  -5  -1    3.10    3.40
   0  -5  -1    0.10    1.90
   0  -5  -1    7.30    5.20
   0  -5  -1   -4.30    2.20
   0   5   1   -0.40    1.60
   0   5   1   -0.90    3.50
   0   5   1    0.90    4.20
   0   5   1    5.00    4.10
   0   5   1   -2.20    2.80
  -1  -5  -1   86.39   11.90
  -1  -5  -1   80.49   11.80
  -1  -5  -1   55.79   10.40
  -1  -5  -1   58.69    7.00
  -1  -5  -1   66.09    9.40
  -1  -5  -1   59.79    7.40
   1   5   1   57.29    3.90
   1   5   1   53.99   10.60
   1   5   1   63.19   10.00
   1   5   1   58.19   10.60
   1   5   1   56.49    6.90
   1   5   1   54.69    4.40
   1   5   1   77.69   10.40
  -2  -5  -1  182.28   11.30
  -2  -5  -1  213.78   15.70
  -2  -5  -1  164.68   13.10
  -2  -5  -1  189.18   12.20
  -2  -5  -1  174.48   15.60
  -2  -5  -1  192.68    9.90
   2   5   1  194.18   11.30
   2   5   1  167.88   15.40
   2   5   1  195.98   14.40
   2   5   1  190.78   10.90
   2   5   1  188.28   14.70
  -3  -5  -1    7.20    3.00
  -3  -5  -1   -1.30    2.80
  -3  -5  -1    6.60    2.70
  -3  -5  -1   -0.30    4.50
  -3  -5  -1    5.90    4.70
   3   5   1    7.00    2.20
   3   5   1    3.80    4.40
   3   5   1    8.90    6.20
   3   5   1    3.90    5.00
   3   5   1    4.50    3.40
  -4  -5  -1   -0.40    5.10
  -4  -5  -1    2.20    5.10
  -4  -5  -1    7.80    4.70
  -4  -5  -1    5.40    2.40
  -4  -5  -1    2.20    3.20
   4   5   1    3.90    5.60
   4   5   1    7.30    4.40
   4   5   1   -1.30    4.20
   4   5   1    0.00    4.50
   4   5   1    1.90    4.40
  -5  -5  -1    4.90    3.00
  -5  -5  -1   19.80    9.50
  -5  -5  -1    8.10    3.30
  -5  -5  -1   13.00    7.50
  -5  -5  -1    7.30    7.20
   5   5   1   14.50    5.80
   5   5   1    7.80    6.10
   5   5   1   16.60    7.50
   5   5   1   15.00    8.10
   5   5   1   12.80    6.80
  -6  -5  -1  201.98   22.30
  -6  -5  -1  187.08   11.60
  -6  -5  -1  177.18   18.20
  -6  -5  -1  171.18    9.80
  -6  -5  -1  172.68   20.30
   6   5   1  187.78   19.30
   6   5   1  187.48   22.70
   6   5   1  172.18   18.50
   6   5   1  174.48   18.00
  -7  -5  -1   47.40   15.00
  -7  -5  -1   35.50   10.50
   7   5   1   26.90   10.90
   7   5   1   28.70   10.10
   7   5   1   63.99   11.70
   9  -6  -1   -2.00    9.00
   9  -6  -1    4.20    5.90
   9  -6  -1    4.40    9.90
   9  -6  -1   13.70    9.80
  -9   6   1   -8.40    8.40
  -9   6   1   22.30   11.60
  -9   6   1   -4.70    8.40
  -9   6   1   10.60    8.00
   8  -6  -1   48.30   11.90
   8  -6  -1   36.70    7.60
   8  -6  -1   36.60   13.90
   8  -6  -1   42.30   11.40
  -8   6   1   42.40   12.80
  -8   6   1   52.69   16.50
  -8   6   1   50.19   14.70
  -8   6   1   40.60    9.30
   7  -6  -1    2.90    2.50
   7  -6  -1    4.30    4.30
   7  -6  -1    4.50    7.70
   7  -6  -1    3.50    5.80
   7  -6  -1   14.20    8.30
  -7   6   1    4.00    7.50
  -7   6   1    4.10    5.60
  -7   6   1   11.80    8.60
  -7   6   1    4.10    2.60
  -7   6   1   15.00    5.80
   6  -6  -1   -2.70    3.80
   6  -6  -1   -4.00    6.20
   6  -6  -1    0.70    2.90
   6  -6  -1   -0.70    5.10
   6  -6  -1    1.50    3.70
   6  -6  -1    3.90    6.80
  -6   6   1   -4.90    3.60
  -6   6   1    2.60    5.80
  -6   6   1    6.80    6.20
  -6   6   1    4.10    4.10
  -6   6   1    2.30    5.80
  -6   6   1    6.40    3.40
   5  -6  -1  137.99   14.20
   5  -6  -1  133.39   10.90
   5  -6  -1  127.29   13.20
   5  -6  -1  134.29   19.10
   5  -6  -1  117.59   14.20
   5  -6  -1  124.39   10.50
  -5   6   1  122.49   11.00
  -5   6   1  121.29   10.40
  -5   6   1  122.69   19.40
  -5   6   1  125.69   15.10
  -5   6   1  161.48   16.30
   4  -6  -1  147.89   12.70
   4  -6  -1  155.68   15.80
   4  -6  -1  138.79   10.70
   4  -6  -1  156.48   12.20
   4  -6  -1  150.78   13.30
   4  -6  -1  118.69   14.10
  -4   6   1  143.09   15.10
  -4   6   1  138.59   17.00
  -4   6   1  141.59   10.60
  -4   6   1  123.89   14.60
  -4   6   1  149.79   12.60
   3  -6  -1   48.90    9.00
   3  -6  -1   56.39    9.00
   3  -6  -1   49.60   13.30
   3  -6  -1   45.30    8.50
   3  -6  -1   59.69   11.60
   3  -6  -1   56.29    8.30
  -3   6   1   46.70    7.30
  -3   6   1   50.39    9.60
  -3   6   1   60.49   14.00
  -3   6   1   42.60    9.40
  -3   6   1   46.80   10.60
  -3   6   1   73.89   14.30
   2  -6  -1  380.06   23.10
   2  -6  -1  359.26   16.80
   2  -6  -1  393.76   20.00
   2  -6  -1  347.97   21.20
   2  -6  -1  384.76   23.50
   2  -6  -1  356.96   18.70
  -2   6   1  396.86   23.60
  -2   6   1  401.46   19.30
  -2   6   1  374.36   22.30
  -2   6   1  409.66   25.50
  -2   6   1  344.17   19.00
  -2   6   1  339.27   22.40
   1  -6  -1   47.20    5.20
   1  -6  -1   41.90    8.60
   1  -6  -1   57.99    8.70
   1  -6  -1   48.10    4.90
   1  -6  -1   42.90    7.50
   1  -6  -1   52.09    8.80
   1  -6  -1   50.29    9.80
  -1   6   1   49.10    9.60
  -1   6   1   72.09    9.90
  -1   6   1   55.19    7.50
  -1   6   1   53.09   10.90
  -1   6   1   73.09   11.70
  -1   6   1   50.99   10.30
   0  -6  -1   17.30    9.50
   0  -6  -1    7.40    4.20
   0  -6  -1    6.90    3.40
   0  -6  -1    4.90    5.30
   0  -6  -1   12.90    5.00
   0   6   1    7.80    6.60
   0   6   1    6.60    4.00
   0   6   1    4.40    6.10
   0   6   1   10.20    7.80
  -1  -6  -1  530.25   24.70
  -1  -6  -1  548.05   27.00
  -1  -6  -1  515.95   26.90
  -1  -6  -1  490.35   23.30
  -1  -6  -1  554.14   30.00
  -1  -6  -1  515.85   24.90
   1   6   1  562.34   24.80
   1   6   1  527.05   26.60
   1   6   1  519.85   24.90
   1   6   1  552.94   18.50
   1   6   1  531.75   29.70
  -2  -6  -1   70.09    8.80
  -2  -6  -1   68.59    7.90
  -2  -6  -1  103.39   16.60
  -2  -6  -1   78.09    8.10
  -2  -6  -1  120.69   17.40
   2   6   1   75.79    7.50
   2   6   1  104.29   16.80
   2   6   1   59.69    6.40
   2   6   1   93.19   14.70
   2   6   1   87.99    7.70
   2   6   1   86.69   10.30
  -3  -6  -1  493.25   22.80
  -3  -6  -1  531.75   28.40
  -3  -6  -1  482.15   21.70
  -3  -6  -1  455.05   21.10
  -3  -6  -1  508.75   29.40
   3   6   1  508.75   19.10
   3   6   1  491.15   28.50
   3   6   1  489.85   28.40
   3   6   1  523.75   31.40
   3   6   1  508.15   19.20
   3   6   1  526.25   28.00
  -4  -6  -1  293.77   15.40
  -4  -6  -1  301.47   16.00
  -4  -6  -1  335.77   24.40
  -4  -6  -1  323.67   23.90
  -4  -6  -1  319.67   18.40
   4   6   1  311.77   25.10
   4   6   1  330.37   23.30
   4   6   1  266.27   24.00
   4   6   1  317.77   21.90
   4   6   1  321.67   24.50
  -5  -6  -1   40.30    5.80
  -5  -6  -1   51.79   14.60
  -5  -6  -1   32.70    9.80
  -5  -6  -1   30.60   11.50
  -5  -6  -1   34.80    5.50
   5   6   1   25.70    9.10
   5   6   1   21.40    9.40
   5   6   1   31.60   11.30
   5   6   1   24.80   10.20
  -6  -6  -1   43.80   10.90
  -6  -6  -1   61.19   15.20
  -6  -6  -1   60.39   15.40
   6   6   1   57.29   14.50
   6   6   1   37.40    9.50
   6   6   1   50.19   13.90
   6   6   1   62.69   15.60
  -7  -6  -1   16.00    9.70
  -7  -6  -1   12.60    8.10
   7   6   1   20.50    9.60
   7   6   1   26.20   11.30
   7   6   1   23.30   11.50
   7   6   1   32.50    9.30
   9  -7  -1   21.50    7.90
   9  -7  -1   17.30   10.10
   9  -7  -1   22.40   10.80
  -9   7   1    3.70   11.20
  -9   7   1   28.50    9.90
  -9   7   1   23.70   10.40
  -9   7   1   26.50   12.70
  -9   7   1   11.70   11.20
   8  -7  -1   49.10   15.40
   8  -7  -1   27.50   11.00
   8  -7  -1   28.50   10.10
   8  -7  -1   47.30    8.20
  -8   7   1   41.00   12.30
  -8   7   1   25.00   12.70
  -8   7   1   37.10   15.50
  -8   7   1   44.70    9.60
  -8   7   1   26.00   11.50
   7  -7  -1   67.79   15.60
   7  -7  -1   68.79   10.10
   7  -7  -1   49.50   10.70
   7  -7  -1   31.50   11.70
   7  -7  -1   54.19    6.30
  -7   7   1   51.79    6.30
  -7   7   1   39.60   11.80
  -7   7   1   52.19   13.80
  -7   7   1   60.19   10.30
  -7   7   1   60.39   14.80
   6  -7  -1   30.20    6.60
   6  -7  -1   26.50    9.00
   6  -7  -1   44.00    8.00
   6  -7  -1   19.50    8.60
   6  -7  -1   31.10   10.40
   6  -7  -1   22.40    8.40
  -6   7   1   35.40   11.90
  -6   7   1   41.70   13.70
  -6   7   1   38.00    7.40
  -6   7   1   43.30    8.60
  -6   7   1   17.00    8.70
  -6   7   1   31.40    9.30
   5  -7  -1  135.49   16.20
   5  -7  -1  140.29   13.50
   5  -7  -1  138.09   12.30
   5  -7  -1  169.18   18.00
   5  -7  -1  168.78   15.50
   5  -7  -1  153.78   14.90
  -5   7   1  154.68   17.70
  -5   7   1  132.09   19.90
  -5   7   1  151.08   19.00
  -5   7   1  142.49   12.50
  -5   7   1  146.49   11.90
  -5   7   1  135.99   16.90
   4  -7  -1  104.79   11.40
   4  -7  -1   74.09    9.70
   4  -7  -1  111.89   16.90
   4  -7  -1  100.59    9.60
   4  -7  -1   79.19   12.60
   4  -7  -1  117.99   11.20
  -4   7   1   89.99   14.50
  -4   7   1  124.39   15.10
  -4   7   1   96.79   12.20
  -4   7   1   94.29   10.50
  -4   7   1  103.49   21.10
   3  -7  -1  472.85   28.50
   3  -7  -1  494.65   29.30
   3  -7  -1  494.55   22.50
   3  -7  -1  507.85   29.70
   3  -7  -1  463.75   24.40
   3  -7  -1  460.25   22.90
  -3   7   1  469.45   28.70
  -3   7   1  463.15   30.50
  -3   7   1  484.85   26.40
  -3   7   1  462.75   28.20
  -3   7   1  487.75   26.90
  -3   7   1  456.15   22.10
   2  -7  -1   95.59    7.70
   2  -7  -1  131.99   15.90
   2  -7  -1   89.29   11.40
   2  -7  -1  102.39   12.10
   2  -7  -1   99.89   10.30
   2  -7  -1   97.19   10.20
  -2   7   1   95.79   12.40
  -2   7   1   88.19   13.60
  -2   7   1  101.29   16.90
  -2   7   1   97.89    9.60
  -2   7   1  101.29   12.70
   1  -7  -1   24.80    6.60
   1  -7  -1   30.50    5.70
   1  -7  -1   47.50    9.70
   1  -7  -1   23.30    3.90
   1  -7  -1   22.50    7.70
   1  -7  -1   27.20    7.30
  -1   7   1   28.50    5.60
  -1   7   1   31.40   10.00
  -1   7   1   30.50    9.90
  -1   7   1   29.00    6.60
  -1   7   1   13.30    5.50
  -1   7   1   32.30    8.50
   0  -7  -1   30.60    7.90
   0  -7  -1   22.90    6.10
   0  -7  -1   36.10    6.20
   0  -7  -1   16.20    6.50
   0  -7  -1   38.80    8.50
   0  -7  -1   30.80    8.60
   0   7   1   35.70    8.20
   0   7   1   31.90    7.40
   0   7   1   38.60    8.50
   0   7   1   31.10    9.30
   0   7   1   32.40    4.50
   0   7   1   34.20   10.20
  -1  -7  -1   85.29    9.90
  -1  -7  -1  110.99   10.60
  -1  -7  -1   92.69    9.20
  -1  -7  -1  102.49   15.80
  -1  -7  -1   95.39   13.60
   1   7   1  107.19   11.80
   1   7   1  100.39   10.10
   1   7   1   94.09   10.00
   1   7   1   95.89   15.20
   1   7   1  101.39   13.20
  -2  -7  -1  188.88   13.50
  -2  -7  -1  173.08   14.00
  -2  -7  -1  175.88   15.90
  -2  -7  -1  179.48   17.90
  -2  -7  -1  190.28   13.80
   2   7   1  189.48   18.40
   2   7   1  164.78   15.30
   2   7   1  200.58    9.80
   2   7   1  181.08   12.40
   2   7   1  173.98   16.10
   2   7   1  190.08   12.50
  -3  -7  -1   11.70    4.40
  -3  -7  -1    9.40    8.00
  -3  -7  -1   11.60    4.10
   3   7   1   19.00    7.70
   3   7   1   21.00    7.50
   3   7   1   20.60    8.10
   3   7   1   26.40    9.20
   3   7   1   15.60    3.70
  -4  -7  -1   23.20    6.30
  -4  -7  -1   22.70    9.00
  -4  -7  -1   10.90    8.40
  -4  -7  -1   19.90    5.00
  -4  -7  -1   18.20    4.80
   4   7   1   30.30   10.20
   4   7   1   10.80    6.10
   4   7   1   17.80    8.40
   4   7   1   17.40    9.30
   4   7   1   37.90   11.60
  -5  -7  -1   10.00    7.70
  -5  -7  -1    4.90    4.70
  -5  -7  -1    2.90    7.90
  -5  -7  -1    3.70    2.90
   5   7   1   -0.80    5.20
   5   7   1    9.90    8.00
   5   7   1   -5.10    4.20
   5   7   1   10.10    5.30
  -6  -7  -1   55.09   16.40
  -6  -7  -1   55.19   14.30
  -6  -7  -1   80.89   14.20
   6   7   1   74.39   15.60
   6   7   1   69.79   16.80
   6   7   1   85.19   14.70
  -7  -7  -1   -0.40    9.30
  -7  -7  -1   16.40    8.10
  -7  -7  -1   11.70   10.20
   7   7   1   25.60   12.20
   7   7   1   19.20   10.60
   7   7   1   20.10    9.80
   9  -8  -1   10.80    7.80
   9  -8  -1    1.10    5.70
   9  -8  -1   15.00   10.40
   9  -8  -1    1.20    8.60
  -9   8   1   -2.70    9.50
  -9   8   1   -9.40   11.20
  -9   8   1   19.00   12.40
  -9   8   1    3.30    8.50
  -9   8   1   -3.90    6.90
   8  -8  -1   13.80    6.00
   8  -8  -1   14.10    9.00
   8  -8  -1    4.40    8.40
   8  -8  -1    9.70    8.90
  -8   8   1    7.50    8.60
  -8   8   1    9.10    8.50
  -8   8   1   25.90   14.00
  -8   8   1    9.20    7.90
   7  -8  -1  152.28   11.30
   7  -8  -1  171.68   19.80
   7  -8  -1  174.68   18.30
   7  -8  -1  190.68   27.30
   7  -8  -1  146.89   13.50
  -7   8   1  126.89   20.50
  -7   8   1  192.08   29.00
  -7   8   1  152.78   11.70
  -7   8   1  134.99   21.50
  -7   8   1  154.48   15.10
  -7   8   1  171.98   21.50
   6  -8  -1   -0.20    6.50
   6  -8  -1    8.20    7.20
   6  -8  -1    4.50    6.30
   6  -8  -1   10.10    7.10
   6  -8  -1    6.30    4.80
   6  -8  -1    6.90    4.60
  -6   8   1    6.30    5.50
  -6   8   1    2.80    6.00
  -6   8   1   -7.10    4.50
  -6   8   1    2.10    5.60
  -6   8   1   -0.40    4.00
  -6   8   1    5.40    9.80
   5  -8  -1  133.89   12.00
   5  -8  -1  145.99   14.80
   5  -8  -1  163.08   18.50
   5  -8  -1  124.89   13.70
   5  -8  -1  156.18   22.70
  -5   8   1  169.78   18.30
  -5   8   1  141.69   17.20
  -5   8   1  121.29   15.40
  -5   8   1  169.78   18.50
  -5   8   1  144.49   12.60
  -5   8   1  188.08   27.10
   4  -8  -1   18.10    8.10
   4  -8  -1   33.30    7.50
   4  -8  -1   29.30    8.10
   4  -8  -1   23.50    7.40
   4  -8  -1   17.40   10.40
   4  -8  -1   16.90    7.10
  -4   8   1   40.20   13.40
  -4   8   1   31.30    9.80
  -4   8   1   31.10   13.80
  -4   8   1   46.90   10.80
  -4   8   1   12.90   10.20
  -4   8   1   29.30    6.70
   3  -8  -1  237.18   20.60
   3  -8  -1  242.18   14.30
   3  -8  -1  238.38   16.10
   3  -8  -1  241.78   20.50
   3  -8  -1  233.58   18.40
   3  -8  -1  238.48   17.50
  -3   8   1  263.57   23.50
  -3   8   1  224.18   20.10
  -3   8   1  234.08   19.00
  -3   8   1  251.47   23.80
  -3   8   1  209.98   15.20
  -3   8   1  236.58   18.00
   2  -8  -1   24.70    8.20
   2  -8  -1   26.50    8.00
   2  -8  -1   32.20    8.80
   2  -8  -1   26.40    7.20
   2  -8  -1   23.70    5.20
   2  -8  -1   15.80    7.30
  -2   8   1   23.40    7.10
  -2   8   1   21.80    6.80
  -2   8   1   24.70   10.00
  -2   8   1   30.60    9.30
  -2   8   1   26.40    6.30
  -2   8   1   28.80    6.30
   1  -8  -1  106.29    7.00
   1  -8  -1  104.09   12.40
   1  -8  -1  121.89   13.40
   1  -8  -1  137.49   14.70
   1  -8  -1  120.69   12.10
   1  -8  -1  112.69   13.40
   1  -8  -1  130.39    8.70
  -1   8   1  107.39   13.70
  -1   8   1  147.89   14.20
  -1   8   1  110.79   13.10
  -1   8   1  112.29    9.00
  -1   8   1  115.79   11.80
   0  -8  -1    1.20    3.30
   0  -8  -1    2.70    4.80
   0  -8  -1    0.50    3.60
   0  -8  -1    7.70    3.40
   0  -8  -1    2.10    4.30
   0  -8  -1   11.00    6.10
   0   8   1    2.90    4.30
   0   8   1   -2.60    3.90
   0   8   1    2.10    4.30
   0   8   1   -1.60    3.40
  -1  -8  -1   66.99   10.00
  -1  -8  -1   56.09   10.90
  -1  -8  -1   66.09   11.60
  -1  -8  -1   63.69   13.10
  -1  -8  -1   59.89   13.30
  -1  -8  -1   56.29    9.80
   1   8   1   36.70   10.70
   1   8   1   63.29   13.60
   1   8   1   67.49   10.70
   1   8   1   74.69   11.40
  -2  -8  -1  318.57   22.60
  -2  -8  -1  274.37   18.10
  -2  -8  -1  313.67   19.80
  -2  -8  -1  294.07   18.20
   2   8   1  321.87   25.30
   2   8   1  236.88   16.00
   2   8   1  255.57   21.80
   2   8   1  316.37   17.40
   2   8   1  253.97   20.00
   2   8   1  236.08   13.40
   2   8   1  309.27   12.80
  -3  -8  -1   16.30    5.00
  -3  -8  -1    4.80    3.70
  -3  -8  -1    7.00    7.40
  -3  -8  -1    4.00    5.80
   3   8   1   10.60    6.10
   3   8   1   -1.50    5.70
   3   8   1    6.90    3.30
   3   8   1    5.60    3.30
   3   8   1    9.10    5.20
   3   8   1    0.00    5.90
  -4  -8  -1   58.59    8.50
  -4  -8  -1   45.00   13.80
  -4  -8  -1   61.99    8.80
  -4  -8  -1   40.30   11.60
   4   8   1   48.20   12.00
   4   8   1   39.10   12.50
   4   8   1   39.80   14.90
   4   8   1   40.90   12.10
  -5  -8  -1    8.90    7.30
  -5  -8  -1   23.20    5.10
  -5  -8  -1   18.30    4.70
  -5  -8  -1   22.40   11.70
   5   8   1   31.40   11.10
   5   8   1    7.20    6.40
   5   8   1   22.80   10.20
  -6  -8  -1   31.10   10.30
  -6  -8  -1    9.70    7.30
   6   8   1    4.10   10.10
   6   8   1   10.90    7.60
   6   8   1   29.60   11.30
   8  -9  -1    9.90   10.20
   8  -9  -1    1.80    8.10
   8  -9  -1   -2.20    6.90
   8  -9  -1    4.50    6.50
  -8   9   1    3.70    8.90
  -8   9   1    2.80    7.40
  -8   9   1   14.40    9.70
  -8   9   1   30.10    9.00
  -8   9   1    7.20    3.90
   7  -9  -1  184.48   15.10
   7  -9  -1  157.78   13.70
   7  -9  -1  185.38   21.50
   7  -9  -1  163.48   18.40
   7  -9  -1  183.08   19.70
  -7   9   1  157.08   26.20
  -7   9   1  180.48   16.00
  -7   9   1  146.59   23.70
  -7   9   1  176.58   14.00
  -7   9   1  196.58   27.00
  -7   9   1  162.48   27.20
   6  -9  -1   30.00   10.00
   6  -9  -1   23.70    7.30
   6  -9  -1   32.30   17.40
   6  -9  -1   26.80    9.10
   6  -9  -1   46.30   11.90
   6  -9  -1   27.70    7.70
  -6   9   1   62.99   16.10
  -6   9   1   63.29   17.90
  -6   9   1   42.60    8.80
  -6   9   1   40.90    9.00
  -6   9   1   28.80   14.60
  -6   9   1   28.40   11.50
   5  -9  -1    5.80    6.10
   5  -9  -1   10.00    4.30
   5  -9  -1   10.00    6.40
   5  -9  -1    2.60    4.30
   5  -9  -1   -2.30    8.10
   5  -9  -1    8.90    6.20
  -5   9   1   13.00    8.00
  -5   9   1    3.90   10.50
  -5   9   1   -1.80    5.00
  -5   9   1    1.30    9.20
  -5   9   1    9.90    4.70
  -5   9   1   -7.50    4.70
   4  -9  -1  182.48   19.70
   4  -9  -1  191.38   13.90
   4  -9  -1  185.48   15.10
   4  -9  -1  160.98   16.30
   4  -9  -1  192.08   17.00
   4  -9  -1  196.68   20.10
  -4   9   1  229.38   31.60
  -4   9   1  264.57   27.80
  -4   9   1  188.48   18.50
  -4   9   1  202.98   25.30
  -4   9   1  158.48   18.90
  -4   9   1  185.18   14.50
   3  -9  -1   10.20    6.90
   3  -9  -1    9.00    7.40
   3  -9  -1    2.90    4.60
   3  -9  -1    8.70    6.10
   3  -9  -1    0.50    3.40
   3  -9  -1   11.40    5.90
  -3   9   1    6.70    4.30
  -3   9   1    9.20    6.40
  -3   9   1    6.10    7.20
  -3   9   1    9.20   10.10
  -3   9   1   10.20    7.50
  -3   9   1    0.60    5.40
   2  -9  -1    7.80    6.50
   2  -9  -1    6.00    4.80
   2  -9  -1    3.80    3.10
   2  -9  -1    9.70    6.10
   2  -9  -1   -1.80    4.50
   2  -9  -1   -2.80    3.30
  -2   9   1    9.30    6.90
  -2   9   1   18.40    6.10
  -2   9   1   12.10    6.20
  -2   9   1    4.70    4.80
  -2   9   1   12.50    4.70
  -2   9   1   -6.20    7.20
   1  -9  -1  234.48   17.40
   1  -9  -1  221.38   17.40
   1  -9  -1  226.38   18.90
   1  -9  -1  219.38   19.00
   1  -9  -1  247.88   20.90
   1  -9  -1  216.98   13.20
  -1   9   1  222.18   13.60
  -1   9   1  260.47   21.60
  -1   9   1  234.68   19.20
  -1   9   1  247.28   19.90
  -1   9   1  248.28   18.10
  -1   9   1  235.08   21.60
   0  -9  -1   60.49   12.40
   0  -9  -1   74.99   13.10
   0  -9  -1   62.39    9.40
   0  -9  -1   50.39   11.50
   0  -9  -1   57.19   13.40
   0  -9  -1   65.99   12.80
   0   9   1   62.89   11.60
   0   9   1   66.69   15.20
   0   9   1   71.39   12.30
   0   9   1   70.19   16.00
   0   9   1   80.09   13.10
  -1  -9  -1    3.30    6.20
  -1  -9  -1   14.20    7.80
  -1  -9  -1   13.70    5.50
  -1  -9  -1   16.00    6.50
  -1  -9  -1   17.60    6.40
  -1  -9  -1   10.60    8.30
   1   9   1   30.00   10.90
   1   9   1   16.70    6.00
   1   9   1   16.80    7.00
   1   9   1   19.20    5.90
  -2  -9  -1  135.29   13.70
  -2  -9  -1  140.99   13.20
  -2  -9  -1  140.89   14.00
  -2  -9  -1  164.98   17.30
   2   9   1  115.99   11.30
   2   9   1  140.39   17.50
   2   9   1  136.89   18.80
   2   9   1  155.88   18.50
   2   9   1  158.78   12.90
  -3  -9  -1   91.49   10.00
  -3  -9  -1  118.79   20.30
  -3  -9  -1  102.29   16.10
   3   9   1   99.69    8.30
   3   9   1   99.99   17.30
   3   9   1   92.39   18.60
   3   9   1   84.59   17.10
  -4  -9  -1   50.69    8.90
  -4  -9  -1   93.29   17.20
  -4  -9  -1   79.09   16.90
  -4  -9  -1   52.99    8.80
   4   9   1   66.19   14.80
   4   9   1   55.89    8.30
   4   9   1   57.79   14.60
  -5  -9  -1   17.90   11.90
  -5  -9  -1    6.90    7.50
  -5  -9  -1   12.30    4.20
  -5  -9  -1   16.30    4.60
   5   9   1    4.30    7.70
   5   9   1   -1.10    7.00
   5   9   1   11.10    7.80
  -6  -9  -1  285.57   29.70
  -6  -9  -1  253.87   25.90
   6   9   1  262.27   28.10
   6   9   1  222.98   22.70
   6   9   1  206.68   23.90
   8 -10  -1    7.40    8.20
   8 -10  -1   -0.50    7.30
   8 -10  -1    4.10    6.10
   8 -10  -1   -2.30    7.40
  -8  10   1   14.90   11.70
  -8  10   1    4.60    5.40
  -8  10   1    4.40    8.60
  -8  10   1  -11.60   11.90
  -8  10   1    3.10    8.10
   7 -10  -1    8.00    6.90
   7 -10  -1   11.10    6.30
   7 -10  -1   -4.70    5.90
   7 -10  -1    2.90    6.00
  -7  10   1   -5.10    9.30
  -7  10   1    5.50    8.70
  -7  10   1    3.40    5.30
  -7  10   1    2.40    7.80
  -7  10   1   26.40   13.50
  -7  10   1    6.80    8.60
   6 -10  -1  138.79   16.30
   6 -10  -1  267.27   37.60
   6 -10  -1  201.68   17.20
   6 -10  -1  178.28   15.40
   6 -10  -1  169.78   16.40
  -6  10   1  181.78   16.00
  -6  10   1  165.88   16.00
  -6  10   1  198.78   24.30
  -6  10   1  170.98   20.70
  -6  10   1  202.38   23.50
  -6  10   1  176.48   28.00
   5 -10  -1   13.00    7.00
   5 -10  -1    4.50    4.90
   5 -10  -1    6.60    6.10
   5 -10  -1   -1.00    6.90
   5 -10  -1   -4.60    7.30
   5 -10  -1   16.40    6.10
  -5  10   1    7.10    6.00
  -5  10   1   23.10   14.40
  -5  10   1    9.00    6.50
  -5  10   1   12.90   11.70
  -5  10   1   -5.00    7.40
  -5  10   1    4.50    7.40
   4 -10  -1  284.47   22.20
   4 -10  -1  276.27   25.10
   4 -10  -1  377.66   35.90
   4 -10  -1  265.27   19.00
   4 -10  -1  278.17   21.20
  -4  10   1  272.07   18.90
  -4  10   1  270.57   25.20
  -4  10   1  252.77   22.70
  -4  10   1  261.97   27.00
  -4  10   1  239.98   20.90
  -4  10   1  278.97   29.90
   3 -10  -1  152.08   15.20
   3 -10  -1  172.98   19.50
   3 -10  -1  138.09   15.90
   3 -10  -1  116.39   18.20
   3 -10  -1  153.88   12.00
   3 -10  -1  155.68   14.70
  -3  10   1  145.69   14.10
  -3  10   1  176.68   18.60
  -3  10   1  168.78   19.10
  -3  10   1  229.48   31.20
  -3  10   1  154.98   14.70
  -3  10   1  172.88   23.80
   2 -10  -1  138.59   13.90
   2 -10  -1  135.09   15.90
   2 -10  -1  113.79   15.30
   2 -10  -1  138.69   10.40
   2 -10  -1  130.69   15.90
   2 -10  -1  171.88   15.70
  -2  10   1  190.78   27.30
  -2  10   1  152.78   17.20
  -2  10   1  155.68   16.90
  -2  10   1  112.59   11.60
  -2  10   1  146.59   14.10
  -2  10   1  184.38   19.30
   1 -10  -1   -3.30    5.00
   1 -10  -1    0.60    2.60
   1 -10  -1    6.20    4.80
   1 -10  -1    0.10    4.60
   1 -10  -1    8.90    6.50
   1 -10  -1    4.90    4.50
  -1  10   1    6.30    6.60
  -1  10   1    3.30    6.40
  -1  10   1    4.50    5.70
  -1  10   1    2.60    3.30
  -1  10   1   -0.10    4.00
  -1  10   1    8.50    6.60
   0 -10  -1    7.90    5.30
   0 -10  -1    2.30    3.20
   0 -10  -1    6.00    6.30
   0 -10  -1    4.50    5.60
   0 -10  -1   10.10    6.50
   0  10   1   10.10    7.30
   0  10   1   13.10    8.00
   0  10   1    3.90    6.20
   0  10   1   -5.00    4.00
   0  10   1    5.70    5.20
  -1 -10  -1   29.80    8.50
  -1 -10  -1   31.10    8.80
  -1 -10  -1   42.30   11.80
  -1 -10  -1   38.00    8.20
  -1 -10  -1   32.10   11.00
   1  10   1   20.50    7.30
   1  10   1   34.70    9.30
   1  10   1   32.00   11.10
   1  10   1   53.39   14.30
   1  10   1   39.80    8.90
  -2 -10  -1  423.66   25.60
  -2 -10  -1  472.95   31.10
  -2 -10  -1  449.76   26.70
  -2 -10  -1  433.76   25.50
   2  10   1  443.06   33.60
   2  10   1  392.46   30.50
   2  10   1  379.06   27.60
  -3 -10  -1   15.20    9.60
  -3 -10  -1   11.20    5.30
  -3 -10  -1   17.50    5.40
  -3 -10  -1   18.10    8.40
   3  10   1   15.10    4.50
   3  10   1   20.20    9.00
   3  10   1   21.20    9.30
   3  10   1    9.10    8.90
  -4 -10  -1   97.69   19.60
  -4 -10  -1   92.19   10.10
  -4 -10  -1   84.49    9.80
  -4 -10  -1  127.29   20.70
   4  10   1   65.89   17.50
   4  10   1  115.49   20.40
   4  10   1   74.69    7.40
   4  10   1  109.89   20.40
  -5 -10  -1   11.90    9.40
  -5 -10  -1    7.90    5.40
  -5 -10  -1   10.20   11.10
   5  10   1    0.70    7.40
   5  10   1    1.60    9.20
   5  10   1    5.60    7.20
   5  10   1   -1.90    3.80
   8 -11  -1    8.40   10.50
   8 -11  -1    6.60    8.40
   8 -11  -1    0.30    7.50
   8 -11  -1   13.10    6.80
  -8  11   1   -5.60    5.80
  -8  11   1   -4.60    9.60
  -8  11   1   11.40   11.10
  -8  11   1   15.90   11.80
   7 -11  -1   52.79    9.70
   7 -11  -1   49.00   16.60
   7 -11  -1   50.99   12.20
   7 -11  -1   60.09   14.30
  -7  11   1   61.79   17.20
  -7  11   1   44.90   14.60
  -7  11   1   41.20   13.30
  -7  11   1   59.59   11.50
  -7  11   1   47.90   14.60
   6 -11  -1   52.19   14.10
   6 -11  -1   67.89   12.20
   6 -11  -1   71.99   12.00
   6 -11  -1   70.69   14.20
   6 -11  -1   61.59   11.80
   6 -11  -1   81.09   19.80
  -6  11   1   68.89   20.80
  -6  11   1   78.39   12.90
  -6  11   1   61.89   15.80
  -6  11   1   59.89   19.00
  -6  11   1   92.99   18.80
  -6  11   1  105.89   17.00
   5 -11  -1   84.49   13.50
   5 -11  -1   74.79   14.70
   5 -11  -1   95.29   19.50
   5 -11  -1   77.09   13.00
   5 -11  -1   74.99   14.30
   5 -11  -1   90.09   18.70
  -5  11   1   61.39   14.40
  -5  11   1   62.99   15.90
  -5  11   1  102.09   17.80
  -5  11   1   73.39   12.70
  -5  11   1   96.49   18.00
  -5  11   1   83.09   22.70
   4 -11  -1    3.10    4.40
   4 -11  -1   11.40    7.30
   4 -11  -1    2.80    7.80
   4 -11  -1    7.60    5.10
   4 -11  -1    4.70    6.40
   4 -11  -1    1.30    5.20
  -4  11   1    3.10    6.70
  -4  11   1    2.40    6.80
  -4  11   1    7.10    6.30
  -4  11   1   -4.30    6.40
  -4  11   1    5.00   12.40
  -4  11   1    1.40    5.60
   3 -11  -1  172.48   20.30
   3 -11  -1  165.58   16.70
   3 -11  -1  162.08   12.70
   3 -11  -1  170.08   16.60
   3 -11  -1  163.08   18.70
   3 -11  -1  149.79   17.80
  -3  11   1  163.88   15.40
  -3  11   1  143.99   18.00
  -3  11   1  195.88   24.60
  -3  11   1  178.48   20.70
  -3  11   1  147.69   22.80
  -3  11   1  165.98   16.00
   2 -11  -1    8.30    6.90
   2 -11  -1    1.60    5.50
   2 -11  -1   11.20    6.90
   2 -11  -1    4.70    6.70
   2 -11  -1    5.50    3.10
   2 -11  -1    5.60    6.30
  -2  11   1   -5.00    5.50
  -2  11   1    5.70    8.00
  -2  11   1   -3.70    9.20
  -2  11   1    7.70    6.70
  -2  11   1    2.10    4.50
  -2  11   1    9.90    5.10
   1 -11  -1   -2.70    4.90
   1 -11  -1    0.50    6.10
   1 -11  -1    5.40    3.50
   1 -11  -1    8.20    6.20
   1 -11  -1   -1.70    5.10
   1 -11  -1    1.20    4.10
  -1  11   1   10.00    5.80
  -1  11   1   11.80    6.40
  -1  11   1    2.80    3.40
  -1  11   1   -5.60    4.30
  -1  11   1   -4.90    5.00
  -1  11   1    6.00    9.10
   0 -11  -1  245.78   21.80
   0 -11  -1  236.98   21.80
   0 -11  -1  290.77   17.80
   0 -11  -1  318.07   23.60
   0 -11  -1  254.27   21.60
   0  11   1  254.87   24.90
   0  11   1  260.97   21.20
   0  11   1  232.18   24.30
   0  11   1  217.78   19.10
   0  11   1  222.88   20.10
  -1 -11  -1   32.30   11.50
  -1 -11  -1   34.90    8.70
  -1 -11  -1   30.30    8.60
  -1 -11  -1   28.00    9.10
   1  11   1   38.10   17.20
   1  11   1   43.70   10.00
   1  11   1   35.30   12.10
  -2 -11  -1    7.20    4.70
  -2 -11  -1   17.10    6.50
  -2 -11  -1    2.70    6.40
   2  11   1   -4.40    7.00
   2  11   1   14.10    5.40
   2  11   1   13.30    9.10
  -3 -11  -1   14.60    5.40
  -3 -11  -1   12.80    9.70
  -3 -11  -1   11.30    6.60
  -3 -11  -1   19.80    7.70
   3  11   1    7.80    8.20
   3  11   1   12.60    8.50
   3  11   1   28.70   14.30
  -4 -11  -1   59.19   20.90
  -4 -11  -1   36.10   10.90
  -4 -11  -1   26.60    7.90
   4  11   1   34.90   12.70
   4  11   1   63.19   16.20
   4  11   1   29.20   14.70
   7 -12  -1   11.60    8.30
   7 -12  -1    5.30    6.10
   7 -12  -1    8.70    9.00
  -7  12   1   11.90    8.80
  -7  12   1    5.20   10.70
  -7  12   1    1.30    9.90
  -7  12   1   16.60    9.70
  -7  12   1   13.80    8.30
   6 -12  -1    3.40    7.10
   6 -12  -1   -0.10    8.70
   6 -12  -1   -3.40    6.30
   6 -12  -1    5.80    8.30
   6 -12  -1    8.10    7.50
   6 -12  -1   -2.80    5.80
  -6  12   1   13.10    8.20
  -6  12   1   20.90   11.90
  -6  12   1   -4.80   11.40
  -6  12   1   17.50    7.40
  -6  12   1   23.00   13.30
  -6  12   1    5.40    7.80
   5 -12  -1   -5.00    4.20
   5 -12  -1    3.90    5.50
   5 -12  -1    5.90   10.00
   5 -12  -1    2.30    6.50
   5 -12  -1   -3.30    5.90
  -5  12   1   10.60   10.60
  -5  12   1    2.40    6.10
  -5  12   1    0.10    9.50
  -5  12   1    5.10    7.30
  -5  12   1   -0.70   14.80
  -5  12   1    2.80    7.00
   4 -12  -1  162.68   13.60
   4 -12  -1  167.78   19.50
   4 -12  -1  178.38   25.50
   4 -12  -1  174.18   20.70
   4 -12  -1  170.98   16.80
   4 -12  -1  163.48   17.70
  -4  12   1  157.48   23.30
  -4  12   1  172.48   22.00
  -4  12   1  158.08   17.30
  -4  12   1  181.58   18.10
  -4  12   1  223.68   34.50
  -4  12   1  178.58   25.90
   3 -12  -1   26.10    9.50
   3 -12  -1   33.30    7.20
   3 -12  -1   23.50    9.80
   3 -12  -1   53.19   13.80
   3 -12  -1   23.60    9.30
   3 -12  -1   45.70   12.60
  -3  12   1   32.60   11.70
  -3  12   1   34.20   10.40
  -3  12   1   30.00   10.90
  -3  12   1   50.39   17.60
  -3  12   1   40.00   10.30
  -3  12   1   50.59   11.60
   2 -12  -1   27.80   11.00
   2 -12  -1   14.10    8.20
   2 -12  -1   37.50   12.10
   2 -12  -1   23.50    6.40
   2 -12  -1   25.40    8.80
  -2  12   1   12.20    6.80
  -2  12   1   39.90    8.10
  -2  12   1   34.80   15.30
  -2  12   1   25.60    9.10
  -2  12   1   37.80   10.50
  -2  12   1   31.50   11.90
   1 -12  -1   32.80   10.50
   1 -12  -1   22.90    8.70
   1 -12  -1   46.60   12.70
   1 -12  -1   39.70    7.90
  -1  12   1   34.40   13.10
  -1  12   1   50.49   15.00
  -1  12   1   42.50   17.70
  -1  12   1   16.40   10.20
   0 -12  -1   41.50   15.80
   0 -12  -1   45.00   11.70
   0 -12  -1   50.29    9.80
   0 -12  -1   46.80   13.70
   0 -12  -1   49.50   13.40
   0  12   1   65.89   17.60
   0  12   1   61.59   17.10
   0  12   1   58.19   13.40
  -1 -12  -1   37.50   11.30
  -1 -12  -1   29.80   12.30
  -1 -12  -1   17.10    7.20
  -1 -12  -1   13.00    7.90
   1  12   1   23.60    8.20
   1  12   1   23.30   12.40
   1  12   1   35.60   13.20
  -2 -12  -1    9.40    6.40
  -2 -12  -1    0.60    4.80
  -2 -12  -1    1.30    6.90
  -2 -12  -1   -4.70    3.70
   2  12   1    2.00    5.50
   2  12   1    4.90    8.70
   2  12   1   -1.00    6.40
  -3 -12  -1    1.20    4.50
  -3 -12  -1   12.20    7.10
  -3 -12  -1   24.00    8.40
   3  12   1   25.80   11.10
   3  12   1   17.80   10.50
   3  12   1   10.70   10.00
   3  12   1    9.60    4.70
  -4 -12  -1   25.00   11.80
  -4 -12  -1   12.30    5.60
  -4 -12  -1   19.80    9.00
  -4 -12  -1   26.20    8.30
   4  12   1   33.40   13.60
   4  12   1    5.80    9.70
   4  12   1    4.30    9.40
   7 -13  -1    6.30    8.00
   7 -13  -1    1.80    9.80
   7 -13  -1   22.20   10.70
   7 -13  -1    2.40    7.40
  -7  13   1    7.70   15.30
  -7  13   1   12.60   15.40
  -7  13   1   13.20    9.40
  -7  13   1   21.80    7.70
   6 -13  -1   65.79   15.70
   6 -13  -1   58.59   16.00
   6 -13  -1   61.79   12.50
   6 -13  -1   49.40   10.30
  -6  13   1   54.29   15.20
  -6  13   1   68.19   17.70
  -6  13   1  114.79   22.30
  -6  13   1   85.49   23.00
  -6  13   1   53.19   14.90
   5 -13  -1    0.40    5.90
   5 -13  -1   -7.50    9.50
   5 -13  -1   -1.00    8.30
   5 -13  -1    2.10    4.80
   5 -13  -1  -11.00    4.80
   5 -13  -1   -4.20    5.70
  -5  13   1    0.80    6.10
  -5  13   1    9.20   15.90
  -5  13   1   -9.50   10.50
  -5  13   1   -3.60    8.20
  -5  13   1  -12.80   10.10
  -5  13   1    0.00    7.90
   4 -13  -1   91.79   15.70
   4 -13  -1   70.29   15.30
   4 -13  -1  107.79   18.80
   4 -13  -1  111.09   22.60
   4 -13  -1   71.29   11.00
  -4  13   1  122.29   29.10
  -4  13   1   74.59   15.40
  -4  13   1   84.59   16.20
  -4  13   1   71.79   16.40
  -4  13   1  109.19   21.80
  -4  13   1   68.79   17.60
   3 -13  -1  159.08   18.80
   3 -13  -1  242.28   31.90
   3 -13  -1  177.88   18.80
   3 -13  -1  137.29   21.80
   3 -13  -1  170.88   13.30
  -3  13   1  175.18   16.10
  -3  13   1  176.18   20.90
  -3  13   1  136.09   24.70
  -3  13   1  194.78   34.30
   2 -13  -1   10.80   10.40
   2 -13  -1   16.60    9.40
   2 -13  -1   41.30   12.40
   2 -13  -1   23.40    9.50
   2 -13  -1   20.70    5.80
  -2  13   1   29.00   12.60
  -2  13   1   29.70    7.60
  -2  13   1    5.80    6.90
  -2  13   1   21.50   15.50
   1 -13  -1    5.70    5.70
   1 -13  -1    4.70    7.10
   1 -13  -1   12.30    9.70
   1 -13  -1    2.50    4.30
   1 -13  -1    0.40    7.80
  -1  13   1   -7.30    4.80
  -1  13   1   23.40   15.10
  -1  13   1   -2.70    7.50
   0 -13  -1   31.30   11.10
   0 -13  -1   57.39   14.60
   0 -13  -1   38.80   11.50
   0 -13  -1   40.20   13.80
   0 -13  -1   40.30   13.60
   0  13   1   24.20   12.20
   0  13   1   40.20   10.20
   0  13   1   49.40   16.60
  -1 -13  -1   -0.20    5.40
  -1 -13  -1    0.70    5.40
  -1 -13  -1    1.10    5.70
  -1 -13  -1   10.60    7.70
   1  13   1    6.50    9.00
   1  13   1    4.20    9.80
   1  13   1    6.40    8.20
  -2 -13  -1    2.40    7.10
  -2 -13  -1   -2.90    4.20
  -2 -13  -1   -7.00    5.90
  -2 -13  -1   -4.40    8.20
   2  13   1    2.90    8.70
   2  13   1   -6.10    5.20
   2  13   1   13.60    9.50
  -3 -13  -1   29.30   10.20
  -3 -13  -1    5.40    8.20
  -3 -13  -1   23.90    7.70
  -3 -13  -1    8.60    7.30
   3  13   1   27.50   12.60
   3  13   1   33.30   13.50
   3  13   1   27.90   13.60
   6 -14  -1   -6.20   12.00
   6 -14  -1    3.50   10.90
   6 -14  -1   -4.60    6.80
   6 -14  -1    2.00    6.40
   6 -14  -1   15.00    7.80
  -6  14   1   10.40   10.10
  -6  14   1    7.20   12.10
  -6  14   1  -18.50   13.70
   5 -14  -1   25.00    9.70
   5 -14  -1   16.10   15.10
   5 -14  -1   22.30    9.80
   5 -14  -1   39.80    8.80
   5 -14  -1   43.90   13.90
  -5  14   1   70.09   31.20
  -5  14   1   -7.20   12.30
  -5  14   1   -3.40   10.20
  -5  14   1   22.30   10.20
   4 -14  -1   39.70   13.20
   4 -14  -1   59.19   16.60
   4 -14  -1   31.20   15.20
   4 -14  -1   65.99   13.90
   4 -14  -1   43.00    8.40
  -4  14   1   34.80   20.10
  -4  14   1   54.19   16.00
  -4  14   1   45.50   12.80
  -4  14   1   50.49   11.60
   3 -14  -1    7.00    6.90
   3 -14  -1    5.40    4.40
   3 -14  -1    2.10    9.80
   3 -14  -1    1.00    5.50
   3 -14  -1    8.40    8.30
  -3  14   1    1.80    6.80
  -3  14   1   15.50   16.00
  -3  14   1   13.50   10.60
  -3  14   1    6.90    6.40
   2 -14  -1   86.69   19.30
   2 -14  -1   57.29   15.10
   2 -14  -1   89.59   18.00
   2 -14  -1   53.89   12.60
  -2  14   1   62.29    9.10
  -2  14   1   39.30   14.40
  -2  14   1   37.80   20.20
  -2  14   1   40.10   13.20
   1 -14  -1    8.90    9.10
   1 -14  -1    5.90    5.60
   1 -14  -1    7.70    9.80
   1 -14  -1   18.90   10.20
  -1  14   1    6.90    9.10
  -1  14   1   14.80   13.40
  -1  14   1   16.90    9.60
   0 -14  -1   95.09   17.10
   0 -14  -1  137.69   13.40
   0 -14  -1  143.39   22.60
   0 -14  -1  100.39   17.90
   0  14   1  114.49   25.00
   0  14   1  130.29   24.60
   0  14   1   77.99   14.70
  -1 -14  -1    6.90    5.50
  -1 -14  -1   29.50    8.80
  -1 -14  -1   10.90    9.20
  -1 -14  -1   23.30    9.50
   1  14   1    7.00   11.40
   1  14   1   11.90    8.10
   1  14   1    3.50   10.10
  -2 -14  -1   19.30    8.80
  -2 -14  -1   40.80   10.30
  -2 -14  -1   20.10   14.30
  -2 -14  -1   14.40    8.30
   2  14   1   27.90   16.10
   2  14   1   19.00   12.20
   2  14   1   31.40   15.60
   5 -15  -1   23.90   10.50
   5 -15  -1   12.30    8.60
   5 -15  -1   20.50   10.20
   5 -15  -1   11.50   15.20
   5 -15  -1   -3.90    4.80
  -5  15   1    7.30   19.20
  -5  15   1    4.40    8.10
  -5  15   1    3.70    6.20
   4 -15  -1   81.09   12.20
   4 -15  -1   81.99   21.90
   4 -15  -1   87.29   18.00
   4 -15  -1   74.09   18.40
   4 -15  -1  103.79   19.10
  -4  15   1   85.69   15.60
  -4  15   1   91.09   23.00
  -4  15   1   71.19   17.10
  -4  15   1   67.49   24.10
   3 -15  -1   -0.30    4.50
   3 -15  -1   11.20    8.60
   3 -15  -1  -12.70    6.00
   3 -15  -1    1.20    8.30
   3 -15  -1   -0.40   12.70
  -3  15   1   13.50   11.10
  -3  15   1    1.60   16.40
  -3  15   1   11.00    6.10
  -3  15   1    4.70    9.80
   2 -15  -1   11.50   10.10
   2 -15  -1    8.60    8.30
   2 -15  -1   11.60   10.00
   2 -15  -1   14.10    6.40
   2 -15  -1   -2.10    8.00
  -2  15   1   14.20    9.90
  -2  15   1    6.40    7.20
  -2  15   1   24.40   15.80
   1 -15  -1   18.70   11.60
   1 -15  -1   16.20    8.20
   1 -15  -1   15.30    9.50
   1 -15  -1   -2.90    8.30
  -1  15   1   -4.30    8.10
  -1  15   1    7.30   14.80
  -1  15   1   11.80   11.40
   0 -15  -1   13.10   11.60
   0 -15  -1   26.70    8.10
   0 -15  -1   29.10   13.50
   0 -15  -1   19.70    9.30
   0  15   1   23.60   10.70
   0  15   1   41.10   14.50
   0  15   1   40.00   17.60
  -2  17  -2   55.99   18.90
  -2  17  -2   92.39   27.20
  -2  17  -2   57.59   14.90
  -2  17  -2   46.10   10.70
   2 -17   2   62.89   15.40
   2 -17   2   64.49   15.90
   2 -17   2   67.49   15.10
   2 -17   2   56.69   17.20
  -3  17  -2   30.90   14.40
  -3  17  -2    1.90    7.90
  -3  17  -2   35.10   20.80
  -3  17  -2   22.40    9.40
   3 -17   2   35.90   13.50
   3 -17   2   10.20    8.20
   3 -17   2   13.00    5.10
   3 -17   2   21.70   10.60
   3 -17   2    9.90   16.80
   1  16  -2   -6.60    7.80
   1  16  -2   -1.30   10.80
   1  16  -2    2.80   11.40
  -1 -16   2   16.00    7.50
  -1 -16   2   23.10    6.10
  -1 -16   2   15.40   10.80
  -1 -16   2   10.80    8.40
  -1 -16   2    5.70   10.60
   0  16  -2   28.40   12.90
   0  16  -2   44.40    9.00
   0  16  -2    8.50   11.80
   0  16  -2   34.70   19.90
   0 -16   2   30.10   13.00
   0 -16   2   34.80    5.80
   0 -16   2   28.50   12.10
   0 -16   2   29.40   10.60
   0 -16   2   16.80    8.70
  -1  16  -2  118.19   28.00
  -1  16  -2   84.99   17.30
  -1  16  -2   75.49   19.00
  -1  16  -2  108.39   12.20
   1 -16   2   80.89   16.90
   1 -16   2  103.79   19.60
   1 -16   2  105.69   21.20
  -2  16  -2   27.30    9.20
  -2  16  -2   26.90   12.90
  -2  16  -2   31.70   10.50
  -2  16  -2   40.40   16.70
   2 -16   2   20.80    9.60
   2 -16   2   37.80   10.90
   2 -16   2   34.50   11.30
   2 -16   2   45.60    5.90
   2 -16   2   50.19   15.50
  -3  16  -2   50.79   13.70
  -3  16  -2   69.79   13.70
  -3  16  -2   65.29   17.50
  -3  16  -2   71.79   24.10
   3 -16   2   60.09   16.10
   3 -16   2   33.30   10.50
   3 -16   2   61.09    7.20
   3 -16   2   61.99   14.40
   3 -16   2   35.60   13.60
  -4  16  -2   33.70   20.10
  -4  16  -2   14.90   10.80
  -4  16  -2   15.60    8.60
  -4  16  -2   28.00   11.50
   4 -16   2   17.00    5.20
   4 -16   2   11.70    9.20
   4 -16   2   15.90   14.10
   4 -16   2   -3.10    6.50
   4 -16   2   12.80    9.10
  -5  16  -2   47.90   14.70
  -5  16  -2   82.79   18.80
  -5  16  -2  110.19   21.40
  -5  16  -2  121.09   29.90
   5 -16   2  104.39   19.10
   5 -16   2   99.69   22.10
   5 -16   2   84.19   10.50
   5 -16   2   72.09   17.90
   5 -16   2   81.79   18.20
   2  15  -2   17.20    7.10
   2  15  -2   23.60   11.80
   2  15  -2   42.10   17.30
  -2 -15   2   23.70    7.60
  -2 -15   2   22.90    8.10
  -2 -15   2   33.40   13.20
  -2 -15   2   10.40    6.40
   1  15  -2  101.99   16.20
   1  15  -2  113.49   10.70
   1  15  -2   93.79   20.30
   1  15  -2   89.39   33.30
  -1 -15   2   92.59    9.80
  -1 -15   2  132.39   16.70
  -1 -15   2   89.89   14.70
  -1 -15   2  113.49   20.90
   0  15  -2  178.38   14.20
   0  15  -2  189.48   31.40
   0  15  -2  183.78   30.50
   0  15  -2  166.88   19.10
   0 -15   2  143.39   10.70
   0 -15   2  145.09   21.60
   0 -15   2  145.99   21.80
   0 -15   2  167.98   19.20
   0 -15   2  125.49   19.50
  -1  15  -2    5.20    8.30
  -1  15  -2   29.30   15.70
  -1  15  -2    6.80    7.20
  -1  15  -2   19.30    6.50
   1 -15   2   15.00    8.70
   1 -15   2    2.60    7.80
   1 -15   2   -2.50    6.90
   1 -15   2   11.60    4.10
  -2  15  -2   22.70   14.30
  -2  15  -2   13.40    6.90
  -2  15  -2    4.50   10.10
   2 -15   2    3.70    3.60
   2 -15   2   10.60    8.10
   2 -15   2   11.40    9.00
   2 -15   2   -4.60    7.10
   2 -15   2   12.10    8.10
  -3  15  -2   23.40   15.20
  -3  15  -2   41.90   14.20
  -3  15  -2   15.40    8.60
  -3  15  -2   22.30    7.50
   3 -15   2   17.10    8.10
   3 -15   2   21.90   10.10
   3 -15   2   23.80    5.30
   3 -15   2    5.20    7.40
   3 -15   2   42.00   14.70
  -4  15  -2   95.29   17.30
  -4  15  -2   44.80   20.30
  -4  15  -2   94.49   22.90
   4 -15   2   49.70   12.90
   4 -15   2   79.09   18.80
   4 -15   2   95.29   18.20
   4 -15   2   81.19    8.60
  -5  15  -2   -2.30    6.60
  -5  15  -2   16.10   11.50
  -5  15  -2    5.60    9.20
  -5  15  -2   -6.10   13.20
  -5  15  -2    6.40   12.80
   5 -15   2   -3.10    6.20
   5 -15   2   19.40   11.50
   5 -15   2    0.30    9.50
   5 -15   2    5.00    8.60
   5 -15   2   -4.40    4.40
  -6  15  -2   28.70   12.60
  -6  15  -2    8.60   13.60
  -6  15  -2   57.69   16.60
  -6  15  -2   37.10   13.90
  -6  15  -2   48.40   45.10
   6 -15   2   30.30   15.50
   6 -15   2   40.90    9.40
   6 -15   2   35.20   12.50
   6 -15   2   82.09   24.90
   6 -15   2   34.40   11.10
   3  14  -2   56.89    9.50
   3  14  -2   63.29   18.90
   3  14  -2   79.69   29.50
  -3 -14   2   59.19   12.10
  -3 -14   2   60.09   10.10
  -3 -14   2   95.99   20.80
  -3 -14   2   45.90   10.30
   2  14  -2   18.90    5.90
   2  14  -2   11.00    6.20
   2  14  -2   26.60   13.80
   2  14  -2   32.70   13.20
  -2 -14   2   13.10    7.60
  -2 -14   2   19.90    8.90
  -2 -14   2   28.20    8.20
  -2 -14   2   26.70    6.90
   1  14  -2   22.10    6.70
   1  14  -2   28.90   13.40
   1  14  -2   22.70   12.60
   1  14  -2    9.10    6.60
  -1 -14   2   17.00    7.50
  -1 -14   2   23.90   10.20
  -1 -14   2   43.20    7.40
  -1 -14   2   61.49   16.50
  -1 -14   2   25.60    8.80
   0  14  -2   92.29   15.20
   0  14  -2   98.79   11.00
   0  14  -2  157.68   27.30
   0  14  -2  101.69   21.90
   0 -14   2  124.99   19.70
   0 -14   2  120.89   18.20
   0 -14   2  160.38   22.80
   0 -14   2  113.39    9.30
   0 -14   2  109.69   18.70
  -1  14  -2  104.19   20.30
  -1  14  -2  126.09   16.50
  -1  14  -2  130.39   26.20
  -1  14  -2  112.69   18.10
   1 -14   2  133.29   16.90
   1 -14   2  112.59    8.60
   1 -14   2  134.69   21.30
   1 -14   2  105.59   18.30
  -2  14  -2  862.11   53.29
  -2  14  -2  901.61   41.50
  -2  14  -2  893.61   48.80
   2 -14   2  828.42   42.90
   2 -14   2  802.42   30.70
   2 -14   2  815.02   44.40
   2 -14   2  837.32   48.50
   2 -14   2  791.92   47.40
  -3  14  -2    3.00    7.50
  -3  14  -2   -1.80    5.50
  -3  14  -2   -1.10    9.90
  -3  14  -2    3.10    6.90
  -3  14  -2   -8.20    6.70
   3 -14   2   -0.90    6.00
   3 -14   2  -11.60    4.50
   3 -14   2   -8.80    4.90
   3 -14   2   -1.60    5.10
   3 -14   2    2.90    3.00
  -4  14  -2   22.30    9.90
  -4  14  -2   25.50   10.30
  -4  14  -2   12.00    8.90
  -4  14  -2   30.40   11.50
  -4  14  -2   11.80    9.20
  -4  14  -2   35.20   17.90
   4 -14   2   11.50    9.30
   4 -14   2   42.30   14.70
   4 -14   2   25.60    9.10
   4 -14   2   28.30    6.30
  -5  14  -2  196.18   21.50
  -5  14  -2  200.98   28.20
  -5  14  -2  215.28   26.10
  -5  14  -2  217.08   25.20
  -5  14  -2  222.28   34.80
  -5  14  -2  149.39   22.80
   5 -14   2  229.68   21.10
   5 -14   2  211.28   20.80
   5 -14   2  196.88   14.40
   5 -14   2  144.19   23.70
   5 -14   2  189.48   24.30
  -6  14  -2    9.90    9.90
  -6  14  -2   14.20   19.40
  -6  14  -2   11.30   15.80
  -6  14  -2   34.30   14.20
  -6  14  -2   22.50   10.40
   6 -14   2   19.20    7.40
   6 -14   2   22.20    9.20
   6 -14   2   12.70   13.60
   6 -14   2   18.40    9.10
   6 -14   2   25.70   14.50
  -7  14  -2  -18.30   17.80
  -7  14  -2   30.40   15.00
  -7  14  -2   44.90   14.60
  -7  14  -2   41.80   13.20
  -7  14  -2   27.00    9.40
  -7  14  -2   13.50   14.80
   7 -14   2   32.80   10.50
   7 -14   2   47.00   15.80
   7 -14   2   29.30    9.70
   7 -14   2   25.80   11.50
   4  13  -2   71.89   20.20
   4  13  -2   72.09   19.30
   4  13  -2   95.09   20.20
  -4 -13   2   64.29    8.70
  -4 -13   2   66.49   13.70
  -4 -13   2   70.29   12.20
  -4 -13   2  123.09   24.00
   3  13  -2    6.50    7.50
   3  13  -2    1.60    8.90
   3  13  -2   -0.30    3.70
  -3 -13   2    4.90    4.30
  -3 -13   2    6.90    5.10
  -3 -13   2    2.90    5.70
  -3 -13   2   14.20   10.70
   2  13  -2   47.30    8.70
   2  13  -2   55.39   16.20
   2  13  -2   41.90    7.70
   2  13  -2   27.90   12.90
  -2 -13   2   55.19   14.30
  -2 -13   2   38.70   12.20
  -2 -13   2   72.19   16.20
  -2 -13   2   53.89    9.90
  -2 -13   2   38.70    9.10
   1  13  -2   31.10   11.90
   1  13  -2   38.70   14.30
   1  13  -2   51.69   16.20
   1  13  -2   46.50    9.20
  -1 -13   2   27.60    8.40
  -1 -13   2   37.80   11.50
  -1 -13   2   39.70   13.50
  -1 -13   2   36.70    7.60
  -1 -13   2   41.80   10.30
   0  13  -2   63.99   12.50
   0  13  -2   70.59   26.00
   0  13  -2   47.50   15.40
   0  13  -2   41.20    8.70
   0 -13   2   59.99   16.30
   0 -13   2   52.39    6.40
   0 -13   2   46.80   12.70
   0 -13   2   49.20   13.10
  -1  13  -2  172.28   19.10
  -1  13  -2  213.38   16.70
  -1  13  -2  251.17   25.10
  -1  13  -2  231.98   21.20
  -1  13  -2  202.98   23.60
   1 -13   2  240.58   22.50
   1 -13   2  200.68   19.20
   1 -13   2  243.18   12.30
   1 -13   2  208.88   19.70
  -2  13  -2   35.10   11.30
  -2  13  -2   47.10   11.10
  -2  13  -2   31.80   13.70
  -2  13  -2   52.09   11.20
  -2  13  -2   37.70   11.50
   2 -13   2   26.50    5.00
   2 -13   2   42.20   11.20
   2 -13   2   40.10   11.70
   2 -13   2   39.90   11.70
   2 -13   2   35.50   11.50
  -3  13  -2  545.75   35.80
  -3  13  -2  544.25   40.10
  -3  13  -2  547.15   32.10
  -3  13  -2  570.34   32.10
  -3  13  -2  535.75   36.80
   3 -13   2  555.34   33.10
   3 -13   2  579.54   37.70
   3 -13   2  531.35   32.50
   3 -13   2  531.65   22.60
   3 -13   2  564.14   37.90
  -4  13  -2   26.70    9.80
  -4  13  -2   23.50    8.50
  -4  13  -2   34.00   16.80
  -4  13  -2   49.30   14.00
  -4  13  -2   39.90   11.10
  -4  13  -2   30.10    9.40
   4 -13   2   23.20    6.10
   4 -13   2   40.10   11.70
   4 -13   2   29.20   10.90
   4 -13   2   30.90    9.00
   4 -13   2   31.80   10.90
  -5  13  -2  135.79   22.80
  -5  13  -2  145.79   21.20
  -5  13  -2  129.19   17.10
  -5  13  -2  135.09   26.90
  -5  13  -2  131.39   18.30
  -5  13  -2  126.49   23.60
  -5  13  -2  130.79   19.80
   5 -13   2  104.29   17.50
   5 -13   2  151.88   16.20
   5 -13   2  118.09   21.80
   5 -13   2  113.19   11.50
   5 -13   2   87.79   15.60
  -6  13  -2   -4.30    8.40
  -6  13  -2    8.90    8.70
  -6  13  -2   20.50   17.70
  -6  13  -2   23.60    9.70
  -6  13  -2    7.60   10.10
  -6  13  -2    7.00   11.10
   6 -13   2    4.90   10.40
   6 -13   2   19.10    7.50
   6 -13   2   18.80    9.10
   6 -13   2   17.90    9.50
   6 -13   2    8.30    6.70
  -7  13  -2   -6.00    9.50
  -7  13  -2  -15.00   12.10
  -7  13  -2    0.30    6.30
  -7  13  -2    3.80    8.20
  -7  13  -2   18.00   14.30
   7 -13   2   -5.20    6.60
   7 -13   2   -4.00    5.90
   7 -13   2   -3.50    6.80
   7 -13   2    2.80    7.80
   4  12  -2   47.20   16.00
   4  12  -2   24.70   11.50
   4  12  -2   16.50   10.20
  -4 -12   2   50.59   12.40
  -4 -12   2   61.19   16.10
  -4 -12   2   44.80    7.50
  -4 -12   2   38.90    6.80
   3  12  -2   12.30   10.70
   3  12  -2   13.50    9.60
   3  12  -2   12.60    4.20
  -3 -12   2   14.20    6.80
  -3 -12   2   15.20    5.20
  -3 -12   2    9.00    4.30
  -3 -12   2   38.90   11.80
   2  12  -2   38.70    7.90
   2  12  -2   20.30   10.60
   2  12  -2   54.69   15.90
   2  12  -2   45.80    8.10
  -2 -12   2   33.60   10.40
  -2 -12   2   45.70   13.20
  -2 -12   2   34.50    7.40
  -2 -12   2   30.50    7.90
  -2 -12   2   40.50    9.70
   1  12  -2   86.29    8.80
   1  12  -2   89.69   13.30
   1  12  -2   73.39   17.00
   1  12  -2   48.70   14.80
  -1 -12   2  104.99   18.10
  -1 -12   2   73.39    8.30
  -1 -12   2   85.09   14.50
  -1 -12   2   58.19   10.80
  -1 -12   2   79.29   16.40
   0  12  -2  928.11   50.19
   0  12  -2  909.51   49.80
   0  12  -2  941.51   43.50
   0  12  -2  737.33   40.00
   0  12  -2  911.21   37.00
   0  12  -2  730.23   47.10
   0 -12   2  887.41   32.60
   0 -12   2  904.71   43.00
   0 -12   2  834.52   42.90
   0 -12   2  915.11   44.30
   0 -12   2  905.71   44.50
  -1  12  -2   38.30    8.90
  -1  12  -2   28.70    9.50
  -1  12  -2   40.00   10.20
  -1  12  -2   45.50   13.50
  -1  12  -2   31.50   10.60
   1 -12   2   28.00    8.80
   1 -12   2   40.50   10.50
   1 -12   2   20.60    8.10
   1 -12   2   40.70   11.70
   1 -12   2   30.70    5.10
  -2  12  -2   38.40   12.10
  -2  12  -2   53.89   12.30
  -2  12  -2   59.69   17.00
  -2  12  -2   47.70   12.70
  -2  12  -2   63.99   12.50
   2 -12   2   49.00   11.50
   2 -12   2   40.70    5.00
   2 -12   2   57.69   11.40
   2 -12   2   47.80   11.00
   2 -12   2   38.90   10.20
  -3  12  -2  220.08   20.90
  -3  12  -2  195.88   23.40
  -3  12  -2  187.58   20.50
  -3  12  -2  190.38   18.30
   3 -12   2  189.98   18.10
   3 -12   2  170.28   19.70
   3 -12   2  190.88   17.70
   3 -12   2  198.68   11.60
  -4  12  -2   49.40   12.70
  -4  12  -2   48.60   12.90
  -4  12  -2   65.29   14.80
  -4  12  -2   62.19   13.50
  -4  12  -2   61.19   19.00
   4 -12   2   51.19   14.40
   4 -12   2   54.89   11.80
   4 -12   2   50.59   13.00
   4 -12   2   58.69    8.40
   4 -12   2   61.59   13.10
  -5  12  -2   69.59   13.70
  -5  12  -2   70.99   18.40
  -5  12  -2   92.89   22.60
  -5  12  -2   93.09   16.20
  -5  12  -2   66.59   15.40
  -5  12  -2   41.30   11.80
  -5  12  -2   67.99   14.20
   5 -12   2   91.59   15.60
   5 -12   2  102.59   22.40
   5 -12   2   79.19   12.00
   5 -12   2   58.49   13.60
   5 -12   2   65.79   13.90
  -6  12  -2    9.20   10.60
  -6  12  -2   15.40    8.50
  -6  12  -2   34.80    9.30
  -6  12  -2    5.90   12.20
  -6  12  -2   16.70   11.50
  -6  12  -2    2.40    8.60
  -6  12  -2   11.60    8.60
   6 -12   2   10.70   11.70
   6 -12   2   21.30    9.30
   6 -12   2   18.00   18.90
   6 -12   2   18.90    7.20
   6 -12   2   29.50    9.90
  -7  12  -2   16.10    5.30
  -7  12  -2   10.50   11.90
  -7  12  -2  -10.20    8.50
  -7  12  -2    6.30    6.10
  -7  12  -2    3.00    8.80
  -7  12  -2    5.00   12.40
   7 -12   2    5.50    7.50
   7 -12   2    0.30    6.90
   7 -12   2   14.80   10.10
   7 -12   2    0.20    7.40
  -8  12  -2   38.50   14.60
  -8  12  -2    5.30    7.80
  -8  12  -2   12.40   10.90
  -8  12  -2   18.30   15.40
   8 -12   2    5.00    8.70
   8 -12   2   15.20    8.80
   8 -12   2   14.70    9.90
   8 -12   2   26.80   12.60
   5  11  -2  105.99   20.00
   5  11  -2  151.88   26.00
   5  11  -2  139.39   13.10
   5  11  -2  159.28   26.30
  -5 -11   2  129.09   19.90
  -5 -11   2  172.98   26.90
   4  11  -2   43.60   14.80
   4  11  -2   35.90   12.30
   4  11  -2   33.10   12.20
  -4 -11   2   14.60    7.70
  -4 -11   2   34.80   13.30
  -4 -11   2   25.40    5.00
  -4 -11   2   36.70    6.00
   3  11  -2   10.30    8.80
   3  11  -2    3.00    3.10
   3  11  -2    7.10    7.20
  -3 -11   2    1.30    6.70
  -3 -11   2    0.70    3.70
  -3 -11   2    1.90    3.70
  -3 -11   2    0.90    5.00
   2  11  -2   88.99    9.70
   2  11  -2   87.79   15.80
   2  11  -2   93.19    8.80
   2  11  -2   64.99    7.70
   2  11  -2   73.59   17.10
   2  11  -2  111.79   20.30
   2  11  -2   90.19   19.10
  -2 -11   2   84.69   15.90
  -2 -11   2   87.49   10.60
  -2 -11   2  110.59   17.40
  -2 -11   2   74.39    9.30
  -2 -11   2   88.79   10.30
   1  11  -2  126.69   15.00
   1  11  -2  168.38   14.60
   1  11  -2  147.09   19.20
   1  11  -2  139.59   13.00
   1  11  -2  141.19   22.20
   1  11  -2  145.39   11.40
   1  11  -2  161.38   18.80
  -1 -11   2  166.48   16.70
  -1 -11   2  152.58   14.80
  -1 -11   2  163.18   11.60
  -1 -11   2  152.58   14.50
  -1 -11   2  163.88   17.40
   0  11  -2  414.56   21.90
   0  11  -2  441.96   26.40
   0  11  -2  363.36   25.80
   0  11  -2  437.16   31.60
   0  11  -2  436.36   26.40
   0  11  -2  435.76   30.70
   0 -11   2  438.46   27.40
   0 -11   2  424.36   26.00
   0 -11   2  439.86   27.20
   0 -11   2  431.36   27.10
   0 -11   2  414.66   18.40
  -1  11  -2 1369.16   61.39
  -1  11  -2 1402.36   61.79
  -1  11  -2 1374.76   52.39
  -1  11  -2 1351.16   62.29
  -1  11  -2 1353.46   55.49
   1 -11   2 1342.07   56.39
   1 -11   2 1333.77   58.39
   1 -11   2 1282.27   54.29
   1 -11   2 1352.56   44.40
   1 -11   2 1318.37   58.19
  -2  11  -2  126.99   18.80
  -2  11  -2  104.19   14.50
  -2  11  -2  151.28   23.50
  -2  11  -2  117.39   15.10
  -2  11  -2  114.89   13.00
   2 -11   2  101.49    7.10
   2 -11   2  116.89   13.60
   2 -11   2  129.39   15.30
   2 -11   2   84.79   13.70
   2 -11   2  102.19   12.40
  -3  11  -2  561.64   35.80
  -3  11  -2  589.14   32.40
  -3  11  -2  592.04   30.80
  -3  11  -2  548.35   36.70
  -3  11  -2  590.94   33.70
   3 -11   2  528.65   34.70
   3 -11   2  558.64   35.20
   3 -11   2  625.74   32.40
   3 -11   2  552.24   30.70
   3 -11   2  543.05   22.80
  -4  11  -2  197.48   20.60
  -4  11  -2  242.58   22.60
  -4  11  -2  211.48   18.90
  -4  11  -2  213.58   17.10
  -4  11  -2  175.48   22.00
   4 -11   2  285.57   31.00
   4 -11   2  192.78   13.50
   4 -11   2  188.98   20.60
   4 -11   2  229.98   19.00
   4 -11   2  195.88   17.30
  -5  11  -2   89.39   17.60
  -5  11  -2   49.40   13.40
  -5  11  -2   70.49   13.50
  -5  11  -2   59.99   12.00
  -5  11  -2   79.89   13.00
  -5  11  -2   49.80   17.00
  -5  11  -2   49.40   13.30
   5 -11   2   49.10    9.50
   5 -11   2   56.69   13.70
   5 -11   2   61.19   11.90
   5 -11   2   51.59   12.40
   5 -11   2   57.29   12.60
  -6  11  -2   27.00   12.80
  -6  11  -2   31.10   14.50
  -6  11  -2   31.80   10.00
  -6  11  -2   23.60    8.20
  -6  11  -2   21.60   10.50
  -6  11  -2   11.30    8.00
  -6  11  -2   20.70   15.90
   6 -11   2   29.10   10.80
   6 -11   2   13.40    7.40
   6 -11   2   23.30    8.50
   6 -11   2   18.40   10.40
   6 -11   2   18.00    8.90
  -7  11  -2    0.60    7.90
  -7  11  -2   13.70    5.60
  -7  11  -2  -11.00   15.90
  -7  11  -2    8.50    4.40
  -7  11  -2    2.80    9.20
  -7  11  -2    9.00    9.00
  -7  11  -2   31.50   12.70
   7 -11   2   15.60    9.60
   7 -11   2   -0.90    6.10
   7 -11   2    6.30    8.80
  -8  11  -2  129.59   24.80
  -8  11  -2   84.99   20.30
  -8  11  -2   56.19   17.40
  -8  11  -2   47.70   14.00
   8 -11   2   77.29   18.30
   8 -11   2   72.79   15.80
   8 -11   2   77.99   15.80
   8 -11   2   78.39   19.80
   6  10  -2   -4.00    9.80
   6  10  -2   -2.80    6.60
   6  10  -2    1.30    7.40
  -6 -10   2   -1.60    7.50
   5  10  -2   37.90   12.50
   5  10  -2   37.00   13.70
   5  10  -2   45.10   13.60
  -5 -10   2   23.30   10.20
  -5 -10   2   42.50   11.50
   4  10  -2   -1.00    6.60
   4  10  -2   -0.50    3.70
   4  10  -2    2.70    6.70
  -4 -10   2    5.10    8.30
  -4 -10   2   -3.10    5.40
  -4 -10   2    4.70    2.70
   3  10  -2  307.37   28.60
   3  10  -2  420.06   21.00
   3  10  -2  369.46   31.30
   3  10  -2  370.16   28.90
  -3 -10   2  441.16   28.60
  -3 -10   2  430.06   24.80
  -3 -10   2  393.86   20.00
  -3 -10   2  391.46   20.30
   2  10  -2  406.96   27.80
   2  10  -2  485.65   31.90
   2  10  -2  486.65   22.20
   2  10  -2  423.16   22.90
   2  10  -2  410.96   32.40
   2  10  -2  512.45   22.20
  -2 -10   2  483.85   28.70
  -2 -10   2  485.85   30.00
  -2 -10   2  492.25   25.10
  -2 -10   2  493.45   24.80
  -2 -10   2  479.75   23.60
   1  10  -2  772.62   36.30
   1  10  -2  911.71   37.80
   1  10  -2  853.21   46.30
   1  10  -2  901.81   34.50
   1  10  -2  883.51   47.30
   1  10  -2  931.61   46.30
  -1 -10   2  890.71   33.90
  -1 -10   2  895.41   42.20
  -1 -10   2  878.61   39.40
  -1 -10   2  877.41   39.80
  -1 -10   2  840.62   38.80
   0  10  -2   16.00    6.50
   0  10  -2    2.80    5.70
   0  10  -2    4.70    4.30
   0  10  -2    7.50    4.80
   0  10  -2    7.20    3.40
   0  10  -2    3.90    2.20
   0  10  -2    0.80    6.20
   0 -10   2   -0.90    5.40
   0 -10   2    7.00    4.50
   0 -10   2    7.00    4.80
   0 -10   2    1.90    2.60
   0 -10   2    0.50    4.40
  -1  10  -2  197.88   10.90
  -1  10  -2  253.37   15.80
  -1  10  -2  243.78   20.70
  -1  10  -2  220.78   21.00
  -1  10  -2  257.67   18.20
  -1  10  -2  227.08   18.50
   1 -10   2  244.98   19.70
   1 -10   2  235.38   10.90
   1 -10   2  263.57   20.20
   1 -10   2  243.78   18.30
   1 -10   2  231.28   16.90
  -2  10  -2   18.00    9.00
  -2  10  -2   31.20    8.70
  -2  10  -2   22.60    8.50
  -2  10  -2   26.50    7.80
  -2  10  -2   32.50    8.80
   2 -10   2   13.70    6.30
   2 -10   2   26.20    8.00
   2 -10   2   22.70    4.00
   2 -10   2   31.20    8.00
   2 -10   2   18.70    7.40
  -3  10  -2  161.38   15.80
  -3  10  -2  135.09   13.40
  -3  10  -2  176.28   19.40
  -3  10  -2  123.89   16.00
  -3  10  -2  145.29   15.10
   3 -10   2  148.39   13.80
   3 -10   2  118.99   15.40
   3 -10   2  141.69    9.60
   3 -10   2  212.68   24.90
   3 -10   2  144.09   14.20
  -4  10  -2   14.90    6.70
  -4  10  -2   14.50    8.20
  -4  10  -2   10.80    6.70
  -4  10  -2   12.00   10.30
  -4  10  -2    6.00    5.20
   4 -10   2    7.50    7.70
   4 -10   2   13.70    6.70
   4 -10   2   12.80    7.60
   4 -10   2   15.10    6.80
   4 -10   2    2.10    3.80
  -5  10  -2   31.40   11.30
  -5  10  -2   26.10    7.50
  -5  10  -2   44.30   16.60
  -5  10  -2   35.80    9.30
  -5  10  -2   25.60    8.30
  -5  10  -2   21.20    9.20
   5 -10   2   28.70   10.10
   5 -10   2   31.80   10.00
   5 -10   2   11.60    6.60
   5 -10   2   34.90    9.70
  -6  10  -2  174.78   21.50
  -6  10  -2  137.79   12.30
  -6  10  -2  194.98   26.70
  -6  10  -2  147.79   23.80
  -6  10  -2  132.89   24.10
  -6  10  -2  145.99   15.70
  -6  10  -2  135.49   12.20
   6 -10   2  124.89   19.80
   6 -10   2  164.88   17.20
   6 -10   2  188.08   25.80
   6 -10   2  186.68   16.50
   6 -10   2  176.68   17.20
  -7  10  -2  107.29   19.40
  -7  10  -2  111.59   21.70
  -7  10  -2  140.39   26.80
  -7  10  -2  142.59   16.40
  -7  10  -2  170.58   27.00
   7 -10   2  120.39   14.30
   7 -10   2  116.99   22.00
   7 -10   2  102.09   17.60
   7 -10   2  134.99   19.90
  -8  10  -2   -9.60    9.90
  -8  10  -2   -3.60    9.50
  -8  10  -2    1.20    8.10
  -8  10  -2    2.30    7.90
  -8  10  -2    5.00    9.90
   8 -10   2    6.40    8.10
   8 -10   2    9.40    8.60
   8 -10   2    0.10    6.20
   8 -10   2    5.70    7.10
   6   9  -2   -9.20    6.90
   6   9  -2   10.70    9.10
   6   9  -2    6.50    7.20
  -6  -9   2   -0.10    6.60
  -6  -9   2    2.40    8.20
   5   9  -2    1.30    6.60
   5   9  -2    0.80    6.00
   5   9  -2   -6.30    5.50
  -5  -9   2    0.70    5.60
  -5  -9   2    1.50    7.60
   4   9  -2   17.90    8.10
   4   9  -2   27.80    9.80
   4   9  -2   17.50    9.50
   4   9  -2   23.60    9.60
   4   9  -2   33.00   12.80
  -4  -9   2   17.10    8.90
  -4  -9   2   13.70    6.40
   3   9  -2  214.78   20.30
   3   9  -2  200.88   21.20
   3   9  -2  247.18   15.00
  -3  -9   2  208.58   13.10
  -3  -9   2  233.98   17.20
  -3  -9   2  210.18   13.00
  -3  -9   2  210.48   18.70
   2   9  -2  541.05   34.00
   2   9  -2  465.35   28.30
   2   9  -2  531.35   21.90
   2   9  -2  511.25   22.80
   2   9  -2  451.85   32.30
   2   9  -2  542.95   32.40
  -2  -9   2  481.75   27.90
  -2  -9   2  510.45   24.40
  -2  -9   2  520.15   24.80
  -2  -9   2  541.45   25.00
  -2  -9   2  527.85   30.20
   1   9  -2   27.10    8.40
   1   9  -2   12.10    7.20
   1   9  -2   23.50    9.00
   1   9  -2   24.00    6.00
   1   9  -2   18.40    4.80
   1   9  -2   14.50    6.50
   1   9  -2   20.00    5.70
  -1  -9   2   19.70    4.70
  -1  -9   2   27.00    7.80
  -1  -9   2   23.50    7.90
  -1  -9   2   22.20    6.10
  -1  -9   2   18.40    5.80
   0   9  -2   42.20    7.30
   0   9  -2   19.70    7.90
   0   9  -2   39.10    8.30
   0   9  -2   31.30    4.10
   0   9  -2   47.50    9.50
   0   9  -2   34.80    9.30
   0  -9   2   36.60    8.90
   0  -9   2   33.90    9.20
   0  -9   2   30.60    7.10
   0  -9   2   32.50    7.50
   0  -9   2   36.20    5.20
  -1   9  -2  244.68   18.60
  -1   9  -2  232.48   10.90
  -1   9  -2  215.78   14.80
  -1   9  -2  241.78   16.90
  -1   9  -2  211.98   18.60
   1  -9   2  240.28   18.60
   1  -9   2  235.58   18.20
   1  -9   2  259.47   17.80
   1  -9   2  258.47   10.70
   1  -9   2  235.88   16.10
  -2   9  -2  327.17   22.00
  -2   9  -2  324.47   20.30
  -2   9  -2  300.07   19.30
  -2   9  -2  353.16   23.60
  -2   9  -2  352.16   27.10
   2  -9   2  319.97   19.90
   2  -9   2  298.67   15.00
   2  -9   2  308.97   22.50
   2  -9   2  333.07   13.90
   2  -9   2  351.76   23.60
  -3   9  -2  451.65   33.50
  -3   9  -2  346.07   20.90
  -3   9  -2  371.16   24.10
   3  -9   2  353.36   25.50
   3  -9   2  352.76   21.70
   3  -9   2  378.56   25.90
   3  -9   2  361.06   21.70
   3  -9   2  356.46   17.30
  -4   9  -2  122.99   18.80
  -4   9  -2  133.89   20.10
  -4   9  -2   98.79   15.90
  -4   9  -2  117.39   12.10
  -4   9  -2  103.09   11.50
   4  -9   2  113.09   12.70
   4  -9   2  107.19   18.00
   4  -9   2  133.69   16.10
   4  -9   2  130.39   12.50
   4  -9   2  115.29   10.90
  -5   9  -2   51.39    9.00
  -5   9  -2   45.20   14.00
  -5   9  -2   51.59    8.60
  -5   9  -2   38.00    8.10
  -5   9  -2   53.29   13.50
  -5   9  -2   36.10   13.70
  -5   9  -2   75.29   16.40
   5  -9   2   52.09    9.50
   5  -9   2   30.50    9.50
   5  -9   2   43.80   11.30
   5  -9   2   43.70   12.30
  -6   9  -2  312.37   22.20
  -6   9  -2  365.86   17.70
  -6   9  -2  369.96   29.90
  -6   9  -2  391.46   30.40
  -6   9  -2  357.16   17.30
  -6   9  -2  358.66   29.30
  -6   9  -2  380.46   31.30
   6  -9   2  370.46   29.20
   6  -9   2  367.46   28.80
   6  -9   2  339.57   24.30
   6  -9   2  417.66   24.30
   6  -9   2  364.26   26.10
  -7   9  -2   38.60   13.80
  -7   9  -2   33.60   12.30
  -7   9  -2   34.90    9.80
  -7   9  -2   35.60   10.50
  -7   9  -2   29.00   11.00
   7  -9   2   29.80    9.30
   7  -9   2   43.70    9.40
   7  -9   2   32.40   11.70
   7  -9   2   29.10    9.90
  -8   9  -2  104.99   19.80
  -8   9  -2  103.99   20.80
  -8   9  -2   81.09   18.40
  -8   9  -2   58.39   13.00
  -8   9  -2   96.69   19.20
   8  -9   2   68.59   15.70
   8  -9   2   53.19   13.70
   8  -9   2  122.49   20.70
  -9   9  -2    7.90    8.20
  -9   9  -2   22.40   11.90
  -9   9  -2   -7.30   11.70
  -9   9  -2   22.80   10.70
   9  -9   2   -4.60    9.80
   9  -9   2   11.70    9.40
   9  -9   2   -4.40    9.40
   9  -9   2   17.00    9.00
   7   8  -2   59.49   16.80
   7   8  -2   84.89   16.60
  -7  -8   2   93.99   28.80
  -7  -8   2   61.19   16.00
  -7  -8   2  107.99   19.40
   6   8  -2  214.88   23.30
   6   8  -2  235.48   22.10
  -6  -8   2  236.98   24.30
  -6  -8   2  195.38   22.10
  -6  -8   2  214.78   19.00
   5   8  -2   22.50   10.10
   5   8  -2   30.50   12.90
   5   8  -2   71.79   16.20
   5   8  -2   44.50   12.00
  -5  -8   2   65.79   14.40
  -5  -8   2   36.60   11.30
  -5  -8   2   45.50    9.60
   4   8  -2  120.89   19.70
   4   8  -2  117.89   19.60
   4   8  -2  116.19   16.50
   4   8  -2  103.79   19.10
  -4  -8   2  125.89   18.90
  -4  -8   2  117.79   14.30
   3   8  -2   21.50    8.60
   3   8  -2   32.40    8.50
   3   8  -2   36.20   11.30
  -3  -8   2   45.20   10.60
  -3  -8   2   25.90    8.10
  -3  -8   2   45.20    6.30
  -3  -8   2   41.10    6.00
   2   8  -2  444.86   18.30
   2   8  -2  455.15   29.80
   2   8  -2  410.96   24.80
   2   8  -2  464.25   20.90
   2   8  -2  457.05   18.80
   2   8  -2  444.36   29.30
  -2  -8   2  447.46   21.30
  -2  -8   2  450.55   26.50
  -2  -8   2  443.56   21.90
  -2  -8   2  445.16   21.00
   1   8  -2    3.00    3.10
   1   8  -2   -2.30    3.70
   1   8  -2    6.20    5.70
   1   8  -2    1.80    4.80
   1   8  -2    8.30    3.20
   1   8  -2   -3.50    4.40
   1   8  -2   -1.90    1.80
  -1  -8   2    1.00    2.90
  -1  -8   2    4.60    2.80
  -1  -8   2    2.10    3.90
  -1  -8   2   -2.40    2.20
  -1  -8   2   -3.80    3.10
   0   8  -2  174.08   13.50
   0   8  -2  158.58   13.30
   0   8  -2  154.38   10.80
   0   8  -2  148.59    7.50
   0   8  -2  157.08   15.30
   0   8  -2  167.58   15.70
   0  -8   2  184.78   14.00
   0  -8   2  162.18   13.80
   0  -8   2  155.08   12.60
   0  -8   2  173.08   13.80
  -1   8  -2   87.29   12.70
  -1   8  -2   68.79   10.20
  -1   8  -2   88.79   13.40
  -1   8  -2   89.79   11.60
  -1   8  -2   83.89    8.90
   1  -8   2   75.19    8.80
   1  -8   2   73.99   10.80
   1  -8   2   90.59   10.20
   1  -8   2  101.39   16.50
   1  -8   2   87.09    7.20
  -2   8  -2   20.50    5.80
  -2   8  -2   26.00    6.80
  -2   8  -2   21.00    7.10
  -2   8  -2   32.00    7.40
  -2   8  -2   24.80    8.10
   2  -8   2   19.90    6.80
   2  -8   2   39.80    8.80
   2  -8   2   29.90    9.40
   2  -8   2   21.70    3.90
   2  -8   2   13.20    3.90
  -3   8  -2  247.58   19.00
  -3   8  -2  247.48   20.20
  -3   8  -2  283.77   21.30
  -3   8  -2  266.37   17.40
  -3   8  -2  255.07   16.30
   3  -8   2  280.57   17.60
   3  -8   2  275.97   15.00
   3  -8   2  283.97   21.00
   3  -8   2  254.37   17.60
   3  -8   2  257.27   20.70
  -4   8  -2    3.60    3.70
  -4   8  -2    0.00    4.10
  -4   8  -2    6.60    5.40
  -4   8  -2    7.90    7.40
   4  -8   2    3.80    5.20
   4  -8   2   11.10    4.70
   4  -8   2   13.10    4.70
   4  -8   2   -2.50    3.10
   4  -8   2    0.40    4.50
  -5   8  -2  293.67   23.50
  -5   8  -2  259.17   22.80
  -5   8  -2  258.17   17.90
  -5   8  -2  252.67   22.60
  -5   8  -2  237.08   15.00
  -5   8  -2  245.28   14.20
  -5   8  -2  230.48   21.30
   5  -8   2  245.08   21.70
   5  -8   2  264.47   22.30
   5  -8   2  247.78   17.60
   5  -8   2  254.37   19.90
  -6   8  -2   26.40   10.80
  -6   8  -2   29.90    3.40
  -6   8  -2   40.40   14.00
  -6   8  -2   27.70   11.00
  -6   8  -2   57.09   10.10
  -6   8  -2   50.89   14.30
   6  -8   2   34.90    8.60
   6  -8   2   31.30    9.50
   6  -8   2   40.20    9.50
   6  -8   2   38.20   10.70
  -7   8  -2    8.70    6.90
  -7   8  -2   -4.30    5.50
  -7   8  -2    5.80    7.00
  -7   8  -2    6.80    6.80
  -7   8  -2    4.00    7.50
   7  -8   2    6.30    6.40
   7  -8   2    9.30    6.90
   7  -8   2    1.60    5.50
  -8   8  -2   63.29   14.10
  -8   8  -2   69.09   15.50
  -8   8  -2   82.09   23.10
  -8   8  -2   80.09   13.40
  -8   8  -2  101.39   16.60
   8  -8   2   59.99   16.60
   8  -8   2   50.79   12.60
   8  -8   2   74.29   13.00
  -9   8  -2   30.30   10.40
  -9   8  -2   40.50   12.70
  -9   8  -2   19.60   13.90
   9  -8   2   26.60   11.40
   9  -8   2    1.50   12.50
   9  -8   2   35.80   12.00
   7   7  -2   -4.00    6.50
   7   7  -2    4.80    7.70
  -7  -7   2    6.30    8.50
  -7  -7   2   11.60    7.60
   6   7  -2    5.60    6.80
   6   7  -2   23.10   11.20
   6   7  -2   15.20   10.10
  -6  -7   2    9.70    7.50
  -6  -7   2   23.50   10.30
  -6  -7   2   20.30    7.30
   5   7  -2   46.70   10.80
   5   7  -2   23.10    9.50
   5   7  -2   31.70   10.90
   5   7  -2   21.60    7.30
  -5  -7   2   42.20   10.30
  -5  -7   2   23.00   10.30
  -5  -7   2   25.40    8.80
   4   7  -2    7.60    6.10
   4   7  -2    3.20    6.30
   4   7  -2    5.40    5.90
   4   7  -2   11.20    6.20
  -4  -7   2    7.70    5.70
  -4  -7   2   20.40    8.90
  -4  -7   2    6.70    4.70
   3   7  -2    4.20    5.30
   3   7  -2    3.10    5.50
   3   7  -2   -0.10    5.30
  -3  -7   2    7.10    6.00
  -3  -7   2    3.70    2.30
  -3  -7   2    0.50    3.50
   2   7  -2  127.19   14.70
   2   7  -2  155.58   10.40
   2   7  -2  150.78    7.80
   2   7  -2  151.88   15.90
   2   7  -2  152.68    8.10
   2   7  -2  145.09   12.70
  -2  -7   2  141.99    9.60
  -2  -7   2  149.99   12.60
  -2  -7   2  156.18   11.30
  -2  -7   2  134.09    9.60
  -2  -7   2  151.08   13.90
   1   7  -2  838.92   31.00
   1   7  -2  889.51   41.20
   1   7  -2  869.91   32.90
   1   7  -2  881.11   38.40
   1   7  -2  882.81   32.80
   1   7  -2  818.12   39.20
   1   7  -2  830.12   35.80
  -1  -7   2  799.42   30.50
  -1  -7   2  855.41   33.60
  -1  -7   2  828.12   34.30
  -1  -7   2  809.92   33.40
  -1  -7   2  812.22   36.10
   0   7  -2   -1.80    4.20
   0   7  -2    0.80    1.20
   0   7  -2    4.50    3.10
   0   7  -2    1.00    3.90
   0   7  -2    1.30    3.60
   0   7  -2   -6.40    2.80
   0  -7   2   -2.50    2.40
   0  -7   2    6.50    4.20
   0  -7   2    2.10    2.90
   0  -7   2    0.80    1.40
  -1   7  -2    3.00    3.50
  -1   7  -2    1.60    3.40
  -1   7  -2   -1.90    3.50
  -1   7  -2    0.70    4.60
  -1   7  -2    6.80    4.30
   1  -7   2    0.30    1.40
   1  -7   2   -1.70    3.10
   1  -7   2   -0.10    3.00
   1  -7   2    1.60    3.60
   1  -7   2    2.20    3.60
  -2   7  -2   31.50    7.60
  -2   7  -2   46.70   10.30
  -2   7  -2   33.30    8.00
  -2   7  -2   40.40    7.30
  -2   7  -2   35.10    7.40
   2  -7   2   41.80    6.00
   2  -7   2   58.39    9.50
   2  -7   2   41.60    9.10
   2  -7   2   54.19   11.00
   2  -7   2   39.70    7.90
   2  -7   2   45.50    4.80
  -3   7  -2  117.99   10.40
  -3   7  -2  102.79   12.20
  -3   7  -2  128.89   13.90
  -3   7  -2  106.09   12.20
  -3   7  -2  101.19   12.80
   3  -7   2  121.29    9.80
   3  -7   2  116.09   11.00
   3  -7   2  111.59   12.90
   3  -7   2  108.79   12.70
  -4   7  -2  353.76   18.00
  -4   7  -2  404.26   25.20
  -4   7  -2  372.46   20.70
  -4   7  -2  366.66   18.30
  -4   7  -2  358.46   25.20
  -4   7  -2  367.66   25.00
   4  -7   2  391.66   20.80
   4  -7   2  352.66   24.70
   4  -7   2  380.36   25.50
  -5   7  -2   84.39   13.70
  -5   7  -2   90.29    6.60
  -5   7  -2   63.49   12.10
  -5   7  -2   86.69    6.60
  -5   7  -2   69.29   13.50
  -5   7  -2  118.99   17.80
  -5   7  -2   97.19   10.80
   5  -7   2   58.29   11.00
   5  -7   2  107.89   11.10
   5  -7   2  117.59   17.20
   5  -7   2   94.99   14.30
  -6   7  -2   74.99   17.90
  -6   7  -2   72.59   11.70
  -6   7  -2   87.59   15.80
  -6   7  -2   65.59   13.50
  -6   7  -2   65.79   12.60
  -6   7  -2   47.90   10.90
   6  -7   2   95.89   16.60
   6  -7   2   69.49   13.60
   6  -7   2   57.69   12.40
   6  -7   2   56.49   10.60
  -7   7  -2  100.49   16.30
  -7   7  -2  132.79   21.20
  -7   7  -2  134.09   13.90
   7  -7   2  131.99   16.60
   7  -7   2  142.29   29.40
   7  -7   2  133.39   13.90
   7  -7   2   82.89   14.80
  -8   7  -2   22.80    9.20
  -8   7  -2   18.70   11.40
  -8   7  -2   30.50   10.40
  -8   7  -2   18.30    8.70
   8  -7   2   36.50   11.00
   8  -7   2   29.90    8.70
   8  -7   2   39.30   10.80
  -9   7  -2    4.80    7.90
  -9   7  -2  -17.60    8.80
  -9   7  -2    6.10    8.90
  -9   7  -2   14.30   10.60
   9  -7   2    4.80   10.40
   9  -7   2    7.10    7.60
   7   6  -2   -9.70    8.70
   7   6  -2   -6.40    5.70
   7   6  -2    4.10    6.20
  -7  -6   2    7.90    8.70
  -7  -6   2   -2.30    6.90
  -7  -6   2    7.00    7.30
   6   6  -2  230.48   19.90
   6   6  -2  165.78   18.30
   6   6  -2  143.39   16.90
   6   6  -2  188.18   20.00
  -6  -6   2  170.38   20.20
  -6  -6   2  207.28   19.10
  -6  -6   2  193.58   18.30
  -6  -6   2  197.88   21.30
   5   6  -2   11.70    6.00
   5   6  -2    7.60    6.10
   5   6  -2    8.10    6.70
   5   6  -2   16.10    6.20
  -5  -6   2    4.90    6.70
  -5  -6   2   13.40    6.20
  -5  -6   2    9.80    5.50
  -5  -6   2    5.00    5.70
   4   6  -2  106.99   12.30
   4   6  -2  132.39   19.70
   4   6  -2  104.49   14.50
   4   6  -2  112.09   17.30
  -4  -6   2   95.89   10.80
  -4  -6   2  128.49   13.90
  -4  -6   2  117.79   13.60
  -4  -6   2  112.09   13.10
   3   6  -2   29.50    8.00
   3   6  -2   49.20   12.00
   3   6  -2   47.50   10.40
  -3  -6   2   47.80   10.10
  -3  -6   2   42.80    9.00
  -3  -6   2   27.00    6.60
  -3  -6   2   33.70    8.80
   2   6  -2   76.99   11.20
   2   6  -2   46.80   10.30
   2   6  -2   70.69   12.60
  -2  -6   2   54.69    9.30
  -2  -6   2   49.70    5.30
  -2  -6   2   72.39   11.20
  -2  -6   2   53.39    5.50
  -2  -6   2   55.99   10.60
  -2  -6   2   64.69    8.90
   1   6  -2   12.20    6.00
   1   6  -2   16.20    5.40
   1   6  -2   12.80    3.00
   1   6  -2   16.50    6.60
   1   6  -2   14.20    4.10
   1   6  -2   19.40    4.20
   1   6  -2   18.40    4.40
  -1  -6   2   18.30    4.80
  -1  -6   2   16.50    4.60
  -1  -6   2   26.40    6.10
  -1  -6   2   20.20    4.40
  -1  -6   2   22.80    6.60
   0   6  -2 1280.97   39.40
   0   6  -2 1293.07   47.10
   0   6  -2 1223.08   49.70
   0   6  -2 1288.67   46.80
   0   6  -2 1349.86   47.00
   0   6  -2 1360.26   49.99
   0   6  -2 1395.16   44.60
   0  -6   2 1214.68   46.70
   0  -6   2 1268.17   46.90
   0  -6   2 1310.07   45.50
   0  -6   2 1326.17   47.30
   0  -6   2 1236.98   39.90
  -1   6  -2  130.49   11.90
  -1   6  -2  134.09   10.40
  -1   6  -2  158.58   12.50
  -1   6  -2  142.39   10.50
  -1   6  -2  153.68   12.70
   1  -6   2  151.98   11.10
   1  -6   2  147.19    7.00
   1  -6   2  145.79   12.20
   1  -6   2  152.68   12.30
   1  -6   2  151.78    6.40
   1  -6   2  169.68   11.10
  -2   6  -2  149.09   10.90
  -2   6  -2  151.58   12.80
  -2   6  -2  142.49   11.20
  -2   6  -2  150.38   12.30
  -2   6  -2  161.38   13.50
   2  -6   2  147.29   11.00
   2  -6   2  138.39    8.80
   2  -6   2  135.69   12.60
   2  -6   2  140.99    8.80
   2  -6   2  144.09   11.20
   2  -6   2  147.49   13.20
  -3   6  -2   84.49   11.00
  -3   6  -2  118.09   12.50
  -3   6  -2  129.79   17.40
  -3   6  -2   98.89    9.50
  -3   6  -2  103.29    8.50
   3  -6   2   95.99    9.50
   3  -6   2  117.59   12.50
   3  -6   2   98.99   10.40
   3  -6   2  108.19   12.30
  -4   6  -2  429.56   24.40
  -4   6  -2  393.86   22.50
  -4   6  -2  409.26   17.40
  -4   6  -2  383.66   24.80
  -4   6  -2  401.26   24.70
  -4   6  -2  398.26   26.00
  -4   6  -2  423.36   26.70
  -4   6  -2  408.96   17.00
   4  -6   2  393.26   24.90
   4  -6   2  388.56   24.90
   4  -6   2  457.85   23.90
  -5   6  -2  211.38   15.30
  -5   6  -2  206.28   18.40
  -5   6  -2  172.88   18.70
  -5   6  -2  188.48   17.40
  -5   6  -2  210.48   19.80
  -5   6  -2  187.58   17.30
   5  -6   2  222.08   18.60
   5  -6   2  218.68   18.80
   5  -6   2  203.48   14.70
   5  -6   2  213.78   17.30
  -6   6  -2    1.80    4.10
  -6   6  -2   -3.70    4.10
  -6   6  -2    0.30    5.00
  -6   6  -2   -0.30    4.80
  -6   6  -2    5.50    7.10
  -6   6  -2    3.70    5.20
   6  -6   2    8.30    4.60
   6  -6   2    6.40    5.30
   6  -6   2    3.80    6.40
   6  -6   2    2.20    4.70
  -7   6  -2  108.69   17.30
  -7   6  -2   67.29   16.10
  -7   6  -2   82.49   16.80
  -7   6  -2   75.39   12.50
  -7   6  -2   81.39   14.60
   7  -6   2   73.29   11.50
   7  -6   2   59.69   17.20
   7  -6   2   60.59   13.40
   7  -6   2   95.39   15.60
  -8   6  -2   30.40   11.00
  -8   6  -2   26.90   11.10
  -8   6  -2   35.20   10.20
  -8   6  -2   35.80   11.90
  -8   6  -2   17.50   10.30
   8  -6   2   28.70    8.30
   8  -6   2   15.60    8.80
   8  -6   2   29.20    8.80
  -9   6  -2    0.60    6.40
  -9   6  -2    2.10    8.00
  -9   6  -2   13.40    8.50
  -9   6  -2   -3.80    8.00
   9  -6   2    7.40   12.10
   9  -6   2   -0.40    9.30
   9  -6   2   -0.60    7.90
   8   5  -2   28.50    8.70
   8   5  -2   25.40   11.20
   8   5  -2   23.40   12.00
   8   5  -2   16.60    9.40
  -8  -5   2   29.00   11.70
  -8  -5   2   20.40   12.60
   7   5  -2   54.89   12.30
   7   5  -2   52.99   13.00
   7   5  -2   46.30   11.30
  -7  -5   2   61.89   14.40
  -7  -5   2   70.89   14.10
  -7  -5   2   65.09   15.80
   6   5  -2   18.90    7.90
   6   5  -2   18.10    6.60
   6   5  -2   23.30    8.30
   6   5  -2   27.10    9.20
  -6  -5   2   30.60   11.70
  -6  -5   2   19.80    7.60
  -6  -5   2   20.60   10.30
  -6  -5   2   25.20    7.70
   5   5  -2    5.50    6.60
   5   5  -2    0.60    4.50
   5   5  -2   10.70    7.70
   5   5  -2   -1.50    4.00
  -5  -5   2   -6.00    4.50
  -5  -5   2    0.60    4.80
  -5  -5   2   -3.60    3.70
   4   5  -2  423.26   26.50
   4   5  -2  415.46   26.20
   4   5  -2  412.16   23.50
   4   5  -2  421.16   23.60
  -4  -5   2  416.46   25.50
  -4  -5   2  410.36   23.40
  -4  -5   2  445.86   25.20
  -4  -5   2  445.16   25.30
   3   5  -2   44.10    8.70
   3   5  -2   51.69   10.40
   3   5  -2   55.99   11.20
  -3  -5   2   74.19   11.10
  -3  -5   2   66.89   10.10
  -3  -5   2   44.30    8.90
  -3  -5   2   47.40    9.90
   2   5  -2   11.90    5.00
   2   5  -2    6.20    4.20
   2   5  -2    0.00    3.90
  -2  -5   2    8.80    3.50
  -2  -5   2    4.20    3.70
  -2  -5   2    8.90    4.90
  -2  -5   2    6.10    2.10
  -2  -5   2    4.40    3.80
  -2  -5   2    0.90    4.10
  -2  -5   2    3.60    2.20
   1   5  -2  229.18   11.40
   1   5  -2  222.98   11.00
   1   5  -2  211.08   15.60
   1   5  -2  228.78   16.10
   1   5  -2  219.48   13.30
   1   5  -2  207.48   10.60
  -1  -5   2  218.38   11.40
  -1  -5   2  207.58   12.20
  -1  -5   2  200.18   10.40
  -1  -5   2  213.38   11.30
  -1  -5   2  225.98   13.50
  -1  -5   2  230.08   14.90
   0   5  -2   67.39    8.40
   0   5  -2   67.99    3.20
   0   5  -2   71.99    7.50
   0   5  -2   71.59    7.40
   0   5  -2   79.99    7.80
   0   5  -2   75.19    5.90
   0   5  -2   77.69    9.10
   0   5  -2   64.69    8.00
   0  -5   2   62.29    7.10
   0  -5   2   60.99    7.20
   0  -5   2   59.89    5.20
   0  -5   2   69.09    7.40
   0  -5   2   69.89    6.60
   0  -5   2   70.09    3.60
  -1   5  -2  115.09   10.10
  -1   5  -2  110.39    9.00
  -1   5  -2  137.69   11.00
  -1   5  -2  126.49    9.40
  -1   5  -2  123.39   10.10
   1  -5   2  112.79   10.20
   1  -5   2  122.89    6.00
   1  -5   2  117.29   10.30
   1  -5   2  122.99    8.60
   1  -5   2  109.49    8.90
   1  -5   2  118.09    5.50
  -2   5  -2 1163.88   43.70
  -2   5  -2 1153.88   39.60
  -2   5  -2 1195.08   45.00
  -2   5  -2 1160.88   40.80
  -2   5  -2 1235.68   44.70
  -2   5  -2 1099.29   44.80
  -2   5  -2 1140.19   41.00
   2  -5   2 1121.69   44.70
   2  -5   2 1154.98   39.70
   2  -5   2 1163.28   45.30
   2  -5   2 1160.18   41.70
   2  -5   2 1124.69   41.10
  -3   5  -2  344.17   19.90
  -3   5  -2  325.67   14.70
  -3   5  -2  359.26   21.10
  -3   5  -2  356.46   21.60
  -3   5  -2  312.07   17.00
  -3   5  -2  325.47   20.60
  -3   5  -2  339.07   14.80
  -3   5  -2  327.37   17.90
   3  -5   2  334.47   20.60
   3  -5   2  328.57   18.20
   3  -5   2  339.97   17.50
   3  -5   2  313.57   20.20
  -4   5  -2 1741.13   51.39
  -4   5  -2 1701.03   61.89
  -4   5  -2 1645.74   59.59
  -4   5  -2 1696.73   67.39
  -4   5  -2 1663.93   51.19
  -4   5  -2 1665.83   64.59
  -4   5  -2 1700.13   62.79
   4  -5   2 1628.44   63.99
   4  -5   2 1722.23   59.69
   4  -5   2 1736.73   65.49
   4  -5   2 1761.52   63.19
  -5   5  -2    3.20    3.80
  -5   5  -2    3.90    5.70
  -5   5  -2    7.20    4.00
  -5   5  -2    6.90    5.20
  -5   5  -2    4.80    5.80
   5  -5   2   10.90    5.50
   5  -5   2    9.30    6.30
   5  -5   2   14.30    5.20
   5  -5   2   13.40    6.70
  -6   5  -2  188.88   27.70
  -6   5  -2  150.68   16.40
  -6   5  -2  157.48   14.60
  -6   5  -2  156.68   17.40
  -6   5  -2  155.08   14.20
   6  -5   2  158.78   13.90
   6  -5   2  153.88   15.30
   6  -5   2  157.68   16.60
   6  -5   2  136.29   15.20
  -7   5  -2   52.89   11.80
  -7   5  -2   91.39   14.20
  -7   5  -2   48.30   13.30
  -7   5  -2   66.79   11.80
  -7   5  -2   66.49   14.70
  -7   5  -2   71.49   12.20
   7  -5   2   86.09   15.70
   7  -5   2   98.79   20.80
   7  -5   2   46.50   12.00
   7  -5   2   61.09   10.60
  -8   5  -2   38.80   13.40
  -8   5  -2   47.00   10.90
  -8   5  -2   40.10   10.30
  -8   5  -2   34.60   10.30
  -8   5  -2   44.00   12.80
  -8   5  -2   48.90   16.90
   8  -5   2   25.60    8.60
   8  -5   2   31.70    8.60
   8  -5   2   32.00   11.10
  -9   5  -2   70.59   17.50
  -9   5  -2   37.00   13.50
  -9   5  -2   56.59   14.10
  -9   5  -2   57.09   17.70
  -9   5  -2   59.89   18.70
   9  -5   2   74.19   16.70
   9  -5   2   28.30   13.60
   8   4  -2   -6.00    5.60
   8   4  -2    6.60    7.20
   8   4  -2    1.80    8.90
  -8  -4   2   -3.90    7.40
  -8  -4   2    2.10   14.10
  -8  -4   2   20.00    8.10
   7   4  -2    6.10    6.30
   7   4  -2    9.80    6.20
   7   4  -2    8.40    7.60
   7   4  -2    1.50    5.50
   7   4  -2   -7.10    4.40
  -7  -4   2   -0.90    6.30
  -7  -4   2   -2.40    6.70
  -7  -4   2    4.10    7.40
   6   4  -2  109.39   13.10
   6   4  -2  119.79   14.70
   6   4  -2   76.29   12.30
   6   4  -2  111.39   16.60
  -6  -4   2  113.39   19.30
  -6  -4   2   92.79   15.50
  -6  -4   2  116.99   17.80
   5   4  -2    3.50    5.30
   5   4  -2    8.20    4.90
   5   4  -2   -0.10    4.70
   5   4  -2    3.10    4.80
  -5  -4   2    9.80    4.90
  -5  -4   2    6.90    6.10
  -5  -4   2    0.60    4.00
  -5  -4   2    7.50    6.10
   4   4  -2   97.59   10.60
   4   4  -2  118.69   14.30
   4   4  -2  128.79   11.60
   4   4  -2  121.89   13.00
  -4  -4   2  111.69   11.60
  -4  -4   2  126.49   12.50
  -4  -4   2  122.79   12.20
  -4  -4   2  103.69   12.00
   3   4  -2   91.99   13.20
   3   4  -2   67.79    9.90
  -3  -4   2   76.89   10.20
  -3  -4   2   71.39    8.70
  -3  -4   2   71.59    8.90
  -3  -4   2   81.79    9.40
   2   4  -2  156.98   13.00
   2   4  -2  171.88   11.50
  -2  -4   2  165.88    6.90
  -2  -4   2  165.48   11.70
  -2  -4   2  154.38   10.60
  -2  -4   2  160.98    6.80
  -2  -4   2  174.28   12.50
  -2  -4   2  169.68   11.30
  -2  -4   2  153.68   10.50
   1   4  -2  513.15   18.20
   1   4  -2  518.05   18.50
   1   4  -2  441.26   19.30
   1   4  -2  512.05   21.40
   1   4  -2  513.15   24.20
  -1  -4   2  527.25   19.10
  -1  -4   2  516.25   20.30
  -1  -4   2  509.15   21.60
  -1  -4   2  489.15   22.60
  -1  -4   2  526.05   20.30
   0   4  -2 1573.64   50.89
   0   4  -2 1482.05   51.09
   0   4  -2 1575.44   50.89
   0   4  -2 1549.05   53.69
   0   4  -2 1587.64   49.50
   0   4  -2 1574.54   45.10
   0  -4   2 1543.35   51.09
   0  -4   2 1549.05   50.99
   0  -4   2 1375.76   48.80
   0  -4   2 1640.84   50.09
  -1   4  -2  508.15   21.50
  -1   4  -2  505.85   21.20
  -1   4  -2  459.05   21.80
  -1   4  -2  489.25   22.00
  -1   4  -2  493.55   20.10
  -1   4  -2  524.95   21.30
  -1   4  -2  434.06   20.60
  -1   4  -2  525.25   17.50
   1  -4   2  502.25   22.50
   1  -4   2  507.95   17.40
   1  -4   2  521.85   22.50
   1  -4   2  498.05   20.30
   1  -4   2  553.54   20.60
  -2   4  -2 3955.20  124.79
  -2   4  -2 3901.71  124.39
  -2   4  -2 3849.51  120.79
  -2   4  -2 3905.31  120.49
  -2   4  -2 4130.29  122.59
  -2   4  -2 4042.30  124.79
  -2   4  -2 3809.22  118.89
  -2   4  -2 3955.70  118.99
   2  -4   2 3992.90  120.99
   2  -4   2 4028.00  121.99
   2  -4   2 3867.51  120.49
   2  -4   2 3843.32  124.29
   2  -4   2 4040.30  124.99
  -3   4  -2   41.30    3.40
  -3   4  -2   45.10    7.40
  -3   4  -2   42.60    3.50
  -3   4  -2   74.79   11.00
  -3   4  -2   36.00    6.80
  -3   4  -2   47.50    9.40
  -3   4  -2   41.60    6.90
   3  -4   2   48.60    8.60
   3  -4   2   44.50    8.80
   3  -4   2   39.30    6.80
   3  -4   2   40.70    7.70
  -4   4  -2  330.17   21.30
  -4   4  -2  295.77   17.90
  -4   4  -2  304.07   17.50
  -4   4  -2  283.57   18.90
  -4   4  -2  312.67   19.70
  -4   4  -2  307.97   21.50
   4  -4   2  293.37   17.00
   4  -4   2  303.37   19.50
   4  -4   2  326.47   19.80
   4  -4   2  317.67   19.90
  -5   4  -2   34.70    8.40
  -5   4  -2   23.60    8.00
  -5   4  -2   55.09   13.60
  -5   4  -2   29.10    7.40
  -5   4  -2   38.40    7.90
   5  -4   2   26.30    6.50
   5  -4   2   34.80    9.00
   5  -4   2   31.30    7.60
   5  -4   2   31.00    8.30
  -6   4  -2   74.69   12.50
  -6   4  -2   88.39   14.80
  -6   4  -2   53.59    9.60
  -6   4  -2   73.89    9.30
  -6   4  -2   68.39   15.80
  -6   4  -2   62.79   13.80
   6  -4   2   85.19   13.80
   6  -4   2   53.59   11.70
   6  -4   2   59.69   10.50
   6  -4   2   69.19   14.10
  -7   4  -2   94.09   18.50
  -7   4  -2   91.99   14.10
  -7   4  -2   91.69   14.90
  -7   4  -2   84.59   10.70
  -7   4  -2   86.59   14.80
  -7   4  -2  106.59   18.30
   7  -4   2  107.39   13.00
   7  -4   2  114.49   14.30
   7  -4   2   66.39   13.40
  -8   4  -2   57.79   13.50
  -8   4  -2   52.99   18.20
  -8   4  -2   47.80   14.20
  -8   4  -2   49.10   10.20
  -8   4  -2   38.30   11.10
   8  -4   2   39.40    9.90
   8  -4   2   42.00   10.60
   8  -4   2   46.20   13.20
  -9   4  -2   85.79   13.50
  -9   4  -2   96.39   22.70
  -9   4  -2   77.99   15.80
  -9   4  -2  100.69   17.40
  -9   4  -2  123.89   23.30
   9  -4   2  105.79   17.10
   9  -4   2   63.39   12.70
   9  -4   2   71.39   20.30
   8   3  -2   -2.40    7.50
   8   3  -2    4.80    6.00
   8   3  -2    7.50    7.60
   8   3  -2    0.00    6.10
   8   3  -2   15.70    8.20
  -8  -3   2   -0.60    7.90
  -8  -3   2   -5.10    7.20
  -8  -3   2   -3.30    7.10
   7   3  -2   20.40    7.40
   7   3  -2   21.60    8.90
   7   3  -2   18.60    7.80
   7   3  -2   22.40    7.90
   7   3  -2   35.30    9.00
  -7  -3   2   20.70    8.20
  -7  -3   2   20.40    4.20
  -7  -3   2   23.70    8.80
  -7  -3   2   34.10   12.50
   6   3  -2    8.80    6.10
   6   3  -2    5.70    5.30
   6   3  -2    9.20    5.80
   6   3  -2    5.00    4.50
  -6  -3   2   12.20    3.20
  -6  -3   2    4.20    5.30
  -6  -3   2    5.40    3.00
  -6  -3   2   12.50    7.70
   5   3  -2   26.00    6.80
   5   3  -2   33.70    8.80
   5   3  -2   13.50    6.10
  -5  -3   2   38.90    8.50
  -5  -3   2   27.40    9.30
  -5  -3   2   23.10    3.50
  -5  -3   2   25.20    3.90
  -5  -3   2   36.40    9.90
   4   3  -2   82.09    8.80
   4   3  -2   80.49    8.90
   4   3  -2   74.49   11.70
  -4  -3   2   79.49    9.80
  -4  -3   2   73.09   10.80
  -4  -3   2   78.19    4.70
  -4  -3   2   75.99    9.50
  -4  -3   2   91.69   13.70
   3   3  -2   10.40    4.00
   3   3  -2   13.10    5.30
   3   3  -2   18.10    5.60
  -3  -3   2   18.00    5.30
  -3  -3   2   15.20    5.70
  -3  -3   2    7.10    4.50
  -3  -3   2   15.20    5.30
   2   3  -2  103.09    8.00
   2   3  -2   97.79    9.20
  -2  -3   2   96.69    9.10
  -2  -3   2   97.49    9.70
  -2  -3   2  102.69    8.40
  -2  -3   2   87.19    7.90
  -2  -3   2  105.09    8.50
  -2  -3   2   96.59    7.70
   1   3  -2   27.10    2.90
   1   3  -2   21.70    5.40
   1   3  -2   27.30    4.80
   1   3  -2   28.40    4.10
   1   3  -2   28.70    3.20
   1   3  -2   22.00    4.60
   1   3  -2   34.50    5.40
  -1  -3   2   32.50    4.80
  -1  -3   2   35.20    4.80
  -1  -3   2   28.20    3.10
  -1  -3   2   32.80    6.80
  -1  -3   2   35.90    6.50
  -1  -3   2   31.50    4.60
  -1  -3   2   28.50    3.20
  -1  -3   2   36.90    5.50
   0   3  -2    5.90    3.00
   0   3  -2    9.80    3.30
   0   3  -2   13.90    3.30
   0   3  -2    8.80    3.70
   0   3  -2    5.10    2.40
   0   3  -2    1.80    2.70
   0  -3   2    8.50    2.70
   0  -3   2    8.50    3.10
   0  -3   2   10.40    2.90
   0  -3   2    5.90    2.10
   0  -3   2   13.40    4.00
   0  -3   2    1.70    3.20
  -1   3  -2  584.24   22.80
  -1   3  -2  566.14   21.30
  -1   3  -2  597.44   23.40
  -1   3  -2  574.84   20.00
  -1   3  -2  573.34   23.60
  -1   3  -2  593.44   21.80
   1  -3   2  582.94   23.40
   1  -3   2  603.44   23.80
   1  -3   2  607.04   21.70
   1  -3   2  598.24   21.90
   1  -3   2  563.54   19.80
   1  -3   2  572.04   21.50
  -2   3  -2    2.10    2.90
  -2   3  -2   -2.70    2.90
  -2   3  -2   -0.60    1.50
  -2   3  -2   -0.40    3.20
  -2   3  -2   -3.00    4.10
  -2   3  -2    0.30    1.50
  -2   3  -2   -0.30    2.90
   2  -3   2   -2.30    2.00
   2  -3   2   -0.80    2.90
   2  -3   2    4.60    2.20
   2  -3   2    2.50    3.20
   2  -3   2   -3.80    2.60
   2  -3   2   -1.30    3.20
  -3   3  -2 1724.13   59.19
  -3   3  -2 1628.94   59.19
  -3   3  -2 1667.03   61.59
  -3   3  -2 1725.33   56.09
  -3   3  -2 1607.84   56.29
  -3   3  -2 1629.04   62.79
   3  -3   2 1629.34   58.69
   3  -3   2 1658.73   58.79
   3  -3   2 1685.23   56.59
   3  -3   2 1705.23   58.69
  -4   3  -2  586.04   29.60
  -4   3  -2  568.14   27.90
  -4   3  -2  570.54   30.90
  -4   3  -2  527.75   30.00
  -4   3  -2  564.24   25.90
  -4   3  -2  569.04   24.70
   4  -3   2  538.85   25.50
   4  -3   2  562.04   27.60
   4  -3   2  585.64   28.30
   4  -3   2  568.34   27.10
  -5   3  -2  119.59   11.20
  -5   3  -2  139.59   15.60
  -5   3  -2  121.49   14.70
  -5   3  -2  114.29   12.20
  -5   3  -2  121.79   10.50
  -5   3  -2  119.69   12.10
   5  -3   2   93.59   14.30
   5  -3   2  118.99   11.90
   5  -3   2  113.79   11.70
   5  -3   2  121.59   11.50
  -6   3  -2  867.81   42.00
  -6   3  -2  900.01   40.00
  -6   3  -2  900.61   37.60
  -6   3  -2  960.80   46.40
  -6   3  -2 1013.60   49.99
  -6   3  -2  892.01   41.10
   6  -3   2  886.61   41.00
   6  -3   2  894.61   40.10
   6  -3   2  829.82   39.50
   6  -3   2  949.80   44.90
  -7   3  -2   41.90   12.60
  -7   3  -2   67.09   16.30
  -7   3  -2   56.69   10.20
  -7   3  -2   49.40   10.40
  -7   3  -2   70.69   12.40
  -7   3  -2   50.69   10.60
   7  -3   2   70.29   12.00
   7  -3   2   43.10   12.10
   7  -3   2   49.00   10.00
  -8   3  -2   -0.90    7.90
  -8   3  -2    0.60    5.10
  -8   3  -2   18.00   10.80
  -8   3  -2   -4.30    7.00
  -8   3  -2    6.80    6.40
  -8   3  -2   -5.70    5.20
   8  -3   2    4.90    5.60
   8  -3   2   16.00    7.70
   8  -3   2   16.10    8.90
  -9   3  -2   25.50   13.20
  -9   3  -2   43.80   14.80
  -9   3  -2   37.60    8.70
  -9   3  -2   27.70   11.80
  -9   3  -2   58.99   12.50
   9  -3   2   35.90    9.70
   9  -3   2   55.69   10.50
   9  -3   2   23.70   11.70
   8   2  -2   18.20    7.10
   8   2  -2   39.50    9.10
   8   2  -2    5.10    8.20
   8   2  -2   24.40    9.70
   8   2  -2   14.80    6.30
  -8  -2   2   14.70    5.10
  -8  -2   2   42.90   13.90
  -8  -2   2   40.30   11.30
  -8  -2   2   16.20    5.70
  -8  -2   2   24.90   11.70
   7   2  -2   36.10    9.10
   7   2  -2   17.10    8.50
   7   2  -2   30.70    8.00
   7   2  -2   30.90    8.60
   7   2  -2   23.80    7.30
  -7  -2   2   34.70    6.30
  -7  -2   2   34.00    9.70
  -7  -2   2   20.80   11.20
  -7  -2   2   41.30   12.10
   6   2  -2   96.19   16.10
   6   2  -2   79.89   12.30
   6   2  -2   83.79   12.70
   6   2  -2   78.69   11.70
  -6  -2   2   68.29   13.50
  -6  -2   2   85.29   14.10
  -6  -2   2   76.79    8.20
  -6  -2   2   87.59    8.00
  -6  -2   2   85.59   15.70
   5   2  -2    2.50    4.70
   5   2  -2    1.70    4.10
   5   2  -2    2.50    3.30
   5   2  -2    6.70    4.40
  -5  -2   2    5.30    5.50
  -5  -2   2    4.10    2.70
  -5  -2   2    0.40    3.20
  -5  -2   2    2.20    4.10
  -5  -2   2    1.90    2.30
   4   2  -2    3.60    3.60
   4   2  -2    4.80    3.20
   4   2  -2   10.40    4.30
  -4  -2   2    7.80    4.90
  -4  -2   2    1.80    3.50
  -4  -2   2    4.50    3.50
  -4  -2   2    3.50    2.40
   3   2  -2  257.37   14.10
   3   2  -2  252.67   13.60
   3   2  -2  275.77   16.20
  -3  -2   2  248.68   16.20
  -3  -2   2  285.77   17.20
  -3  -2   2  248.38   15.60
  -3  -2   2  263.27   16.30
  -3  -2   2  264.27   11.10
  -3  -2   2  258.97   15.30
  -3  -2   2  278.87   11.30
   2   2  -2 1013.40   34.20
   2   2  -2  974.40   36.80
  -2  -2   2  966.70   37.00
  -2  -2   2  959.20   37.00
  -2  -2   2 1010.00   31.10
  -2  -2   2 1046.00   35.30
  -2  -2   2  997.00   36.70
  -2  -2   2 1049.70   36.80
  -2  -2   2  979.60   31.10
   1   2  -2  849.41   30.80
   1   2  -2  832.72   27.90
   1   2  -2  844.92   26.50
   1   2  -2  862.61   26.40
   1   2  -2  719.83   28.70
  -1  -2   2  853.51   28.10
  -1  -2   2  870.91   31.00
  -1  -2   2  874.81   28.40
  -1  -2   2  828.32   28.90
  -1  -2   2  839.12   26.50
  -1  -2   2  832.02   26.50
  -1  -2   2  861.31   27.30
  -1  -2   2  832.72   30.70
   0   2  -2  486.45   17.30
   0   2  -2  557.74   16.60
   0   2  -2  520.35   18.40
   0   2  -2  552.04   19.20
   0   2  -2  466.85   19.20
   0   2  -2  533.05   20.20
   0   2  -2  572.84   18.80
   0   2  -2  543.45   19.30
   0  -2   2  531.65   16.60
   0  -2   2  555.04   17.50
   0  -2   2  541.25   20.30
   0  -2   2  545.95   19.30
   0  -2   2  564.14   18.70
   0  -2   2  466.05   19.00
   0  -2   2  578.94   20.00
  -1   2  -2    5.70    3.00
  -1   2  -2    2.10    2.10
  -1   2  -2    4.60    2.20
  -1   2  -2    1.90    2.70
  -1   2  -2    1.10    2.10
  -1   2  -2    2.60    2.80
  -1   2  -2    3.90    2.10
  -1   2  -2    4.80    1.90
  -1   2  -2    9.20    3.70
   1  -2   2    3.40    2.80
   1  -2   2    2.40    2.40
   1  -2   2    2.40    2.10
   1  -2   2    2.00    2.50
   1  -2   2    5.50    3.10
   1  -2   2    3.20    2.10
  -2   2  -2   10.50    3.40
  -2   2  -2    3.80    3.10
  -2   2  -2    9.10    4.30
  -2   2  -2    5.80    3.90
  -2   2  -2    6.30    3.60
   2  -2   2    6.70    1.50
   2  -2   2    2.70    2.70
   2  -2   2    6.70    2.30
   2  -2   2    5.30    3.40
   2  -2   2    4.70    3.80
   2  -2   2    7.60    3.40
  -3   2  -2   72.39    8.10
  -3   2  -2   63.49    7.30
  -3   2  -2   62.09    7.60
  -3   2  -2   80.69    6.30
  -3   2  -2   90.59   10.30
  -3   2  -2   74.59    9.00
   3  -2   2   89.29    9.00
   3  -2   2   61.59    7.50
   3  -2   2   60.39    7.80
   3  -2   2   77.79    8.10
  -4   2  -2 1996.80   69.89
  -4   2  -2 2028.30   68.99
  -4   2  -2 2028.90   65.19
  -4   2  -2 1974.10   69.09
  -4   2  -2 1970.90   74.29
  -4   2  -2 1968.50   72.99
   4  -2   2 1982.70   69.39
   4  -2   2 2001.00   68.79
   4  -2   2 1968.20   70.79
   4  -2   2 2038.20   68.79
  -5   2  -2    3.10    4.70
  -5   2  -2    6.20    4.60
  -5   2  -2    9.20    4.70
  -5   2  -2    5.70    3.80
  -5   2  -2    6.40    3.60
  -5   2  -2    2.20    4.80
   5  -2   2    8.00    6.00
   5  -2   2    6.50    3.70
   5  -2   2    6.20    3.30
   5  -2   2   12.50    5.10
  -6   2  -2    3.30    3.70
  -6   2  -2    4.10    4.00
  -6   2  -2    3.30    7.10
  -6   2  -2   11.40    6.10
  -6   2  -2    6.70    4.70
  -6   2  -2    8.70    6.50
   6  -2   2    8.70    5.20
   6  -2   2    0.90    3.00
   6  -2   2    0.10    5.30
   6  -2   2    1.10    4.10
  -7   2  -2    3.90    7.50
  -7   2  -2    3.90    4.50
  -7   2  -2    8.50    5.10
  -7   2  -2   18.50   10.00
  -7   2  -2    3.80    4.20
  -7   2  -2   11.90    8.00
   7  -2   2   11.50    7.50
   7  -2   2    7.00    6.90
   7  -2   2    6.00    5.70
  -8   2  -2  129.79   20.80
  -8   2  -2  143.99   16.70
  -8   2  -2  115.89   11.70
  -8   2  -2  130.89   15.70
  -8   2  -2  110.39   13.70
  -8   2  -2  112.29   22.30
   8  -2   2  103.19   16.10
   8  -2   2  154.08   14.90
   8  -2   2  106.99   19.10
  -9   2  -2   56.89   16.90
  -9   2  -2   47.90   15.10
  -9   2  -2   43.70    9.70
  -9   2  -2   43.50    8.70
  -9   2  -2   59.29   13.10
   9  -2   2   73.39   14.30
   9  -2   2   49.70   15.30
   9  -2   2   29.40    8.70
   9   1  -2   11.10    5.60
   9   1  -2   18.20    8.30
   9   1  -2   -3.00    8.50
   9   1  -2   13.10    9.40
   9   1  -2   21.70    6.10
  -9  -1   2   10.30    5.30
  -9  -1   2   -6.00    7.30
  -9  -1   2   -5.90    8.70
  -9  -1   2   12.80    5.70
   8   1  -2   47.20   10.60
   8   1  -2   32.80    8.90
   8   1  -2   42.10    8.20
   8   1  -2   29.70    9.40
  -8  -1   2   42.40   11.20
  -8  -1   2   29.70   11.90
  -8  -1   2   38.40    7.60
  -8  -1   2   17.40   12.40
  -8  -1   2   22.40    7.00
   7   1  -2   62.69   13.00
   7   1  -2   96.59   10.90
   7   1  -2   99.79   13.80
   7   1  -2  103.09   11.00
   7   1  -2   84.19   12.30
  -7  -1   2   74.19    9.30
  -7  -1   2  108.09   19.30
  -7  -1   2   99.29   20.00
  -7  -1   2   92.79   11.40
  -7  -1   2  130.39   18.60
   6   1  -2  188.18    9.50
   6   1  -2  169.88   13.70
   6   1  -2  185.68    9.30
   6   1  -2  184.38   16.70
   6   1  -2  184.28   14.60
   6   1  -2  194.38   14.70
  -6  -1   2  188.88   13.50
  -6  -1   2  176.58   18.70
  -6  -1   2  189.08   16.30
  -6  -1   2  174.58   12.80
  -6  -1   2  198.98   20.10
   5   1  -2  120.29   10.40
   5   1  -2  124.79   12.50
   5   1  -2  123.29   11.10
   5   1  -2  130.69    8.50
   5   1  -2  141.19    8.10
  -5  -1   2  112.09   16.80
  -5  -1   2  111.29   12.50
  -5  -1   2  111.79    9.60
   4   1  -2  447.86   22.80
   4   1  -2  446.66   21.70
   4   1  -2  395.96   19.40
   4   1  -2  449.66   17.40
   4   1  -2  452.15   17.70
  -4  -1   2  441.86   21.70
  -4  -1   2  464.35   24.00
  -4  -1   2  418.56   19.20
  -4  -1   2  471.05   26.10
  -4  -1   2  425.26   19.20
  -4  -1   2  405.46   24.00
   3   1  -2   43.30    7.00
   3   1  -2   38.50    5.60
   3   1  -2   38.30    4.20
   3   1  -2   35.30    4.20
   3   1  -2   44.40    7.30
  -3  -1   2   35.80    5.10
  -3  -1   2   48.30    7.30
  -3  -1   2   36.30    5.20
  -3  -1   2   35.00    7.60
  -3  -1   2   29.40    7.00
  -3  -1   2   62.69   10.90
   2   1  -2    7.40    2.60
   2   1  -2    6.40    2.50
   2   1  -2    4.10    3.10
   2   1  -2    2.60    2.60
   2   1  -2    7.00    2.30
   2   1  -2    6.60    3.10
   2   1  -2    7.60    2.50
  -2  -1   2    4.20    2.30
  -2  -1   2    2.30    3.10
  -2  -1   2    3.20    2.30
  -2  -1   2    5.80    3.10
  -2  -1   2    4.10    3.70
  -2  -1   2    7.40    3.90
   1   1  -2  193.38    8.40
   1   1  -2  182.98    8.00
   1   1  -2  165.58    9.30
   1   1  -2  179.38    7.00
   1   1  -2  187.98    9.10
   1   1  -2  173.38    9.80
   1   1  -2  181.18    7.10
  -1  -1   2  170.58    7.90
  -1  -1   2  178.78   10.00
  -1  -1   2  182.08    8.30
  -1  -1   2  192.28    7.20
  -1  -1   2  186.28   11.80
  -1  -1   2  180.28    9.80
   0   1  -2  704.93   24.50
   0   1  -2  725.43   23.20
   0   1  -2  701.73   23.90
   0   1  -2  721.33   22.60
   0   1  -2  732.13   22.90
   0   1  -2  702.53   24.00
   0   1  -2  722.03   24.20
   0  -1   2  743.33   21.90
   0  -1   2  691.43   24.10
   0  -1   2  701.73   22.50
   0  -1   2  701.53   23.90
   0  -1   2  725.13   24.50
   0  -1   2  684.33   22.70
  -1   1  -2  212.48   10.40
  -1   1  -2  209.58    9.30
  -1   1  -2  205.58   10.10
  -1   1  -2  197.18   10.10
   1  -1   2  203.08   10.20
   1  -1   2  207.48   10.10
   1  -1   2  211.58   10.00
   1  -1   2  204.38    9.00
   1  -1   2  166.78    9.50
  -2   1  -2 7212.28  207.98
  -2   1  -2 7065.29  202.28
  -2   1  -2 6905.21  207.68
  -2   1  -2 6932.31  203.78
  -2   1  -2 7011.30  207.48
  -2   1  -2 6923.61  208.98
  -2   1  -2 7064.79  209.58
   2  -1   2 6874.11  202.38
   2  -1   2 6908.21  207.48
   2  -1   2 6947.40  207.08
   2  -1   2 6729.13  203.78
  -3   1  -2  378.26   19.00
  -3   1  -2  409.56   21.40
  -3   1  -2  387.86   18.10
  -3   1  -2  385.06   21.20
  -3   1  -2  375.36   18.40
  -3   1  -2  388.76   15.00
   3  -1   2  395.66   19.30
   3  -1   2  365.06   14.80
   3  -1   2  375.36   19.90
   3  -1   2  337.97   15.10
   3  -1   2  398.86   18.00
  -4   1  -2  277.87   16.40
  -4   1  -2  234.98   18.00
  -4   1  -2  276.97   19.70
  -4   1  -2  255.07   15.20
  -4   1  -2  252.97   12.60
   4  -1   2  284.97   15.80
   4  -1   2  276.47   12.20
   4  -1   2  258.77   18.20
   4  -1   2  227.58   13.00
   4  -1   2  282.87   16.90
   4  -1   2  281.87   12.40
   4  -1   2  247.58   14.60
  -5   1  -2    6.90    3.60
  -5   1  -2    4.00    5.40
  -5   1  -2    5.70    4.40
  -5   1  -2    3.10    3.00
  -5   1  -2    1.20    3.20
   5  -1   2    6.30    3.90
   5  -1   2    4.20    3.30
   5  -1   2    1.40    3.50
   5  -1   2    3.60    2.30
   5  -1   2    4.80    2.50
   5  -1   2    2.20    4.60
  -6   1  -2  345.07   21.70
  -6   1  -2  368.16   23.30
  -6   1  -2  361.16   21.10
  -6   1  -2  347.77   27.40
  -6   1  -2  346.07   27.00
  -6   1  -2  349.57   18.20
   6  -1   2  335.07   19.90
   6  -1   2  356.96   25.20
   6  -1   2  365.96   22.90
   6  -1   2  352.36   15.40
   6  -1   2  348.97   15.50
  -7   1  -2  110.39   20.50
  -7   1  -2  112.09   22.80
  -7   1  -2  102.29   11.90
  -7   1  -2  101.19   17.90
  -7   1  -2  136.69   22.40
  -7   1  -2   98.49   10.00
   7  -1   2  131.99   16.50
   7  -1   2  107.99    6.20
   7  -1   2  118.29   11.80
   7  -1   2  144.09   15.20
  -8   1  -2   50.49   12.90
  -8   1  -2   68.49   10.20
  -8   1  -2   55.69   10.10
  -8   1  -2   74.99   14.10
   8  -1   2   58.69   14.40
   8  -1   2   81.79   14.30
  -9   1  -2   18.30   12.20
  -9   1  -2   17.70    7.10
  -9   1  -2   12.10   11.20
  -9   1  -2    7.30    6.40
  -9   1  -2   11.60    7.20
   9  -1   2    3.10    7.50
   9  -1   2   27.50    9.20
   9   0  -2   11.40    8.60
   9   0  -2   30.50    6.00
   9   0  -2   42.80    6.80
   9   0  -2   25.70    8.70
   9   0  -2    8.10    8.30
  -9   0   2   59.19   18.70
  -9   0   2   41.70   11.90
  -9   0   2   14.30    7.70
  -9   0   2   22.80    6.90
   8   0  -2  100.49   16.80
   8   0  -2   87.69   14.00
   8   0  -2  123.79   13.40
   8   0  -2  116.79   10.40
  -8   0   2  143.49   23.60
  -8   0   2  116.59   12.90
  -8   0   2   95.39   13.60
  -8   0   2   67.89   16.20
  -8   0   2  104.29   16.80
   7   0  -2  210.48   13.10
   7   0  -2  203.98   14.90
   7   0  -2  222.78   16.50
   7   0  -2  215.18   19.90
   7   0  -2  212.08   14.70
  -7   0   2  240.38   23.70
  -7   0   2  202.98   22.80
  -7   0   2  249.88   17.30
  -7   0   2  201.08   18.90
  -7   0   2  229.68   16.80
   6   0  -2   81.79   13.10
   6   0  -2  105.39   16.40
   6   0  -2  118.49   10.60
   6   0  -2   96.39    8.90
   6   0  -2   98.09   11.90
  -6   0   2  106.59   10.70
  -6   0   2  111.19   13.10
  -6   0   2  129.79   16.00
  -6   0   2  116.79   19.50
   5   0  -2  152.78   11.30
   5   0  -2  163.78   13.90
   5   0  -2  180.88   11.60
   5   0  -2  198.58   12.90
   5   0  -2  186.98   12.10
  -5   0   2  168.28   16.50
  -5   0   2  175.68   16.60
  -5   0   2  157.38   12.10
  -5   0   2  207.28   16.40
  -5   0   2  189.18   13.30
  -5   0   2  186.68   13.20
   4   0  -2  157.98   10.40
   4   0  -2  140.89    9.60
   4   0  -2  177.58   11.20
   4   0  -2  146.59   10.90
   4   0  -2  141.59   11.40
  -4   0   2  154.58   11.00
  -4   0   2  161.18   11.30
  -4   0   2  149.49   10.80
  -4   0   2  144.69   13.20
  -4   0   2  152.98   14.00
  -4   0   2  162.98   14.80
  -4   0   2  158.58    9.80
   3   0  -2  386.86   15.50
   3   0  -2  382.06   17.00
   3   0  -2  380.36   17.60
   3   0  -2  388.36   17.80
   3   0  -2  374.26   17.20
  -3   0   2  377.26   19.90
  -3   0   2  372.36   20.50
  -3   0   2  381.16   17.90
  -3   0   2  383.56   17.50
  -3   0   2  378.96   17.60
  -3   0   2  346.47   20.10
  -3   0   2  384.96   15.30
   2   0  -2  998.40   32.20
   2   0  -2  944.51   33.00
   2   0  -2  974.50   29.60
   2   0  -2  912.31   32.40
   2   0  -2  923.51   33.30
  -2   0   2  886.61   33.10
  -2   0   2  952.10   36.20
  -2   0   2  916.11   35.30
  -2   0   2  929.51   33.10
  -2   0   2  977.90   32.00
  -2   0   2  925.21   29.40
  -2   0   2  947.71   33.10
   1   0  -2  147.69   10.10
   1   0  -2  194.88    7.30
   1   0  -2  188.18    9.60
   1   0  -2  154.88    9.10
   1   0  -2  195.68    9.40
   1   0  -2  177.48    9.90
  -1   0   2  159.78    8.70
  -1   0   2  187.68    7.20
  -1   0   2  218.18   13.30
  -1   0   2  181.58   10.40
  -1   0   2  181.58    9.50
  -1   0   2  184.48   10.00
   0   0  -2    1.80    2.80
   0   0  -2   -0.30    1.30
   0   0  -2    1.00    1.60
   0   0  -2    0.40    1.10
   0   0  -2   -2.80    2.10
   0   0  -2    0.70    2.20
   0   0  -2    0.20    1.70
   0   0  -2   -1.60    1.60
   0   0   2   -3.10    1.90
   0   0   2    0.00    0.80
   0   0   2    0.70    1.20
   0   0   2    1.30    1.50
   0   0   2    0.30    1.70
   0   0   2   -4.80    2.00
   0   0   2   -0.80    1.70
   0   0   2   -0.40    1.20
  -1   0  -2  118.79    7.10
  -1   0  -2  107.79    7.50
  -1   0  -2   98.09    7.10
  -1   0  -2  108.99    7.00
  -1   0  -2  104.69    4.80
  -1   0  -2   99.99    7.10
  -1   0  -2  102.19    7.30
   1   0   2  108.99    5.20
   1   0   2   97.09    6.90
   1   0   2  117.99    7.80
   1   0   2  108.69    6.90
   1   0   2  100.79    7.40
  -2   0  -2  140.39    9.90
  -2   0  -2  127.19    8.40
  -2   0  -2  127.69    8.20
  -2   0  -2  141.09    9.60
  -2   0  -2  136.99   10.20
  -2   0  -2  123.89    8.30
  -2   0  -2  141.39   10.50
   2   0   2  125.49    8.20
   2   0   2  124.69    6.10
   2   0   2  120.99    9.40
   2   0   2  130.29    8.40
   2   0   2  124.69    8.00
  -3   0  -2 1077.99   38.50
  -3   0  -2 1109.99   40.80
  -3   0  -2 1066.19   42.90
  -3   0  -2 1068.09   35.20
  -3   0  -2 1103.19   42.80
  -3   0  -2 1041.80   42.60
  -3   0  -2 1112.99   39.30
   3   0   2  986.10   36.00
   3   0   2 1081.99   37.80
   3   0   2 1063.29   37.40
   3   0   2 1101.29   41.00
   3   0   2 1128.89   38.70
  -4   0  -2 1007.30   39.00
  -4   0  -2 1056.59   41.80
  -4   0  -2 1075.09   44.90
  -4   0  -2 1095.89   45.20
  -4   0  -2 1033.80   35.80
  -4   0  -2 1068.29   38.90
   4   0   2  899.61   36.30
   4   0   2 1009.50   41.40
   4   0   2 1037.60   37.60
   4   0   2 1026.50   38.20
   4   0   2 1041.50   37.80
   4   0   2 1038.70   37.20
  -5   0  -2   24.60    7.40
  -5   0  -2   35.80   10.60
  -5   0  -2   21.40    5.20
  -5   0  -2   43.00   14.20
  -5   0  -2   23.80    4.90
  -5   0  -2   26.60    6.10
   5   0   2   23.00    8.20
   5   0   2   27.10    5.60
   5   0   2   25.70    5.80
   5   0   2   33.60    8.40
   5   0   2   21.70    5.20
   5   0   2   38.00    6.70
  -6   0  -2  179.18   16.80
  -6   0  -2  205.38   13.30
  -6   0  -2  217.48   20.70
  -6   0  -2  207.98   15.80
  -6   0  -2  215.98   15.30
  -6   0  -2  207.28   21.10
   6   0   2  183.38   18.90
   6   0   2  202.78   13.40
   6   0   2  194.18   15.40
   6   0   2  205.28   17.20
   6   0   2  223.28   14.00
   6   0   2  224.68   13.60
  -7   0  -2   21.30    8.60
  -7   0  -2   32.20    8.00
  -7   0  -2   29.40   12.20
  -7   0  -2   25.50   10.40
  -7   0  -2   24.40    6.90
   7   0   2   35.10    6.60
   7   0   2   27.50    5.80
   7   0   2   31.20    6.00
   7   0   2   30.60    8.30
   7   0   2   24.90   10.20
  -8   0  -2   54.09   10.00
  -8   0  -2   48.00   10.40
  -8   0  -2   69.99   19.10
  -8   0  -2   26.00   11.80
  -8   0  -2   70.29   10.10
   8   0   2   51.59    7.40
   8   0   2   39.80   12.40
   8   0   2   48.50   13.50
   8   0   2   64.69    6.40
   9  -1  -2    7.90    6.30
   9  -1  -2    9.70    8.80
  -9   1   2    1.70    8.10
  -9   1   2    6.80    8.70
  -9   1   2    9.10    7.30
  -9   1   2    5.40    5.70
   8  -1  -2    5.70    5.90
   8  -1  -2   -5.50    3.70
   8  -1  -2    1.50    6.80
   8  -1  -2    2.50    3.50
   8  -1  -2   -6.50    4.60
  -8   1   2    7.90    5.10
  -8   1   2    3.90    5.40
  -8   1   2    6.80    7.70
  -8   1   2    3.20    7.30
   7  -1  -2   16.40    5.80
   7  -1  -2   18.50    5.70
   7  -1  -2   24.20    6.40
   7  -1  -2   12.50    7.20
   7  -1  -2   23.90    5.50
  -7   1   2   18.10    7.40
  -7   1   2   17.50    8.20
  -7   1   2   17.60    9.80
  -7   1   2   27.20    7.60
  -7   1   2   22.90    7.00
   6  -1  -2  366.96   23.80
   6  -1  -2  405.36   19.80
   6  -1  -2  325.07   20.10
   6  -1  -2  408.26   20.60
   6  -1  -2  391.96   21.10
  -6   1   2  392.46   19.90
  -6   1   2  430.46   29.30
  -6   1   2  366.06   26.40
  -6   1   2  395.46   23.10
  -6   1   2  388.36   25.80
   5  -1  -2    3.60    2.60
   5  -1  -2    1.10    2.60
   5  -1  -2    6.00    3.90
   5  -1  -2   -1.50    2.70
   5  -1  -2    6.20    4.00
  -5   1   2    0.60    4.60
  -5   1   2    3.40    2.90
  -5   1   2    1.30    2.80
  -5   1   2    3.00    3.30
  -5   1   2   -0.10    4.50
  -5   1   2    2.40    2.90
  -5   1   2   -2.90    3.10
   4  -1  -2  204.68   13.20
   4  -1  -2  206.48   13.70
   4  -1  -2  185.38   13.00
   4  -1  -2  193.18   10.80
   4  -1  -2  183.48   12.00
  -4   1   2  196.78   12.20
  -4   1   2  197.98   13.70
  -4   1   2  217.68   16.80
  -4   1   2  208.08   11.10
  -4   1   2  181.68   14.80
  -4   1   2  197.98   13.70
  -4   1   2  200.98   15.90
   3  -1  -2    2.20    2.90
   3  -1  -2    9.00    3.80
   3  -1  -2    0.50    3.00
   3  -1  -2    3.30    3.10
   3  -1  -2   -1.40    1.50
  -3   1   2    5.10    3.60
  -3   1   2    1.20    1.60
  -3   1   2    1.10    4.80
  -3   1   2    7.80    3.50
  -3   1   2   -0.70    3.00
  -3   1   2    2.60    3.20
   2  -1  -2   12.40    2.00
   2  -1  -2   15.30    4.70
   2  -1  -2   13.20    4.20
   2  -1  -2   10.40    4.40
   2  -1  -2    6.40    3.50
   2  -1  -2   17.20    3.90
  -2   1   2   12.80    5.80
  -2   1   2   14.70    4.50
  -2   1   2   14.10    3.70
  -2   1   2    9.30    4.30
  -2   1   2   11.60    2.10
  -2   1   2   16.10    5.40
   1  -1  -2    0.40    1.90
   1  -1  -2    0.00    1.30
   1  -1  -2   -1.10    2.40
   1  -1  -2   -0.20    2.70
   1  -1  -2    0.20    4.10
   1  -1  -2    1.60    2.50
  -1   1   2   -3.50    3.30
  -1   1   2    2.70    2.70
  -1   1   2   -2.00    2.30
  -1   1   2   -0.50    2.20
  -1   1   2   -1.50    1.70
  -1   1   2    0.10    1.70
  -1   1   2   -7.60    3.80
  -1   1   2   -0.80    1.20
   0  -1  -2   13.60    3.60
   0  -1  -2   11.30    3.20
   0  -1  -2    9.80    3.50
   0  -1  -2   12.90    1.90
   0  -1  -2   17.90    3.90
   0  -1  -2   13.30    1.70
   0  -1  -2   13.10    4.50
   0   1   2   12.80    3.30
   0   1   2   25.90    5.40
   0   1   2   10.50    3.10
   0   1   2   12.10    3.00
   0   1   2   11.00    2.80
   0   1   2   10.30    3.00
  -1  -1  -2 1780.72   57.79
  -1  -1  -2 1830.72   58.79
  -1  -1  -2 1828.82   59.49
  -1  -1  -2 1765.62   57.39
  -1  -1  -2 1984.90   56.59
  -1  -1  -2 1843.92   58.59
  -1  -1  -2 1846.82   58.59
  -1  -1  -2 1837.32   56.49
   1   1   2 1837.82   57.79
   1   1   2 1884.81   57.59
   1   1   2 1832.62   59.69
   1   1   2 1862.91   58.89
   1   1   2 1753.02   56.49
   1   1   2 1564.24   55.39
  -2  -1  -2  371.36   17.80
  -2  -1  -2  397.36   17.90
  -2  -1  -2  380.66   16.30
  -2  -1  -2  401.16   18.60
  -2  -1  -2  368.66   18.70
  -2  -1  -2  384.66   19.10
  -2  -1  -2  363.16   16.00
   2   1   2  330.17   15.60
   2   1   2  373.66   18.40
   2   1   2  383.06   15.00
   2   1   2  374.96   16.00
   2   1   2  385.76   15.80
   2   1   2  382.16   17.90
  -3  -1  -2  170.18   10.60
  -3  -1  -2  177.08   14.00
  -3  -1  -2  174.98   13.10
  -3  -1  -2  171.08   13.00
  -3  -1  -2  159.68   10.40
  -3  -1  -2  182.88   11.90
  -3  -1  -2  173.28   14.10
   3   1   2  172.48   10.20
   3   1   2  171.78   11.90
   3   1   2  164.98   12.80
   3   1   2  186.28   10.30
  -4  -1  -2   90.79    8.30
  -4  -1  -2  107.89   15.80
  -4  -1  -2   87.19    7.30
  -4  -1  -2  103.69   15.60
  -4  -1  -2   68.19   10.20
  -4  -1  -2   72.09   11.10
  -4  -1  -2   74.99    7.50
   4   1   2   88.59    8.90
   4   1   2   84.39    7.00
   4   1   2  111.39   10.90
  -5  -1  -2    9.40    3.20
  -5  -1  -2   12.20    6.40
  -5  -1  -2   12.30    4.20
  -5  -1  -2    8.50    3.90
  -5  -1  -2   12.10    6.50
   5   1   2   18.80    4.60
   5   1   2    7.10    3.10
   5   1   2    4.20    3.60
   5   1   2   11.50    5.40
   5   1   2    7.90    5.00
  -6  -1  -2   18.80    5.60
  -6  -1  -2   23.80   10.60
  -6  -1  -2   22.90    8.10
  -6  -1  -2   14.50    5.50
  -6  -1  -2   15.00    5.30
   6   1   2   12.90    5.80
   6   1   2   20.70    4.60
   6   1   2   18.00    5.20
   6   1   2   13.50    6.90
   6   1   2   17.10    5.70
  -7  -1  -2   29.60    7.00
  -7  -1  -2   37.20    8.40
  -7  -1  -2   42.90    8.40
  -7  -1  -2   42.20   14.20
  -7  -1  -2   34.00   11.50
   7   1   2   21.30    6.40
   7   1   2   39.00    8.70
   7   1   2   47.70   11.40
   7   1   2   58.49   15.00
  -8  -1  -2   26.60   13.20
  -8  -1  -2   19.50    6.10
  -8  -1  -2   16.70   13.50
  -8  -1  -2   17.20    6.60
   8   1   2    8.90    7.80
   8   1   2    5.70    6.60
   8   1   2   20.70    7.30
   8   1   2   10.30    8.00
   9  -2  -2   15.40    9.30
   9  -2  -2   16.00    7.20
   9  -2  -2   -1.10   11.70
  -9   2   2   26.60    9.80
  -9   2   2   11.80   10.40
  -9   2   2   10.10    6.10
  -9   2   2   13.20    9.80
   8  -2  -2   19.00    3.90
   8  -2  -2   21.70   10.00
   8  -2  -2   36.00    8.60
   8  -2  -2   16.60    4.80
   8  -2  -2   27.40    7.30
  -8   2   2   20.40    9.00
  -8   2   2   30.60   10.60
  -8   2   2   19.20    7.80
  -8   2   2   37.50   13.30
   7  -2  -2   45.70    9.60
   7  -2  -2   31.10    7.10
   7  -2  -2   40.30   10.40
  -7   2   2   42.70    9.50
  -7   2   2   41.00    8.20
  -7   2   2   20.90    7.90
  -7   2   2   22.10   11.20
   6  -2  -2  179.88   16.10
   6  -2  -2  181.98   12.20
   6  -2  -2  180.68   12.50
   6  -2  -2  177.88   14.70
  -6   2   2  190.98   16.60
  -6   2   2  197.78   16.80
  -6   2   2  171.38   16.80
  -6   2   2  166.38   12.60
  -6   2   2  173.38   11.60
  -6   2   2  189.28   19.50
   5  -2  -2   14.80    5.40
   5  -2  -2    4.90    4.90
   5  -2  -2   10.70    3.70
   5  -2  -2    3.50    2.80
   5  -2  -2   10.90    4.90
  -5   2   2    4.60    3.50
  -5   2   2    6.60    5.20
  -5   2   2    3.50    4.80
  -5   2   2    7.70    3.60
  -5   2   2   16.80    8.70
  -5   2   2    3.80    3.90
   4  -2  -2    6.20    3.90
   4  -2  -2    3.50    3.00
   4  -2  -2    6.80    4.10
   4  -2  -2    2.60    2.50
   4  -2  -2   13.50    5.50
  -4   2   2   -0.80    4.50
  -4   2   2    7.40    5.50
  -4   2   2    8.50    2.80
  -4   2   2    6.90    4.60
  -4   2   2    8.90    4.10
  -4   2   2    7.80    3.80
   3  -2  -2 1566.54   53.19
   3  -2  -2 1552.44   55.89
   3  -2  -2 1556.54   55.79
   3  -2  -2 1559.24   56.19
   3  -2  -2 1563.04   49.10
   3  -2  -2 1652.43   53.49
  -3   2   2 1518.05   58.39
  -3   2   2 1613.24   53.49
  -3   2   2 1524.85   55.89
  -3   2   2 1552.84   57.49
  -3   2   2 1564.64   49.40
   2  -2  -2    6.80    4.20
   2  -2  -2    4.30    1.90
   2  -2  -2    6.00    4.10
   2  -2  -2   10.60    4.70
   2  -2  -2    4.80    3.80
   2  -2  -2   11.70    3.50
  -2   2   2    2.20    4.90
  -2   2   2    6.10    2.10
  -2   2   2    7.80    3.80
  -2   2   2    9.50    3.20
  -2   2   2    3.80    3.80
  -2   2   2    4.80    3.70
  -2   2   2    3.40    3.60
   1  -2  -2  186.18    9.00
   1  -2  -2  194.98   12.20
   1  -2  -2  203.38   12.40
   1  -2  -2  203.58   12.30
   1  -2  -2  190.98    9.60
   1  -2  -2  186.48    9.60
  -1   2   2  195.48   13.30
  -1   2   2  208.38   12.50
  -1   2   2  174.68   11.70
  -1   2   2  180.88   11.90
  -1   2   2  190.98    9.70
  -1   2   2  174.58    8.80
   0  -2  -2  353.76   16.30
   0  -2  -2  326.27   15.80
   0  -2  -2  341.87   14.10
   0  -2  -2  343.07   14.70
   0  -2  -2  326.17   16.80
   0   2   2  343.27   16.80
   0   2   2  326.27   14.90
   0   2   2  358.06   17.70
   0   2   2  336.37   16.20
   0   2   2  354.96   16.30
  -1  -2  -2   12.40    4.00
  -1  -2  -2    6.80    3.10
  -1  -2  -2    6.50    2.90
  -1  -2  -2   13.30    4.70
  -1  -2  -2   10.10    2.60
  -1  -2  -2   10.40    4.80
  -1  -2  -2   17.80    4.30
   1   2   2   10.40    3.40
   1   2   2    3.90    3.40
   1   2   2    8.90    2.10
   1   2   2   12.80    3.90
   1   2   2    8.00    3.30
   1   2   2   18.90    4.90
  -2  -2  -2  325.37   17.20
  -2  -2  -2  294.77   14.20
  -2  -2  -2  290.67   16.80
  -2  -2  -2  283.47   16.60
  -2  -2  -2  295.77   13.90
  -2  -2  -2  303.67   14.80
   2   2   2  307.77   13.90
   2   2   2  302.77   13.80
   2   2   2  240.88   13.50
   2   2   2  274.17   16.40
   2   2   2  279.57   16.20
   2   2   2  317.87   14.40
  -3  -2  -2  249.97   13.30
  -3  -2  -2  255.37   17.40
  -3  -2  -2  272.07   13.60
  -3  -2  -2  259.67   15.40
  -3  -2  -2  246.98   15.70
  -3  -2  -2  224.88   16.60
   3   2   2  256.07   12.40
   3   2   2  226.88   15.40
   3   2   2  249.18   12.10
   3   2   2  215.98   17.50
  -4  -2  -2    0.40    2.30
  -4  -2  -2    1.70    2.60
  -4  -2  -2    5.20    4.50
   4   2   2    0.50    3.30
   4   2   2   -3.30    3.30
   4   2   2    1.20    2.40
  -5  -2  -2    1.40    3.00
  -5  -2  -2    8.60    5.70
  -5  -2  -2    2.20    2.40
  -5  -2  -2   -0.20    5.30
  -5  -2  -2    2.70    5.70
   5   2   2   -5.10    3.20
   5   2   2    4.20    2.40
   5   2   2    2.40    2.40
   5   2   2    4.60    4.80
   5   2   2    2.80    4.60
  -6  -2  -2    1.50    3.40
  -6  -2  -2   -4.00    4.90
  -6  -2  -2   -2.60    2.80
  -6  -2  -2   -8.40    4.30
   6   2   2    3.90    5.30
   6   2   2    4.30    5.40
  -7  -2  -2  225.58   23.10
  -7  -2  -2  226.78   24.60
  -7  -2  -2  206.18   15.60
  -7  -2  -2  227.68   15.30
   7   2   2  231.58   18.00
   7   2   2  209.98   21.00
   7   2   2  269.77   24.70
   7   2   2  215.78   17.10
  -8  -2  -2   97.59   19.80
  -8  -2  -2   61.39    9.80
  -8  -2  -2   76.19    9.30
  -8  -2  -2   58.39   18.30
   8   2   2   68.59   13.90
   8   2   2   86.39   13.80
   8   2   2   82.29   13.50
   9  -3  -2    0.80    7.10
   9  -3  -2   23.20    8.60
   9  -3  -2    6.10    6.30
  -9   3   2   14.60    9.30
  -9   3   2    5.70    8.10
  -9   3   2   15.00    9.40
  -9   3   2    6.70    6.50
   8  -3  -2    6.00   10.50
   8  -3  -2   10.80    5.50
   8  -3  -2   18.80    8.90
  -8   3   2    9.90    7.80
  -8   3   2   11.50    6.40
  -8   3   2   -0.30    6.10
  -8   3   2   12.50    9.80
  -8   3   2   11.10    7.70
   7  -3  -2    8.60    6.10
   7  -3  -2    4.00    3.50
   7  -3  -2    6.90    4.10
  -7   3   2   -1.10    4.60
  -7   3   2    5.00    5.00
  -7   3   2   16.80    9.00
  -7   3   2    0.20    4.60
   6  -3  -2    4.80    4.70
   6  -3  -2   15.50    6.60
   6  -3  -2    8.90    6.00
   6  -3  -2   19.70    5.00
   6  -3  -2   16.20    5.10
  -6   3   2   11.00    6.20
  -6   3   2   11.10    5.60
  -6   3   2   14.10    5.00
  -6   3   2   14.50    4.50
  -6   3   2    4.40    5.50
   5  -3  -2  819.12   30.40
   5  -3  -2  783.22   36.90
   5  -3  -2  773.72   31.40
   5  -3  -2  814.42   37.60
   5  -3  -2  797.32   35.50
  -5   3   2  772.82   37.30
  -5   3   2  819.62   40.70
  -5   3   2  787.52   31.30
  -5   3   2  831.92   30.80
  -5   3   2  748.23   39.80
  -5   3   2  813.32   38.30
   4  -3  -2  409.86   20.00
   4  -3  -2  417.46   17.60
   4  -3  -2  444.16   21.70
   4  -3  -2  389.86   23.20
   4  -3  -2  400.46   23.00
   4  -3  -2  399.86   23.20
  -4   3   2  404.56   23.60
  -4   3   2  446.06   17.90
  -4   3   2  416.76   25.80
  -4   3   2  418.96   20.00
  -4   3   2  434.16   25.90
   3  -3  -2  201.68   12.40
   3  -3  -2  171.78    9.20
   3  -3  -2  191.28   14.50
   3  -3  -2  181.98   12.70
   3  -3  -2  152.38   13.50
   3  -3  -2  186.58   13.30
  -3   3   2  210.78   15.30
  -3   3   2  171.28   12.50
  -3   3   2  199.28   14.90
  -3   3   2  186.58   14.60
  -3   3   2  177.18   16.40
  -3   3   2  180.98    9.40
   2  -3  -2  217.28   14.90
   2  -3  -2  209.18   12.30
   2  -3  -2  225.18   11.90
   2  -3  -2  214.18   10.30
   2  -3  -2  192.18   12.90
   2  -3  -2  211.08   14.40
  -2   3   2  239.98   14.00
  -2   3   2  214.28   14.80
  -2   3   2  216.08   16.30
  -2   3   2  206.98   10.00
  -2   3   2  211.98   13.80
  -2   3   2  208.88   14.70
   1  -3  -2   10.30    4.60
   1  -3  -2    4.80    4.10
   1  -3  -2   14.70    3.80
   1  -3  -2   10.30    3.40
   1  -3  -2   12.10    4.40
   1  -3  -2   17.40    4.40
  -1   3   2   14.50    5.40
  -1   3   2   10.30    4.30
  -1   3   2   19.70    6.80
  -1   3   2    7.60    3.10
  -1   3   2   17.40    3.80
  -1   3   2   10.30    5.20
   0  -3  -2   54.79    5.50
   0  -3  -2   61.19    7.40
   0  -3  -2   62.19    6.50
   0  -3  -2   54.09    7.30
   0  -3  -2   49.60    8.30
   0   3   2   56.79    7.20
   0   3   2   58.59    9.10
   0   3   2   62.09    9.80
   0   3   2   61.79    6.90
   0   3   2   64.79    7.50
  -1  -3  -2  258.77   16.70
  -1  -3  -2  266.07   14.10
  -1  -3  -2  275.87   14.50
  -1  -3  -2  268.77   14.00
  -1  -3  -2  291.77   15.70
   1   3   2  257.77   15.30
   1   3   2  282.97   15.20
   1   3   2  272.47   17.10
   1   3   2  276.07   14.00
   1   3   2  254.47   13.90
  -2  -3  -2   40.70    9.20
  -2  -3  -2   32.10    5.80
  -2  -3  -2   30.10    5.30
  -2  -3  -2   44.80    8.40
  -2  -3  -2   40.00    6.10
  -2  -3  -2   28.60    7.50
   2   3   2   36.80    7.20
   2   3   2   33.30    7.60
   2   3   2   38.80    4.90
   2   3   2   23.00    4.80
   2   3   2   46.50    8.90
   2   3   2   40.40    8.20
   2   3   2   38.10    6.10
  -3  -3  -2   15.40    4.20
  -3  -3  -2   18.50    5.20
  -3  -3  -2   13.10    5.90
  -3  -3  -2   13.80    3.70
  -3  -3  -2    8.80    5.60
  -3  -3  -2   12.40    5.20
   3   3   2   16.30    6.20
   3   3   2   18.30    5.30
   3   3   2    5.80    4.70
   3   3   2    9.50    5.40
   3   3   2   13.60    3.30
   3   3   2   16.80    4.00
  -4  -3  -2  297.47   15.60
  -4  -3  -2  302.87   21.70
  -4  -3  -2  323.47   19.60
  -4  -3  -2  294.37   21.80
  -4  -3  -2  307.97   15.80
   4   3   2  304.17   21.30
   4   3   2  282.17   20.00
   4   3   2  299.17   16.80
   4   3   2  320.37   13.50
  -5  -3  -2   26.60    8.60
  -5  -3  -2   15.10    7.10
  -5  -3  -2   21.50    5.20
  -5  -3  -2    8.50    7.60
   5   3   2   31.40    8.80
   5   3   2   10.70    7.00
   5   3   2   16.70    7.30
   5   3   2   27.70    8.10
  -6  -3  -2   19.90    5.40
  -6  -3  -2   18.90    5.60
  -6  -3  -2   27.80   11.00
  -6  -3  -2   19.00    9.50
   6   3   2   29.60    9.60
   6   3   2   25.70    8.40
   6   3   2    6.60    7.50
   6   3   2   25.60    8.40
  -7  -3  -2    4.80    4.10
  -7  -3  -2    4.00    3.70
  -7  -3  -2   15.60    9.70
  -7  -3  -2   15.40    8.10
   7   3   2    8.30    7.70
   7   3   2    1.70    5.50
   7   3   2   -2.50    6.80
   7   3   2    7.40    5.20
  -8  -3  -2  122.99   21.90
  -8  -3  -2   71.39    8.80
  -8  -3  -2  140.49   26.10
  -8  -3  -2   75.29   11.40
   8   3   2   62.09   17.80
   8   3   2  100.09   17.10
   8   3   2   47.80   11.60
   8   3   2   99.29   11.70
   8   3   2   82.49   14.80
   9  -4  -2   -3.50    7.40
   9  -4  -2   -1.10    5.20
   9  -4  -2   -0.20    6.80
   9  -4  -2   -8.10    8.20
  -9   4   2    0.20    6.40
  -9   4   2   -0.20    8.20
  -9   4   2   10.70   10.30
  -9   4   2    1.80    8.80
   8  -4  -2    2.30    6.30
   8  -4  -2    6.70    4.70
   8  -4  -2   -0.20    7.10
   8  -4  -2    0.50    7.10
  -8   4   2    7.70    8.50
  -8   4   2   -1.40    4.40
  -8   4   2    7.00    8.00
  -8   4   2    5.80    6.90
  -8   4   2    2.50    6.20
   7  -4  -2   54.69   11.50
   7  -4  -2   52.89    6.10
   7  -4  -2   56.59   14.30
   7  -4  -2   59.79    9.50
   7  -4  -2   45.00   10.90
  -7   4   2   47.00    5.90
  -7   4   2   93.59   18.90
  -7   4   2   56.89   11.60
  -7   4   2   58.99    9.10
  -7   4   2   67.89   14.00
  -7   4   2   52.39   14.70
   6  -4  -2  270.07   22.10
   6  -4  -2  284.67   15.90
   6  -4  -2  292.77   16.10
   6  -4  -2  287.37   21.60
   6  -4  -2  314.67   22.20
   6  -4  -2  314.17   21.20
  -6   4   2  314.47   25.50
  -6   4   2  218.48   23.60
  -6   4   2  289.17   16.40
  -6   4   2  296.97   22.70
  -6   4   2  295.07   24.20
  -6   4   2  271.67   15.50
   5  -4  -2   21.90    8.10
   5  -4  -2   20.40    5.60
   5  -4  -2   18.50    6.50
   5  -4  -2   25.90    8.60
   5  -4  -2   13.70    3.80
   5  -4  -2   10.70    5.90
  -5   4   2    6.90    5.10
  -5   4   2    9.40    6.20
  -5   4   2    9.50    5.70
  -5   4   2   14.50    4.50
  -5   4   2   15.60    5.10
  -5   4   2    9.50    5.80
   4  -4  -2  133.49   10.90
   4  -4  -2  146.29   14.10
   4  -4  -2  140.49   14.10
   4  -4  -2  144.29    9.40
   4  -4  -2  135.59   11.80
   4  -4  -2  134.09   12.90
  -4   4   2  144.39    9.40
  -4   4   2  145.69   14.00
  -4   4   2  126.19   10.90
  -4   4   2  143.59   14.60
  -4   4   2  165.98   14.80
  -4   4   2  141.19   15.90
   3  -4  -2  429.16   24.00
   3  -4  -2  395.06   23.70
   3  -4  -2  427.66   21.10
   3  -4  -2  394.46   21.00
   3  -4  -2  423.16   20.40
   3  -4  -2  408.06   17.60
  -3   4   2  419.56   23.20
  -3   4   2  418.76   24.30
  -3   4   2  455.25   22.20
  -3   4   2  388.16   17.10
  -3   4   2  431.16   26.40
   2  -4  -2  108.39    7.90
   2  -4  -2   96.59   11.00
   2  -4  -2  104.89   10.20
   2  -4  -2  107.79   11.30
   2  -4  -2   97.99    8.20
   2  -4  -2  109.39    8.90
  -2   4   2   82.49   10.40
  -2   4   2  108.29   11.70
  -2   4   2  139.49   12.10
  -2   4   2  110.09    9.70
  -2   4   2  120.69   14.40
  -2   4   2  101.89    7.70
   1  -4  -2 2517.15   81.09
   1  -4  -2 2482.25   84.99
   1  -4  -2 2516.45   79.29
   1  -4  -2 2638.74   81.49
   1  -4  -2 2379.86   79.79
   1  -4  -2 2529.35   84.99
  -1   4   2 2736.13   80.99
  -1   4   2 2452.45   84.89
  -1   4   2 2516.65   85.19
  -1   4   2 2453.35   86.09
  -1   4   2 2617.64   86.09
  -1   4   2 2639.84   81.09
   0  -4  -2   62.39    8.80
   0  -4  -2   75.09    8.10
   0  -4  -2   67.69   11.00
   0  -4  -2   64.69    6.30
   0  -4  -2   66.09    8.00
   0   4   2   76.89   10.00
   0   4   2   90.89   12.40
   0   4   2   67.49    8.10
   0   4   2   71.79   11.00
   0   4   2   70.19    7.80
  -1  -4  -2 1056.09   44.40
  -1  -4  -2 1086.49   40.50
  -1  -4  -2 1105.29   41.70
  -1  -4  -2 1053.09   40.70
  -1  -4  -2 1103.49   40.20
   1   4   2 1123.59   40.40
   1   4   2 1155.18   43.10
   1   4   2 1130.09   42.70
   1   4   2 1124.49   41.00
   1   4   2 1059.09   44.70
  -2  -4  -2  654.53   30.80
  -2  -4  -2  724.53   37.10
  -2  -4  -2  656.93   27.80
  -2  -4  -2  713.23   25.00
  -2  -4  -2  660.13   30.10
  -2  -4  -2  702.13   27.70
   2   4   2  703.63   31.60
   2   4   2  703.43   27.20
   2   4   2  603.54   25.30
   2   4   2  717.53   33.80
   2   4   2  693.43   27.60
   2   4   2  681.03   31.70
   2   4   2  721.33   30.30
  -3  -4  -2   49.30    7.50
  -3  -4  -2   43.30    9.60
  -3  -4  -2   52.59    7.50
  -3  -4  -2   47.60   10.20
  -3  -4  -2   53.89    7.30
   3   4   2   41.20    9.10
   3   4   2   48.60   10.50
   3   4   2   60.69   10.00
   3   4   2   45.80    5.20
   3   4   2   50.59    5.30
   3   4   2   39.70    9.30
  -4  -4  -2    2.60    2.80
  -4  -4  -2    1.10    2.60
  -4  -4  -2    1.00    5.00
  -4  -4  -2   -1.90    3.60
  -4  -4  -2    4.50    5.90
   4   4   2   -0.20    1.80
   4   4   2   -2.80    3.40
   4   4   2   -4.10    3.40
   4   4   2    4.50    5.40
   4   4   2    6.80    3.40
  -5  -4  -2  142.49   21.40
  -5  -4  -2  143.39   14.20
  -5  -4  -2  139.89   22.00
  -5  -4  -2  132.49   10.40
  -5  -4  -2  133.69   10.20
   5   4   2  141.49   16.40
   5   4   2  146.89   16.50
   5   4   2  131.59   12.40
   5   4   2  115.69   20.50
   5   4   2  124.49   14.70
  -6  -4  -2    5.80    3.70
  -6  -4  -2   -8.80    7.50
  -6  -4  -2    5.20    6.80
  -6  -4  -2    7.20    8.20
  -6  -4  -2    6.50    5.00
   6   4   2    8.60    8.10
   6   4   2    7.30    6.50
   6   4   2    0.60    5.70
   6   4   2    6.50    4.30
  -7  -4  -2   -1.90    7.70
  -7  -4  -2    4.10    4.20
  -7  -4  -2    3.90    3.70
  -7  -4  -2   11.10    9.90
   7   4   2   -1.60    5.80
   7   4   2   11.90    6.40
   7   4   2   11.20    9.30
   7   4   2   -0.30    6.00
   9  -5  -2    3.80    5.00
   9  -5  -2    1.10    7.20
   9  -5  -2    7.10    9.70
   9  -5  -2    5.20   13.20
  -9   5   2   -1.00    8.10
  -9   5   2    6.50    9.20
  -9   5   2    4.90    9.50
  -9   5   2   -0.50    6.80
  -9   5   2   10.20    9.60
   8  -5  -2    4.90    7.50
   8  -5  -2    8.70    9.00
   8  -5  -2    1.10    7.10
   8  -5  -2    6.10    4.50
  -8   5   2   10.70    7.50
  -8   5   2    5.80    8.10
  -8   5   2    9.70    5.80
  -8   5   2    0.60    7.10
   7  -5  -2  121.19   14.70
   7  -5  -2   93.59   17.50
   7  -5  -2   90.29    7.70
   7  -5  -2   61.39   12.40
   7  -5  -2   78.79    9.30
  -7   5   2   95.29   10.50
  -7   5   2   81.29   15.90
  -7   5   2   73.49   16.30
  -7   5   2   95.09    8.10
  -7   5   2   78.09   17.60
   6  -5  -2    4.90    3.90
   6  -5  -2    2.90    5.10
   6  -5  -2    1.50    4.80
   6  -5  -2    5.20    5.80
   6  -5  -2    5.70    4.10
   6  -5  -2    7.00    6.50
  -6   5   2    0.60    3.50
  -6   5   2    1.30    5.10
  -6   5   2    8.80    6.00
  -6   5   2   -6.10    3.30
  -6   5   2   -3.80    5.60
  -6   5   2   -1.40    4.50
   5  -5  -2   34.90    9.10
   5  -5  -2   20.70    5.80
   5  -5  -2   28.40    5.20
   5  -5  -2   19.70    7.90
   5  -5  -2   31.30    8.30
   5  -5  -2   54.19   12.40
  -5   5   2   31.80    7.30
  -5   5   2   29.80    5.70
  -5   5   2   29.10    8.50
  -5   5   2   26.70   10.30
  -5   5   2   31.60    8.10
   4  -5  -2    7.90    4.00
   4  -5  -2    6.50    3.50
   4  -5  -2    6.70    5.30
   4  -5  -2    0.80    2.50
   4  -5  -2    3.40    4.30
   4  -5  -2    3.70    4.30
  -4   5   2    2.30    3.80
  -4   5   2    6.80    3.10
  -4   5   2   12.20    5.30
  -4   5   2    8.70    5.80
  -4   5   2   13.80    9.00
  -4   5   2   -1.40    3.30
   3  -5  -2   26.60    8.30
   3  -5  -2   22.90    6.10
   3  -5  -2   25.70    5.30
   3  -5  -2   21.50    6.50
   3  -5  -2   16.80    6.70
   3  -5  -2   31.60    7.00
  -3   5   2   39.20    9.10
  -3   5   2   27.00    7.80
  -3   5   2   30.30    8.60
  -3   5   2   35.70    6.00
  -3   5   2   25.20    7.10
  -3   5   2   30.10   10.80
   2  -5  -2  955.80   36.00
   2  -5  -2  987.60   36.80
   2  -5  -2 1024.60   43.00
   2  -5  -2  976.90   37.90
   2  -5  -2  965.00   40.70
  -2   5   2 1012.10   43.00
  -2   5   2 1024.40   43.40
  -2   5   2  967.40   38.00
  -2   5   2 1013.20   36.60
  -2   5   2 1072.39   42.70
  -2   5   2 1011.70   44.70
   1  -5  -2  634.54   26.90
   1  -5  -2  625.24   30.30
   1  -5  -2  638.14   24.80
   1  -5  -2  642.04   26.90
   1  -5  -2  606.74   22.90
   1  -5  -2  612.24   29.80
   1  -5  -2  635.54   30.20
  -1   5   2  609.84   30.10
  -1   5   2  695.23   32.90
  -1   5   2  646.24   30.30
  -1   5   2  627.44   26.80
  -1   5   2  644.64   31.20
   0  -5  -2 3124.09   99.19
   0  -5  -2 3262.77  102.79
   0  -5  -2 3109.69  107.39
   0  -5  -2 3092.59  103.09
   0  -5  -2 3217.18  104.29
   0   5   2 3149.49  106.69
   0   5   2 3103.29  102.59
   0   5   2 3152.68  103.49
   0   5   2 3231.98  108.09
   0   5   2 3319.77  104.99
  -1  -5  -2   12.80    5.00
  -1  -5  -2   21.10    6.00
  -1  -5  -2   18.20    6.50
  -1  -5  -2   16.50    6.30
  -1  -5  -2   15.30    5.00
   1   5   2   16.10    5.20
   1   5   2   14.30    4.50
   1   5   2   16.30    6.50
   1   5   2   16.30    5.00
   1   5   2   14.40    6.50
  -2  -5  -2    2.30    3.00
  -2  -5  -2   -0.60    2.60
  -2  -5  -2    2.00    2.10
  -2  -5  -2    4.10    4.20
  -2  -5  -2   -4.70    3.80
  -2  -5  -2    1.10    4.20
   2   5   2    3.60    2.80
   2   5   2    3.20    4.20
   2   5   2    3.00    4.40
   2   5   2    3.60    2.90
   2   5   2    3.40    2.40
   2   5   2    0.40    2.70
   2   5   2    1.80    3.70
  -3  -5  -2   21.50    5.10
  -3  -5  -2   22.50    5.40
  -3  -5  -2   26.80    8.50
  -3  -5  -2   20.60    7.90
  -3  -5  -2   25.80    5.80
  -3  -5  -2   14.70    7.00
   3   5   2   22.50    6.90
   3   5   2   20.80    4.50
   3   5   2    8.80    6.30
   3   5   2   25.40    5.00
   3   5   2   23.00    7.70
  -4  -5  -2   18.80    6.50
  -4  -5  -2   17.80    7.10
  -4  -5  -2   22.40    5.60
  -4  -5  -2   19.30    8.80
  -4  -5  -2   15.60    4.10
   4   5   2   25.90    7.50
   4   5   2   26.10    9.20
   4   5   2   16.40    6.80
   4   5   2   20.90    7.40
  -5  -5  -2    2.80    8.10
  -5  -5  -2    5.10    5.40
  -5  -5  -2    7.20    3.60
  -5  -5  -2    8.30    4.00
  -5  -5  -2   13.60    8.40
   5   5   2    6.00    7.00
   5   5   2    5.20    6.20
   5   5   2    9.80    5.90
   5   5   2    4.50    6.60
   5   5   2   -1.00    5.60
  -6  -5  -2  100.79   16.50
  -6  -5  -2   80.99    8.10
  -6  -5  -2  109.09   19.60
  -6  -5  -2   82.49    8.70
  -6  -5  -2   88.19   18.70
   6   5   2   87.59   14.10
   6   5   2  127.19   19.80
   6   5   2   90.69   16.40
   6   5   2   75.29   15.50
  -7  -5  -2   84.99   16.50
  -7  -5  -2  103.59   20.50
  -7  -5  -2  103.29    8.10
   7   5   2  114.89   18.70
   7   5   2  123.79   20.00
   7   5   2  137.79   22.30
   9  -6  -2   12.50   10.90
   9  -6  -2   11.10    7.70
   9  -6  -2    6.90    5.70
   9  -6  -2    5.30    9.40
  -9   6   2    3.90    8.00
  -9   6   2   10.80   10.00
  -9   6   2    1.20    7.90
  -9   6   2   -2.00    7.40
  -9   6   2  -11.30    8.70
   8  -6  -2   18.70   11.30
   8  -6  -2   11.00    7.50
   8  -6  -2    1.80    4.50
   8  -6  -2    7.20    6.60
  -8   6   2    5.70    6.30
  -8   6   2    3.90    8.40
  -8   6   2    4.60    7.30
  -8   6   2   -0.10    7.40
   7  -6  -2  115.19   18.50
   7  -6  -2  117.99   20.30
   7  -6  -2  124.09   15.30
   7  -6  -2  113.09   10.70
   7  -6  -2   99.79    9.40
  -7   6   2   75.29   18.40
  -7   6   2  131.49   20.60
  -7   6   2  114.59   11.20
  -7   6   2  126.79   20.60
  -7   6   2  127.89   10.30
  -7   6   2  126.89   22.00
   6  -6  -2   49.20   11.00
   6  -6  -2   73.69   14.70
   6  -6  -2   46.90   11.10
   6  -6  -2   48.00    8.50
   6  -6  -2   54.69    8.00
   6  -6  -2   48.60   10.90
  -6   6   2   71.89   10.20
  -6   6   2   57.69   14.00
  -6   6   2   53.29   15.20
  -6   6   2   53.19    9.10
  -6   6   2   66.59   15.70
  -6   6   2   41.10    9.90
   5  -6  -2    7.30    5.80
   5  -6  -2   15.70    7.70
   5  -6  -2   20.10    5.30
   5  -6  -2   19.30    6.30
   5  -6  -2    9.90    6.40
   5  -6  -2   25.00    8.10
  -5   6   2   22.80    5.80
  -5   6   2    7.90    6.70
  -5   6   2   14.60    9.30
  -5   6   2   14.60    5.50
  -5   6   2    6.70    6.30
  -5   6   2   27.60    9.50
   4  -6  -2  431.16   23.50
   4  -6  -2  433.16   23.30
   4  -6  -2  420.26   27.10
   4  -6  -2  434.56   23.60
   4  -6  -2  410.56   20.10
   4  -6  -2  413.86   27.40
  -4   6   2  433.16   26.60
  -4   6   2  397.06   19.70
  -4   6   2  439.26   28.10
  -4   6   2  435.16   24.20
  -4   6   2  455.45   28.70
   3  -6  -2  395.86   20.80
   3  -6  -2  366.16   19.10
   3  -6  -2  345.37   23.60
   3  -6  -2  336.77   17.90
   3  -6  -2  377.96   25.00
   3  -6  -2  348.07   21.40
  -3   6   2  342.27   17.60
  -3   6   2  383.66   27.00
  -3   6   2  374.86   24.80
  -3   6   2  366.66   22.50
  -3   6   2  368.46   21.70
   2  -6  -2  227.88   17.70
   2  -6  -2  219.68   12.70
   2  -6  -2  244.88   18.50
   2  -6  -2  246.18   15.40
   2  -6  -2  211.38   13.90
  -2   6   2  225.58   13.90
  -2   6   2  222.08   20.10
  -2   6   2  226.18   18.50
  -2   6   2  229.78   18.20
  -2   6   2  231.28   14.60
  -2   6   2  225.68   19.90
   1  -6  -2   -3.60    2.50
   1  -6  -2    3.70    4.10
   1  -6  -2    5.20    2.90
   1  -6  -2   -2.00    2.90
   1  -6  -2    0.90    1.80
   1  -6  -2    0.40    4.30
   1  -6  -2   -4.60    2.60
  -1   6   2   -1.20    3.40
  -1   6   2    4.00    3.90
  -1   6   2    3.30    2.40
  -1   6   2   -5.90    5.80
  -1   6   2    2.10    4.90
  -1   6   2    6.10    4.20
   0  -6  -2  181.28   11.70
   0  -6  -2  171.28   14.20
   0  -6  -2  185.08   14.60
   0  -6  -2  164.68   15.70
   0  -6  -2  203.08   14.70
   0   6   2  178.08   15.90
   0   6   2  191.98   17.90
   0   6   2  175.08   13.80
   0   6   2  188.48   16.80
   0   6   2  180.78   14.80
  -1  -6  -2    3.60    5.00
  -1  -6  -2    3.10    5.20
  -1  -6  -2    8.00    4.30
  -1  -6  -2    3.50    3.30
  -1  -6  -2    8.10    4.60
   1   6   2   11.90    5.00
   1   6   2   11.70    4.20
   1   6   2    1.10    5.00
   1   6   2    0.30    4.70
   1   6   2    5.00    4.40
  -2  -6  -2   68.19    8.60
  -2  -6  -2   78.99    8.60
  -2  -6  -2   66.89   12.50
  -2  -6  -2   76.99   12.00
  -2  -6  -2   84.99   14.10
   2   6   2   82.19    8.70
   2   6   2   73.49    5.70
   2   6   2   78.39    8.10
   2   6   2   84.19   12.60
   2   6   2   82.69   13.00
   2   6   2   68.79   11.40
   2   6   2   82.59   15.00
  -3  -6  -2   11.80    4.70
  -3  -6  -2   15.10    4.30
  -3  -6  -2    9.70    7.30
  -3  -6  -2   11.10    6.00
  -3  -6  -2   11.70    4.80
   3   6   2   11.50    7.40
   3   6   2   -0.10    4.90
   3   6   2   12.60    5.10
   3   6   2   11.30    3.80
   3   6   2    4.90    5.60
   3   6   2    5.20    4.80
  -4  -6  -2    6.30    3.90
  -4  -6  -2   -8.70    5.70
  -4  -6  -2   10.70    4.60
  -4  -6  -2    5.60    6.30
  -4  -6  -2    4.50    3.50
   4   6   2    1.20    5.20
   4   6   2    8.20    8.10
   4   6   2   10.30    6.20
   4   6   2    5.40    5.30
  -5  -6  -2   17.80   10.30
  -5  -6  -2   31.70    6.20
  -5  -6  -2   16.80    9.50
  -5  -6  -2   27.00    7.40
  -5  -6  -2   24.10    7.90
   5   6   2   26.10   10.70
   5   6   2   23.60   11.70
  -6  -6  -2   67.39   16.50
  -6  -6  -2   77.69    8.00
  -6  -6  -2   81.99    8.00
  -6  -6  -2   80.69   13.20
  -6  -6  -2   62.09   16.40
   6   6   2  104.69   19.30
   6   6   2   84.99   17.00
   6   6   2   97.99   16.00
   6   6   2   62.29   14.60
  -7  -6  -2    8.40    8.30
  -7  -6  -2   12.30   11.40
  -7  -6  -2   18.50   11.90
   7   6   2   13.60    8.30
   7   6   2   14.10   10.00
   7   6   2    7.30    9.40
   9  -7  -2    7.60    5.50
   9  -7  -2   11.70    9.80
   9  -7  -2   20.50   11.80
   9  -7  -2   13.50   12.80
  -9   7   2    7.00   10.10
  -9   7   2   15.20   11.90
  -9   7   2    7.90    9.40
   8  -7  -2   30.00    6.80
   8  -7  -2   46.10   12.70
   8  -7  -2   25.70   10.50
   8  -7  -2   24.70    4.90
   8  -7  -2   40.90   11.50
  -8   7   2   27.40    8.30
  -8   7   2   19.90    9.80
  -8   7   2   15.00    9.40
  -8   7   2   28.70   13.70
  -8   7   2   32.90    5.30
   7  -7  -2    6.70    5.80
   7  -7  -2    8.50    7.90
   7  -7  -2    3.10    6.20
   7  -7  -2   11.30    5.40
   7  -7  -2   11.20    5.20
  -7   7   2   18.20   10.20
  -7   7   2    9.00    4.80
  -7   7   2   -0.50    5.50
  -7   7   2    7.80    7.90
  -7   7   2    1.80    5.30
  -7   7   2    8.90    9.90
   6  -7  -2   45.30   11.20
   6  -7  -2   78.69   15.30
   6  -7  -2   55.89   19.30
   6  -7  -2   68.29   14.80
   6  -7  -2   50.49    9.30
   6  -7  -2   53.29    7.90
  -6   7   2   44.10    9.50
  -6   7   2   47.80   12.40
  -6   7   2   42.20   11.00
  -6   7   2   42.00   14.10
  -6   7   2   43.80    7.80
  -6   7   2   45.70   14.50
   5  -7  -2    6.50    6.30
   5  -7  -2    6.60    4.40
   5  -7  -2   11.60    5.60
   5  -7  -2   -2.80    4.70
   5  -7  -2   10.10    6.10
  -5   7   2    8.60    7.00
  -5   7   2   13.50    6.20
  -5   7   2    4.00    5.60
  -5   7   2    1.40    9.10
  -5   7   2   13.50    8.00
   4  -7  -2   48.20    9.20
   4  -7  -2   74.09   14.90
   4  -7  -2   49.80   10.00
   4  -7  -2   44.80   11.00
   4  -7  -2   60.69    9.00
   4  -7  -2   56.59   11.10
  -4   7   2   41.60   10.30
  -4   7   2   72.09   14.70
  -4   7   2   52.79   11.40
  -4   7   2   57.39    8.30
  -4   7   2   45.50   10.10
  -4   7   2   64.89   16.30
   3  -7  -2  555.44   32.60
   3  -7  -2  588.14   33.00
   3  -7  -2  535.05   29.40
   3  -7  -2  567.24   26.10
   3  -7  -2  589.24   31.20
   3  -7  -2  540.15   25.30
  -3   7   2  555.04   28.40
  -3   7   2  528.65   25.20
  -3   7   2  545.55   32.20
  -3   7   2  553.44   32.60
  -3   7   2  599.04   36.20
  -3   7   2  589.74   31.10
   2  -7  -2  362.96   20.80
   2  -7  -2  354.36   23.50
   2  -7  -2  370.06   23.60
   2  -7  -2  355.46   17.60
  -2   7   2  338.47   23.60
  -2   7   2  366.76   19.20
  -2   7   2  337.27   19.30
  -2   7   2  335.87   23.60
  -2   7   2  331.57   25.20
  -2   7   2  271.07   27.40
   1  -7  -2  155.28   13.00
   1  -7  -2  170.68   15.20
   1  -7  -2  152.38   13.20
   1  -7  -2  139.99   10.20
   1  -7  -2  171.18   15.60
   1  -7  -2  158.98   15.80
   1  -7  -2  161.88    8.40
  -1   7   2  157.48   15.30
  -1   7   2  178.28   10.20
  -1   7   2  170.78   15.20
  -1   7   2  158.18   16.30
  -1   7   2  183.88   18.20
  -1   7   2  157.48   12.80
   0  -7  -2   14.50   10.30
   0  -7  -2   13.00    5.00
   0  -7  -2   14.00    4.70
   0  -7  -2   19.80    7.40
   0  -7  -2   28.80    7.40
   0   7   2   20.00    6.50
   0   7   2   20.80    6.30
   0   7   2   30.10    9.10
   0   7   2   23.80    7.60
   0   7   2   18.70    7.90
  -1  -7  -2    8.80    5.10
  -1  -7  -2   14.10    6.90
  -1  -7  -2   10.00    4.90
  -1  -7  -2   14.60    7.80
  -1  -7  -2    7.20    4.80
   1   7   2    1.70    5.20
   1   7   2    3.30    4.90
   1   7   2    6.10    5.40
   1   7   2    1.70    3.60
   1   7   2    2.70    3.50
  -2  -7  -2   36.40   10.60
  -2  -7  -2   24.40    9.80
  -2  -7  -2   48.90    8.60
  -2  -7  -2   22.70    7.40
  -2  -7  -2   24.20    7.50
   2   7   2   62.39   12.50
   2   7   2   39.90   11.80
   2   7   2   31.10    6.90
   2   7   2   36.90    7.40
   2   7   2   46.80   10.10
  -3  -7  -2   17.20    5.20
  -3  -7  -2   14.50    8.20
  -3  -7  -2   30.90    8.90
  -3  -7  -2   20.10    6.00
   3   7   2   16.50    4.60
   3   7   2   14.50    7.30
   3   7   2   19.50    5.00
   3   7   2   24.90    9.70
   3   7   2   32.50   10.70
  -4  -7  -2   86.59    8.50
  -4  -7  -2   82.29    9.60
  -4  -7  -2  131.09   19.90
  -4  -7  -2   95.19    9.50
  -4  -7  -2  118.39   20.30
   4   7   2   88.99   17.60
   4   7   2   80.79   14.70
   4   7   2   71.39   15.20
   4   7   2  148.49   21.10
  -5  -7  -2   71.79   15.70
  -5  -7  -2   73.29    8.00
  -5  -7  -2   73.89    8.40
  -5  -7  -2   82.79   12.10
  -5  -7  -2   69.99   16.80
   5   7   2   70.79   17.00
   5   7   2   52.59   15.60
   5   7   2   65.79   13.30
   5   7   2   47.50   12.60
  -6  -7  -2   71.59   19.80
  -6  -7  -2   73.59    7.20
  -6  -7  -2   57.89   16.40
  -6  -7  -2   75.99    7.50
  -6  -7  -2   84.39   12.70
   6   7   2   96.19   19.30
   6   7   2   95.49   17.30
   8  -8  -2   41.80   12.30
   8  -8  -2   77.79   16.50
   8  -8  -2   62.39   15.60
   8  -8  -2   38.70    8.00
  -8   8   2   57.29   10.90
  -8   8   2   47.50   15.90
  -8   8   2   49.80   16.70
  -8   8   2   36.60   14.00
  -8   8   2   49.20    8.00
   7  -8  -2    1.40    4.70
   7  -8  -2    5.50    7.70
   7  -8  -2    8.40    5.60
   7  -8  -2   -7.70    4.90
   7  -8  -2   14.50    8.20
  -7   8   2    3.40    8.30
  -7   8   2   -7.20    4.50
  -7   8   2   -2.30    6.30
  -7   8   2    4.30    9.30
  -7   8   2    0.30    6.00
  -7   8   2   19.30    9.50
   6  -8  -2   42.40   11.40
   6  -8  -2   19.40    8.50
   6  -8  -2   29.50   15.10
   6  -8  -2   35.50    7.80
   6  -8  -2   47.20    9.60
   6  -8  -2   42.50   10.50
  -6   8   2   26.70    9.20
  -6   8   2   53.39   14.50
  -6   8   2   36.00    8.00
  -6   8   2   29.40    7.90
  -6   8   2   41.40   12.70
  -6   8   2   23.20   11.60
   5  -8  -2  214.38   17.50
   5  -8  -2  225.78   22.00
   5  -8  -2  214.68   17.80
   5  -8  -2  226.98   15.60
   5  -8  -2  228.88   22.30
   5  -8  -2  192.38   17.00
  -5   8   2  216.28   18.10
  -5   8   2  191.58   14.50
  -5   8   2  191.78   24.10
  -5   8   2  235.48   23.00
  -5   8   2  195.88   21.50
  -5   8   2  196.48   20.30
   4  -8  -2   18.20    8.80
   4  -8  -2   25.90    8.20
   4  -8  -2   33.50    8.70
   4  -8  -2   22.10    8.60
   4  -8  -2   21.80    6.60
  -4   8   2   29.10    9.20
  -4   8   2   28.40    9.70
  -4   8   2   20.90    6.30
  -4   8   2   21.30    9.50
  -4   8   2   27.90    9.70
  -4   8   2   26.70   13.10
   3  -8  -2  137.29   13.30
   3  -8  -2  139.69   14.90
   3  -8  -2  123.19   10.80
   3  -8  -2  129.19   15.30
   3  -8  -2  138.69   12.40
   3  -8  -2  138.59   16.30
  -3   8   2  154.98   16.50
  -3   8   2  134.89   16.50
  -3   8   2  164.48   20.90
  -3   8   2  130.89   12.30
  -3   8   2  150.58   16.50
  -3   8   2  131.29   11.70
   2  -8  -2  354.16   24.80
   2  -8  -2  327.17   23.50
   2  -8  -2  329.67   20.40
   2  -8  -2  316.87   23.60
   2  -8  -2  322.97   19.70
   2  -8  -2  343.07   17.60
  -2   8   2  336.37   18.50
  -2   8   2  296.77   23.30
  -2   8   2  342.17   26.80
  -2   8   2  322.07   24.10
  -2   8   2  289.27   22.60
  -2   8   2  349.07   20.30
   1  -8  -2   58.59    6.60
   1  -8  -2   53.89   10.50
   1  -8  -2   52.29    4.40
   1  -8  -2   50.49   11.30
   1  -8  -2   82.89   13.30
   1  -8  -2   65.59   12.40
   1  -8  -2   60.69   11.10
  -1   8   2   48.70   10.50
  -1   8   2   64.79    6.50
  -1   8   2   66.59   14.20
  -1   8   2   67.19   12.10
  -1   8   2   87.39   17.10
  -1   8   2   61.69   10.50
   0  -8  -2  339.87   21.90
   0  -8  -2  339.07   24.60
   0  -8  -2  300.07   21.10
   0  -8  -2  335.07   21.40
   0  -8  -2  283.27   17.10
   0   8   2  314.47   20.60
   0   8   2  309.97   21.10
   0   8   2  306.97   24.60
   0   8   2  283.07   20.80
   0   8   2  307.97   24.40
  -1  -8  -2    5.00    4.00
  -1  -8  -2   13.30    7.20
  -1  -8  -2    7.20    6.60
  -1  -8  -2    2.00    3.70
  -1  -8  -2    4.00    3.50
   1   8   2   11.90    6.40
   1   8   2    5.00    6.10
   1   8   2   -1.60    5.90
   1   8   2    6.60    4.10
   1   8   2   11.20    5.50
  -2  -8  -2   15.60    5.40
  -2  -8  -2   18.90    6.60
  -2  -8  -2   35.10   11.50
  -2  -8  -2   12.10    8.30
   2   8   2   19.90    5.80
   2   8   2   24.90   10.70
   2   8   2   37.00   11.40
  -3  -8  -2    9.00    8.10
  -3  -8  -2   23.30    8.20
  -3  -8  -2   12.20    5.10
  -3  -8  -2    7.40    4.20
   3   8   2    6.00    6.60
   3   8   2   23.80    9.20
   3   8   2    6.80    6.70
   3   8   2    4.10    3.90
   3   8   2   10.80    4.10
  -4  -8  -2    2.60    7.70
  -4  -8  -2    7.70    4.40
  -4  -8  -2    6.90    5.00
  -4  -8  -2    7.40    4.10
   4   8   2    9.60    8.30
   4   8   2   -0.70    5.80
   4   8   2    8.80    7.70
  -5  -8  -2   -7.00    6.80
  -5  -8  -2   -0.40    3.10
  -5  -8  -2   13.70    7.80
  -5  -8  -2    2.00    3.40
   5   8   2    5.70    6.50
   5   8   2    3.30    7.40
   5   8   2   10.90    7.90
  -6  -8  -2   41.80    5.40
  -6  -8  -2   40.00   14.90
  -6  -8  -2   44.80   16.60
   6   8   2   39.70   13.20
   6   8   2   35.90   11.40
   6   8   2   38.10   13.80
   8  -9  -2    3.90    7.80
   8  -9  -2    4.50    8.00
   8  -9  -2   -4.60    4.80
   8  -9  -2   12.40    8.50
  -8   9   2   17.40   13.20
  -8   9   2    0.00    5.30
  -8   9   2   10.10    7.50
  -8   9   2    7.10    9.70
  -8   9   2   -7.70    5.90
   7  -9  -2  107.39   16.70
   7  -9  -2   92.09   11.00
   7  -9  -2   94.79   12.10
   7  -9  -2  101.89   17.20
   7  -9  -2  108.69   17.60
  -7   9   2  106.29   19.70
  -7   9   2  122.89   24.90
  -7   9   2  100.99   20.20
  -7   9   2  126.09   13.80
  -7   9   2   91.99   22.10
   6  -9  -2   30.20   12.00
   6  -9  -2   24.70    9.10
   6  -9  -2   44.40   13.20
   6  -9  -2   43.10    8.60
   6  -9  -2   48.70   10.80
   6  -9  -2   37.30   10.00
  -6   9   2   49.20   14.40
  -6   9   2   38.90    8.80
  -6   9   2   17.30    9.50
  -6   9   2   45.10   15.70
  -6   9   2   48.30   14.10
  -6   9   2   23.80    8.40
   5  -9  -2    9.10    6.70
   5  -9  -2    7.90    5.70
   5  -9  -2    8.20    7.50
   5  -9  -2   12.00    5.60
   5  -9  -2   12.90    8.20
   5  -9  -2   13.70    5.80
  -5   9   2    9.80   12.10
  -5   9   2   11.20    9.90
  -5   9   2    4.00    6.20
  -5   9   2   10.80    5.60
  -5   9   2    6.00    7.70
  -5   9   2    2.00    5.80
   4  -9  -2   73.09   11.00
   4  -9  -2   48.40   11.80
   4  -9  -2   68.99   14.20
   4  -9  -2   48.80    9.00
   4  -9  -2   65.79   13.00
  -4   9   2   56.79   14.50
  -4   9   2   77.99   11.80
  -4   9   2   53.59   11.80
  -4   9   2   60.19   17.00
  -4   9   2   74.69   15.10
  -4   9   2   65.39   18.50
   3  -9  -2   27.50    9.70
   3  -9  -2   23.30    7.20
   3  -9  -2   16.90    8.70
   3  -9  -2   22.60    6.20
   3  -9  -2   17.50    7.70
   3  -9  -2   26.10    9.00
  -3   9   2   32.20   11.40
  -3   9   2   24.00    7.20
  -3   9   2   23.50    6.60
  -3   9   2   22.30    8.90
  -3   9   2   33.70   10.60
  -3   9   2   40.70   15.20
   2  -9  -2  251.77   15.10
   2  -9  -2  239.78   21.30
   2  -9  -2  228.58   20.70
   2  -9  -2  265.77   22.10
   2  -9  -2  244.28   18.50
   2  -9  -2  205.88   17.20
  -2   9   2  240.48   22.00
  -2   9   2  223.18   20.50
  -2   9   2  248.48   15.60
  -2   9   2  233.78   24.10
  -2   9   2  269.77   22.30
  -2   9   2  261.47   18.30
   1  -9  -2   72.39   13.50
   1  -9  -2   74.99   12.20
   1  -9  -2   30.60    9.60
   1  -9  -2   59.39    8.80
   1  -9  -2   50.39   12.20
   1  -9  -2   37.60    3.80
   1  -9  -2   38.10   10.40
  -1   9   2   42.90   10.30
  -1   9   2   52.69    6.80
  -1   9   2   44.90   12.70
  -1   9   2   49.20   15.40
  -1   9   2   50.79   11.50
  -1   9   2   67.49   12.50
   0  -9  -2    0.20    5.10
   0  -9  -2    3.10    3.70
   0  -9  -2   -4.80    4.60
   0  -9  -2    3.20    4.50
   0  -9  -2    0.60    5.20
   0   9   2   -4.70    4.90
   0   9   2    9.00    6.30
   0   9   2    6.80    5.10
   0   9   2    9.70    7.30
   0   9   2    6.80    4.90
  -1  -9  -2  149.59   14.80
  -1  -9  -2  135.19   14.40
  -1  -9  -2  151.08   23.70
  -1  -9  -2  142.99   13.40
  -1  -9  -2  154.38   16.50
   1   9   2  155.68   18.70
   1   9   2  168.98   24.90
   1   9   2  147.39   14.40
   1   9   2  117.39   13.30
  -2  -9  -2   25.40    7.40
  -2  -9  -2   32.50    9.00
  -2  -9  -2   17.50    9.90
  -2  -9  -2   22.30    9.30
  -2  -9  -2   18.30    6.60
   2   9   2   18.10    5.90
   2   9   2   21.00    6.70
   2   9   2   29.60   11.30
   2   9   2   17.00   10.10
  -3  -9  -2   37.10    8.00
  -3  -9  -2   67.29   15.30
  -3  -9  -2   34.80    8.30
  -3  -9  -2   63.49   13.60
   3   9   2   56.19   14.70
   3   9   2   47.30    7.80
   3   9   2   36.80   11.20
   3   9   2   47.40   12.60
  -4  -9  -2  323.77   25.70
  -4  -9  -2  264.87   17.50
  -4  -9  -2  264.27   18.30
  -4  -9  -2  262.47   26.10
   4   9   2  275.67   14.30
   4   9   2  297.27   25.00
   4   9   2  287.87   28.30
   4   9   2  298.17   26.20
  -5  -9  -2    8.00    4.60
  -5  -9  -2   10.90    4.50
  -5  -9  -2   20.60    9.90
   5   9   2   24.50    9.70
   5   9   2    5.80    8.20
   5   9   2   22.60   10.20
   8 -10  -2   57.89   16.40
   8 -10  -2   50.99   13.20
   8 -10  -2   41.40    8.60
  -8  10   2   51.39   15.30
  -8  10   2   34.30   10.20
  -8  10   2   49.30   16.70
  -8  10   2   52.49   12.70
   7 -10  -2   18.50    6.90
   7 -10  -2   12.20    8.10
   7 -10  -2   27.80   12.70
   7 -10  -2   11.00    7.60
   7 -10  -2   16.70    8.20
  -7  10   2   16.40   14.80
  -7  10   2   31.40   11.20
  -7  10   2   10.40   10.00
  -7  10   2   53.69   17.50
  -7  10   2    5.40    7.70
  -7  10   2   23.00    7.90
   6 -10  -2   -0.70    9.10
   6 -10  -2    7.30    6.90
   6 -10  -2    6.30    4.70
   6 -10  -2    9.80    6.80
   6 -10  -2   -9.90    4.50
   6 -10  -2   12.60    8.70
  -6  10   2   -0.60    6.90
  -6  10   2   11.40    5.70
  -6  10   2    2.00    5.30
  -6  10   2   15.10    7.00
  -6  10   2    2.20    8.80
  -6  10   2    2.10   10.50
   5 -10  -2    9.60    5.70
   5 -10  -2    5.50    6.70
   5 -10  -2   15.80    7.90
   5 -10  -2    8.80    5.00
   5 -10  -2   11.10    9.10
   5 -10  -2   30.20   12.10
  -5  10   2   -3.60   11.00
  -5  10   2   -5.90    7.90
  -5  10   2   12.10    6.50
  -5  10   2    5.10    5.30
  -5  10   2   13.30   10.10
  -5  10   2   15.70   10.20
   4 -10  -2   25.10    8.00
   4 -10  -2   54.39   12.60
   4 -10  -2   37.70   10.80
   4 -10  -2   37.00   10.50
   4 -10  -2   19.10    6.40
   4 -10  -2   19.30    8.60
  -4  10   2   40.20    9.70
  -4  10   2   40.20   18.00
  -4  10   2   52.59   16.20
  -4  10   2   34.40   11.00
  -4  10   2   18.80    8.70
   3 -10  -2   34.80   10.60
   3 -10  -2   37.90    9.10
   3 -10  -2   42.10   11.10
   3 -10  -2   22.60    8.60
   3 -10  -2   47.40    8.70
   3 -10  -2   26.70    9.70
  -3  10   2   24.00    9.50
  -3  10   2   72.49   20.10
  -3  10   2   32.50    7.30
  -3  10   2   14.30    6.60
  -3  10   2   37.60   10.80
  -3  10   2   41.40    9.60
   2 -10  -2   22.10    5.20
   2 -10  -2   44.20   12.80
   2 -10  -2   41.00   10.00
   2 -10  -2   36.40   11.20
   2 -10  -2   25.40    8.50
   2 -10  -2   24.00    8.80
  -2  10   2   32.50    6.80
  -2  10   2   45.20   10.00
  -2  10   2   51.89   11.80
  -2  10   2   21.50   12.10
  -2  10   2   25.30    8.20
  -2  10   2   40.00   12.90
   1 -10  -2   48.20   11.40
   1 -10  -2   40.40   10.80
   1 -10  -2   50.49   11.80
   1 -10  -2   37.10   13.90
   1 -10  -2   56.19   13.10
   1 -10  -2   50.09    8.70
  -1  10   2   51.19   15.50
  -1  10   2   47.70   13.90
  -1  10   2   40.60   10.10
  -1  10   2   35.80   10.10
  -1  10   2   31.90    9.70
   0 -10  -2  261.97   21.00
   0 -10  -2  186.28   20.20
   0 -10  -2  181.88   21.30
   0 -10  -2  250.87   21.00
   0 -10  -2  225.68   15.80
   0 -10  -2  279.57   21.20
   0  10   2  277.77   21.50
   0  10   2  238.68   19.90
   0  10   2  287.27   21.40
   0  10   2  254.97   25.20
   0  10   2  255.87   24.50
  -1 -10  -2    2.80    7.40
  -1 -10  -2   -1.20    6.80
  -1 -10  -2    6.60    5.10
  -1 -10  -2   -2.40    4.80
   1  10   2    4.90    5.00
   1  10   2    9.70    8.50
   1  10   2   -3.60    5.80
   1  10   2    2.30    4.90
  -2 -10  -2  329.97   26.80
  -2 -10  -2  317.87   23.30
  -2 -10  -2  342.97   23.30
  -2 -10  -2  332.97   22.70
   2  10   2  349.37   28.70
  -3 -10  -2    8.20    8.60
  -3 -10  -2    2.60    4.60
  -3 -10  -2   -2.60    3.80
  -3 -10  -2   -7.20    5.00
   3  10   2   -2.00    6.00
   3  10   2    3.30    3.50
   3  10   2    3.20    9.20
   3  10   2    1.40    6.50
  -4 -10  -2  225.38   16.50
  -4 -10  -2  276.97   27.00
  -4 -10  -2  237.58   18.20
  -4 -10  -2  213.58   22.40
   4  10   2  242.78   27.40
   4  10   2  208.88   22.90
   4  10   2  234.08   23.50
  -5 -10  -2   17.80   11.10
  -5 -10  -2    8.60    4.80
  -5 -10  -2    3.20    9.00
  -5 -10  -2   20.00    5.50
   5  10   2    7.00    8.30
   5  10   2   10.90    9.50
   5  10   2    7.50   11.00
   8 -11  -2   25.30    8.10
   8 -11  -2   17.10   10.10
   8 -11  -2   33.60   14.20
  -8  11   2    8.40    8.10
  -8  11   2   24.70   20.40
  -8  11   2   18.40   13.10
  -8  11   2    0.80   14.10
  -8  11   2    4.20    9.50
   7 -11  -2   63.39   18.20
   7 -11  -2   44.10   12.40
   7 -11  -2   41.00   11.40
   7 -11  -2   42.80   12.80
   7 -11  -2   45.10    9.30
  -7  11   2   83.09   22.60
  -7  11   2   36.20   17.70
  -7  11   2   74.79   13.50
  -7  11   2   54.29   21.00
  -7  11   2   43.10   11.30
  -7  11   2   70.79   18.00
   6 -11  -2   -5.30    5.00
   6 -11  -2   -6.80    8.40
   6 -11  -2   -3.90    6.20
   6 -11  -2   -0.70    6.40
   6 -11  -2    5.40    8.10
   6 -11  -2   -7.30    4.10
  -6  11   2    3.40   10.10
  -6  11   2   -4.80    8.20
  -6  11   2    5.20    7.30
  -6  11   2   -6.00    5.90
  -6  11   2   15.00    9.40
  -6  11   2   23.40   13.60
   5 -11  -2  183.88   16.20
   5 -11  -2  159.48   24.70
   5 -11  -2  145.49   17.00
   5 -11  -2  151.98   17.20
   5 -11  -2  107.29   20.50
   5 -11  -2  158.98   14.90
  -5  11   2  173.88   27.30
  -5  11   2  173.98   19.10
  -5  11   2  178.38   30.20
  -5  11   2  160.88   20.60
  -5  11   2  191.38   17.20
  -5  11   2  146.89   22.50
   4 -11  -2   84.29   12.00
   4 -11  -2   78.89   17.20
   4 -11  -2   54.49   12.10
   4 -11  -2   83.69   13.70
  -4  11   2   96.39   24.20
  -4  11   2   94.39   13.90
  -4  11   2  100.49   19.80
  -4  11   2   70.59   17.10
  -4  11   2   87.99   15.00
   3 -11  -2    5.50    5.90
   3 -11  -2   -1.80    3.90
   3 -11  -2  -14.60    5.00
   3 -11  -2   -5.40    5.40
   3 -11  -2    4.80    4.20
   3 -11  -2   -5.60    4.70
  -3  11   2    0.90    5.70
  -3  11   2   -0.50    7.50
  -3  11   2    1.10    6.10
  -3  11   2   -5.10    7.20
  -3  11   2    3.90    4.70
  -3  11   2   15.60   13.80
   2 -11  -2   72.69    8.60
   2 -11  -2   87.89   17.20
   2 -11  -2   74.79   16.20
   2 -11  -2   99.79   16.00
   2 -11  -2  101.49   16.80
   2 -11  -2   88.09   17.40
  -2  11   2   98.69   19.10
  -2  11   2   68.09   13.00
  -2  11   2   83.09   18.10
  -2  11   2   94.69    9.40
  -2  11   2   78.39   20.40
   1 -11  -2    1.90    7.50
   1 -11  -2   10.70    7.40
   1 -11  -2   14.00    5.10
   1 -11  -2   -2.90    6.30
   1 -11  -2   16.70    7.60
   1 -11  -2    9.40    7.00
  -1  11   2   11.30    7.10
  -1  11   2    7.90    5.80
  -1  11   2    9.80    9.30
  -1  11   2    0.00    9.30
  -1  11   2   14.00    5.90
   0 -11  -2    0.70    5.60
   0 -11  -2    0.50    4.40
   0 -11  -2    5.30    7.00
   0 -11  -2   -0.90    5.80
   0  11   2    4.30    8.80
   0  11   2   -2.30    5.80
   0  11   2    0.30    8.40
   0  11   2    2.80    5.10
  -1 -11  -2   55.99   13.70
  -1 -11  -2   56.59   11.10
  -1 -11  -2   55.69   12.60
  -1 -11  -2   52.39   10.90
   1  11   2   64.59   16.40
   1  11   2   75.49   13.20
   1  11   2   93.39   20.70
  -2 -11  -2    4.30    5.20
  -2 -11  -2   16.60    9.30
  -2 -11  -2    7.20    5.20
  -2 -11  -2    7.60    5.70
   2  11   2   22.00   13.50
   2  11   2    1.30    5.70
   2  11   2    5.60    7.70
  -3 -11  -2   29.60   10.50
  -3 -11  -2    6.60    8.80
  -3 -11  -2   18.00    6.60
  -3 -11  -2    6.60    6.30
   3  11   2   22.70   10.50
   3  11   2   15.20    6.20
   3  11   2    6.40    8.40
   3  11   2    9.70    8.30
  -4 -11  -2   -2.30    5.40
  -4 -11  -2    7.50    8.30
  -4 -11  -2    9.80    4.30
  -4 -11  -2    5.20    9.70
   4  11   2   -3.20    8.90
   4  11   2   18.10   10.50
   4  11   2    3.40    7.70
   7 -12  -2   14.70   11.80
   7 -12  -2   -4.80    7.00
   7 -12  -2    5.60    7.50
   7 -12  -2   16.40   10.90
   7 -12  -2    6.30    9.60
  -7  12   2   32.70    9.50
  -7  12   2   -7.50    9.30
  -7  12   2    9.50    9.70
  -7  12   2    7.10   10.90
  -7  12   2   23.30   27.50
  -7  12   2   23.20   14.10
   6 -12  -2   41.30   14.90
   6 -12  -2   36.90   11.70
   6 -12  -2   17.00   10.50
   6 -12  -2   26.00    8.90
   6 -12  -2   14.00   12.10
   6 -12  -2   36.10   10.30
  -6  12   2   43.20   13.30
  -6  12   2   21.80   13.50
  -6  12   2    9.50   10.00
  -6  12   2   19.60    8.90
  -6  12   2   25.50   16.30
  -6  12   2   30.10    9.80
   5 -12  -2   -2.90    4.20
   5 -12  -2   12.80    6.80
   5 -12  -2    1.10    6.20
   5 -12  -2    0.70    7.00
   5 -12  -2    9.90   10.20
   5 -12  -2  -10.60    7.40
  -5  12   2    3.40    7.50
  -5  12   2   17.50   17.10
  -5  12   2    2.70    7.30
  -5  12   2    1.60    6.30
  -5  12   2    8.40   11.70
  -5  12   2   13.40   10.70
   4 -12  -2  169.28   26.20
   4 -12  -2  105.59   18.30
   4 -12  -2  150.08   17.40
   4 -12  -2  143.29   15.80
   4 -12  -2  141.09   25.30
  -4  12   2  208.98   34.80
  -4  12   2  135.69   16.00
  -4  12   2  151.38   16.50
  -4  12   2  199.28   34.50
  -4  12   2  171.78   26.90
   3 -12  -2   17.40    5.80
   3 -12  -2   15.40    6.60
   3 -12  -2   29.70    9.10
   3 -12  -2   13.10    8.60
   3 -12  -2   36.40   12.10
   3 -12  -2   19.10   17.50
  -3  12   2   32.70   16.40
  -3  12   2   33.50    8.00
  -3  12   2   31.20   10.50
  -3  12   2   21.50    8.80
  -3  12   2   27.90    9.10
  -3  12   2   18.30   11.70
   2 -12  -2    7.40    6.40
   2 -12  -2   -3.70    5.90
   2 -12  -2   -3.00    5.50
   2 -12  -2    0.10    3.80
   2 -12  -2    6.40    6.50
  -2  12   2    2.20    4.70
  -2  12   2   10.40    8.00
  -2  12   2   -1.20   10.90
  -2  12   2  -14.00    6.70
  -2  12   2    2.70    6.00
   1 -12  -2    5.10    6.50
   1 -12  -2   15.10   10.10
   1 -12  -2    0.60    5.70
   1 -12  -2   -4.90    6.70
   1 -12  -2   -3.80    4.70
  -1  12   2    0.60    6.20
  -1  12   2    1.70   10.20
  -1  12   2   -7.80    5.80
   0 -12  -2   11.90    5.40
   0 -12  -2   11.40    8.00
   0 -12  -2    9.00    6.60
   0 -12  -2    8.20    8.20
   0 -12  -2    3.70    6.90
   0  12   2   11.10    9.20
   0  12   2    6.80    9.80
   0  12   2    7.70    6.20
  -1 -12  -2   83.09   13.90
  -1 -12  -2   92.99   16.40
  -1 -12  -2  121.89   21.80
  -1 -12  -2   76.49   14.30
   1  12   2   87.69   21.10
   1  12   2   79.19   13.70
   1  12   2   92.19   21.80
  -2 -12  -2    5.50    5.70
  -2 -12  -2    7.40    6.10
  -2 -12  -2    9.20    8.50
  -2 -12  -2    4.70    6.20
   2  12   2   13.30   10.40
   2  12   2   -0.70    5.30
   2  12   2    9.80    9.60
   2  12   2    0.70    5.30
  -3 -12  -2   11.60    6.10
  -3 -12  -2    4.00    7.80
  -3 -12  -2    0.00    6.70
  -3 -12  -2   16.50   11.00
   3  12   2   14.10   10.50
   3  12   2    4.10   10.50
   3  12   2    1.40    5.50
   3  12   2    7.40    7.80
   6 -13  -2   -7.70    6.40
   6 -13  -2   18.70   11.30
   6 -13  -2    2.20   13.30
   6 -13  -2   17.50    9.70
   6 -13  -2    1.50    6.40
  -6  13   2   12.10   10.50
  -6  13   2   18.00   12.70
  -6  13   2    7.70   14.90
  -6  13   2   10.30   10.10
  -6  13   2    1.80    7.30
  -6  13   2   -4.40   11.90
   5 -13  -2   31.20   12.70
   5 -13  -2   25.40   11.60
   5 -13  -2   17.10   12.00
   5 -13  -2   23.60    8.80
   5 -13  -2   13.20    7.00
  -5  13   2   33.70   13.90
  -5  13   2   19.30   19.70
  -5  13   2   27.80    9.30
  -5  13   2   30.10   13.40
  -5  13   2   -1.30   10.10
   4 -13  -2    2.20    7.40
   4 -13  -2    3.20    6.50
   4 -13  -2   -0.60    4.80
   4 -13  -2    5.70    7.30
   4 -13  -2    0.50   12.60
  -4  13   2   -0.10   10.60
  -4  13   2    5.50   11.10
  -4  13   2   18.70   16.00
  -4  13   2    7.00    5.70
  -4  13   2   14.30   15.20
   3 -13  -2    6.30   10.10
   3 -13  -2    4.50    4.20
   3 -13  -2    2.60    7.80
   3 -13  -2    7.70    7.70
  -3  13   2   20.70    6.60
  -3  13   2    9.80   13.80
  -3  13   2    3.00    6.20
  -3  13   2    1.30   10.40
   2 -13  -2   81.89   20.20
   2 -13  -2   65.39   14.30
   2 -13  -2   51.69   14.40
   2 -13  -2   80.99   12.20
  -2  13   2   52.49   19.00
  -2  13   2  109.39   20.00
  -2  13   2   96.59   20.80
   1 -13  -2    2.50    6.60
   1 -13  -2    2.10    6.40
   1 -13  -2   15.30    8.50
   1 -13  -2   17.20    6.50
   1 -13  -2   -6.50    7.60
  -1  13   2   -4.20    6.90
  -1  13   2   14.30    9.50
  -1  13   2    3.80   12.60
   0 -13  -2    6.50    9.40
   0 -13  -2   29.80   11.40
   0 -13  -2   19.40    7.00
   0 -13  -2   30.10   11.10
   0  13   2   -1.20   11.40
   0  13   2   16.20   11.70
   0  13   2    7.80    6.50
  -1 -13  -2    3.10    6.40
  -1 -13  -2    1.00    6.60
  -1 -13  -2    7.20    5.80
   1  13   2   -2.90    8.60
   1  13   2    0.20    9.30
   1  13   2    9.30   10.70
  -2 -13  -2   49.70   11.90
  -2 -13  -2   40.30   16.40
  -2 -13  -2   30.40   10.40
  -2 -13  -2   49.90   11.40
   2  13   2   36.90    9.40
   2  13   2   42.00   17.20
   2  13   2   62.09   15.50
   2  13   2   64.59   18.20
   5 -14  -2    9.30    9.20
   5 -14  -2   35.20   19.30
   5 -14  -2    2.80    7.50
   5 -14  -2    0.20    5.90
   5 -14  -2    8.40   12.20
  -5  14   2    8.00    7.70
  -5  14   2    8.20    9.10
  -5  14   2   32.50   20.70
  -5  14   2    0.20   13.20
   4 -14  -2   56.29   21.30
   4 -14  -2   35.70   11.20
   4 -14  -2   40.60    8.30
   4 -14  -2   20.60   14.20
  -4  14   2   52.69   25.20
  -4  14   2   37.40    9.50
  -4  14   2   25.90   15.70
  -4  14   2   11.40    9.00
   3 -14  -2    8.00    6.40
   3 -14  -2   14.80    8.20
   3 -14  -2   -7.30   10.80
   3 -14  -2    2.20    8.00
  -3  14   2    4.00   10.60
  -3  14   2   14.20    8.10
  -3  14   2    7.50    5.40
   2 -14  -2   42.80   13.70
   2 -14  -2   65.19   11.40
   2 -14  -2   72.29   18.30
   2 -14  -2   52.29   13.10
  -2  14   2   47.10   16.40
  -2  14   2   39.40   14.50
  -2  14   2   22.20   24.30
   1 -14  -2   14.30   15.40
   1 -14  -2   17.50    7.40
   1 -14  -2    9.80    8.60
   1 -14  -2   14.00   10.00
   1 -14  -2    9.70    7.90
  -1  14   2   17.70   18.80
  -1  14   2    0.70    8.30
  -1  14   2   -2.60    7.60
   0 -14  -2   46.00   12.90
   0 -14  -2   66.19   17.10
   0 -14  -2   33.40    9.70
   0 -14  -2   37.00   12.50
   0  14   2   43.70   12.00
   0  14   2   41.70   16.00
  -1 -14  -2   27.40    9.10
  -1 -14  -2   -0.10    9.10
  -1 -14  -2   15.80    9.20
  -1 -14  -2    4.00    5.60
   1  14   2   27.90   13.20
   1  14   2   22.90   13.80
   1  14   2   10.80    8.60
   4 -15  -2  115.49   19.10
   4 -15  -2  148.49   23.90
   4 -15  -2  179.78   31.00
   4 -15  -2  123.29   13.00
   4 -15  -2  145.79   30.50
  -4  15   2  171.38   39.20
  -4  15   2  130.19   14.80
  -4  15   2   79.29   22.20
  -4  15   2   99.89   19.00
   3 -15  -2    2.00    8.20
   3 -15  -2   10.90    9.40
   3 -15  -2    7.80    9.30
   3 -15  -2   -2.10   13.00
   3 -15  -2   10.00    6.20
  -3  15   2   10.80   19.40
  -3  15   2    0.70   12.90
  -3  15   2   -1.10    9.20
  -3  15   2   11.30    5.60
   2 -15  -2   19.50   12.40
   2 -15  -2   15.00   13.10
   2 -15  -2   -0.30    6.90
   2 -15  -2    7.80    8.30
   2 -15  -2    5.20    6.00
  -2  15   2   -1.30    8.50
  -2  15   2   15.60   16.50
  -2  15   2    3.30   10.20
   1 -15  -2   16.30    7.10
   1 -15  -2   12.70   10.30
   1 -15  -2    4.80   12.40
   1 -15  -2   -2.90    5.90
  -1  15   2   -5.40    8.70
  -1  15   2    4.90    9.90
  -1  15   2    0.60    8.00
  -1  17  -3   18.90   14.00
  -1  17  -3    0.30    7.90
  -1  17  -3    6.60    7.10
  -1  17  -3  -10.30    8.80
   1 -17   3   -4.30    7.30
   1 -17   3    4.90    6.60
   1 -17   3    0.60    7.10
   1 -17   3   -1.90    7.40
  -2  17  -3  130.59   24.30
  -2  17  -3  134.19   31.10
  -2  17  -3  113.19   17.30
   2 -17   3  107.09   21.70
   2 -17   3  153.48   26.60
   2 -17   3  109.29   21.00
   2 -17   3  105.69   19.50
  -3  17  -3    7.80   12.90
  -3  17  -3   20.00   11.00
  -3  17  -3    5.70    9.80
  -3  17  -3   -3.90    6.50
   3 -17   3    9.60    9.40
   3 -17   3    3.00    9.20
   3 -17   3    8.10    9.30
   3 -17   3   -9.70   10.50
  -4  17  -3  108.69   27.30
  -4  17  -3   58.19   15.80
  -4  17  -3   82.49   20.80
  -4  17  -3   65.09   15.00
   4 -17   3   60.79    7.10
   4 -17   3   54.99   21.10
   4 -17   3   82.69   22.00
   4 -17   3   83.09   16.30
   4 -17   3   63.79   14.30
   1  16  -3    2.20   11.80
   1  16  -3   12.80   11.10
   1  16  -3    5.30    7.20
   1  16  -3   30.10    8.50
  -1 -16   3   40.50   14.50
  -1 -16   3   14.50    9.90
  -1 -16   3   11.90    7.90
  -1 -16   3   13.30    7.70
   0  16  -3   32.90   14.00
   0  16  -3   41.30    9.80
   0  16  -3   35.00   11.20
   0  16  -3   24.60   12.70
   0 -16   3   44.50   11.40
   0 -16   3   23.20    9.20
   0 -16   3   36.90   18.30
   0 -16   3   40.60   12.50
  -1  16  -3    4.20   18.80
  -1  16  -3    3.30    9.40
  -1  16  -3   -0.90    7.00
   1 -16   3   12.80    7.40
   1 -16   3   -3.50   10.50
   1 -16   3   -1.70    6.20
   1 -16   3   -4.40    6.90
  -2  16  -3   57.89   15.00
  -2  16  -3   26.00   22.30
  -2  16  -3   53.09   11.50
  -2  16  -3   38.50   14.20
   2 -16   3   75.69   19.10
   2 -16   3   79.59   18.50
   2 -16   3   53.49   13.60
   2 -16   3   45.50   14.50
  -3  16  -3   68.19   16.80
  -3  16  -3   57.39   13.30
  -3  16  -3   95.19   19.70
   3 -16   3   46.90   12.90
   3 -16   3   56.79   14.80
   3 -16   3   56.59   14.70
   3 -16   3   59.19    6.80
  -4  16  -3   31.80   14.10
  -4  16  -3   43.50   13.70
  -4  16  -3   45.00   14.10
   4 -16   3   20.00    8.40
   4 -16   3   29.90   12.20
   4 -16   3   28.80   14.00
   4 -16   3   29.40   10.60
   4 -16   3   31.50    5.50
  -5  16  -3   13.70   10.60
  -5  16  -3    9.20   10.80
  -5  16  -3  -12.70   14.00
  -5  16  -3   -0.80    8.40
   5 -16   3   18.70    9.40
   5 -16   3   17.90    6.30
   5 -16   3    2.40    7.80
   5 -16   3   33.80   14.90
   2  15  -3    0.70    4.80
   2  15  -3    1.30   10.10
   2  15  -3   -3.20    5.00
   2  15  -3   16.00   10.20
  -2 -15   3   -1.70    6.90
  -2 -15   3    4.20    4.20
  -2 -15   3   -2.50    3.70
  -2 -15   3   -2.80    5.20
   1  15  -3   42.20   16.60
   1  15  -3   39.60   10.50
   1  15  -3   47.90   15.00
   1  15  -3   21.70    7.50
  -1 -15   3   40.80   11.20
  -1 -15   3   17.60    8.30
  -1 -15   3   59.19   16.10
  -1 -15   3   31.40   11.40
  -1 -15   3   31.60    5.40
   0  15  -3   -3.50    7.80
   0  15  -3    2.60    5.30
   0  15  -3   10.10    8.60
   0  15  -3   -1.50    4.90
   0 -15   3   15.10    9.10
   0 -15   3    0.40    5.20
   0 -15   3   -1.30    5.90
   0 -15   3   -5.30    5.40
  -1  15  -3   68.99   14.10
  -1  15  -3   57.19   18.10
  -1  15  -3   60.99   14.00
  -1  15  -3   52.09   16.20
   1 -15   3   49.70   14.40
   1 -15   3   95.49   18.20
   1 -15   3   58.79   15.00
  -2  15  -3   40.70   11.80
  -2  15  -3   50.89   19.30
  -2  15  -3   52.89   12.00
  -2  15  -3   68.29   18.60
   2 -15   3   37.50   12.10
   2 -15   3   32.00   12.50
   2 -15   3   37.90   12.70
   2 -15   3   48.20   13.00
  -3  15  -3   18.40   13.00
  -3  15  -3    7.30    5.70
  -3  15  -3    6.90    8.20
  -3  15  -3   -4.30    7.40
   3 -15   3    0.00    6.30
   3 -15   3   -4.20    5.00
   3 -15   3    8.70   10.30
  -4  15  -3  288.77   34.00
  -4  15  -3  265.07   26.30
  -4  15  -3  301.97   26.50
  -4  15  -3  325.27   27.70
  -4  15  -3  291.57   32.80
   4 -15   3  252.47   23.70
   4 -15   3  304.97   25.30
   4 -15   3  274.07   14.80
   4 -15   3  303.37   28.90
   4 -15   3  235.58   27.90
  -5  15  -3   28.30   19.20
  -5  15  -3   25.40   11.30
  -5  15  -3   41.10   14.10
  -5  15  -3   20.60   11.20
  -5  15  -3   27.60   11.60
   5 -15   3   21.70    8.90
   5 -15   3   41.30   11.50
   5 -15   3   31.00   13.60
   5 -15   3   30.10   12.60
  -6  15  -3   93.09   18.10
  -6  15  -3   89.79   20.50
  -6  15  -3  161.08   34.00
  -6  15  -3   58.59   18.40
  -6  15  -3  131.59   25.70
   6 -15   3  139.19   20.70
   6 -15   3   77.59   22.90
   6 -15   3  112.39   22.40
   6 -15   3   76.29   11.80
   6 -15   3   87.49   18.40
   3  14  -3   -2.50    4.30
   3  14  -3    4.00    8.90
   3  14  -3   11.10   11.90
  -3 -14   3   -3.00    3.70
  -3 -14   3    8.70    6.40
   2  14  -3   -5.40    7.30
   2  14  -3   -1.40    4.20
   2  14  -3   -4.20    4.70
   2  14  -3    8.00    8.70
  -2 -14   3   -1.50    3.90
  -2 -14   3   -0.10    4.30
  -2 -14   3    4.10    8.80
  -2 -14   3   -1.80    6.50
  -2 -14   3   -5.10    4.50
   1  14  -3   68.09   19.20
   1  14  -3   36.70    9.70
   1  14  -3   55.89   18.10
   1  14  -3   37.80    8.60
  -1 -14   3   60.09    7.90
  -1 -14   3   39.60   12.50
  -1 -14   3   75.19   16.70
  -1 -14   3   37.80   10.20
  -1 -14   3   55.89   12.50
   0  14  -3  222.98   25.90
   0  14  -3  290.77   29.20
   0  14  -3  257.97   22.00
   0  14  -3  259.57   18.80
   0 -14   3  293.67   23.90
   0 -14   3  266.07   23.50
   0 -14   3  279.77   23.50
   0 -14   3  275.67   24.00
  -1  14  -3   -2.10    4.90
  -1  14  -3   -4.20    6.80
  -1  14  -3   10.60   10.80
  -1  14  -3    5.20    5.60
   1 -14   3    4.20    6.10
   1 -14   3   -0.80    6.20
  -2  14  -3   52.59   14.50
  -2  14  -3   44.80   12.20
  -2  14  -3   69.19   13.30
  -2  14  -3   37.80   15.30
  -2  14  -3   32.60   14.40
   2 -14   3   49.70   12.40
   2 -14   3   66.59   14.30
   2 -14   3   62.19   15.10
   2 -14   3   55.79   14.80
  -3  14  -3   -4.20    5.60
  -3  14  -3    0.80    7.00
  -3  14  -3  -10.00    7.30
  -3  14  -3   -2.80    6.80
  -3  14  -3   -9.90    5.00
  -3  14  -3    2.10    7.90
   3 -14   3   10.90    8.00
   3 -14   3    4.90    6.50
   3 -14   3    2.50    6.30
   3 -14   3    5.30    2.80
  -4  14  -3  180.08   22.90
  -4  14  -3  147.19   19.60
  -4  14  -3  194.28   26.40
  -4  14  -3  125.89   20.10
  -4  14  -3  182.58   22.70
  -4  14  -3  195.08   31.20
   4 -14   3  148.19   10.70
   4 -14   3   95.59   18.30
   4 -14   3  151.58   18.10
   4 -14   3  133.59   20.60
   4 -14   3  118.29   20.20
  -5  14  -3   68.39   15.50
  -5  14  -3  101.69   16.40
  -5  14  -3  112.39   23.20
  -5  14  -3  114.69   19.40
  -5  14  -3   87.99   25.10
  -5  14  -3   95.09   19.50
   5 -14   3  105.79   19.50
   5 -14   3   68.29   14.60
   5 -14   3  126.39   24.00
   5 -14   3  102.59   16.60
  -6  14  -3   25.60   11.90
  -6  14  -3   33.20   12.30
  -6  14  -3   19.30   14.90
  -6  14  -3   33.90   10.40
  -6  14  -3  -22.80   16.20
  -6  14  -3   29.40   18.60
   6 -14   3   36.70   15.20
   6 -14   3   22.80    8.90
   6 -14   3   11.00    9.20
   6 -14   3   20.50    8.10
  -7  14  -3   12.70   14.60
  -7  14  -3   15.40   10.30
  -7  14  -3   20.30    9.20
  -7  14  -3   15.40   10.40
  -7  14  -3   43.70   16.30
  -7  14  -3   24.60   17.30
   7 -14   3   23.70    8.80
   7 -14   3   47.60   20.80
   7 -14   3   33.20   11.20
   7 -14   3   15.10    9.30
   4  13  -3    4.10    4.50
   4  13  -3   18.10   10.80
   4  13  -3    0.70    9.80
  -4 -13   3   18.90    8.30
  -4 -13   3   10.00    3.80
  -4 -13   3   11.00    5.50
  -4 -13   3   41.90   14.70
   3  13  -3   66.89   18.30
   3  13  -3   32.60    7.80
   3  13  -3   59.99   16.20
  -3 -13   3   43.50    8.60
  -3 -13   3   46.30    9.60
  -3 -13   3   48.50    9.70
  -3 -13   3   39.50   12.50
   2  13  -3  481.55   37.70
   2  13  -3  517.65   38.60
   2  13  -3  469.55   23.50
   2  13  -3  513.35   25.40
  -2 -13   3  508.45   24.50
  -2 -13   3  493.75   34.20
  -2 -13   3  438.36   28.40
  -2 -13   3  493.85   32.30
  -2 -13   3  437.26   26.90
   1  13  -3  117.79   21.90
   1  13  -3  141.89   23.10
   1  13  -3  129.29   12.10
   1  13  -3  130.29   23.00
  -1 -13   3  139.99   21.20
  -1 -13   3  149.29   21.70
  -1 -13   3  115.19   17.30
  -1 -13   3  120.79    9.30
  -1 -13   3  120.09   14.30
   0  13  -3  795.22   47.30
   0  13  -3  828.22   48.90
   0  13  -3  778.42   35.70
   0  13  -3  765.02   39.80
   0 -13   3  756.72   41.40
   0 -13   3  759.82   41.10
   0 -13   3  757.92   40.00
   0 -13   3  839.72   47.90
  -1  13  -3   85.29   16.10
  -1  13  -3   79.39   15.30
  -1  13  -3  139.69   23.70
  -1  13  -3  131.29   19.20
  -1  13  -3  154.18   24.90
  -1  13  -3  118.99   13.00
  -1  13  -3  114.79   21.40
   1 -13   3   96.99    5.60
   1 -13   3  126.59   19.00
   1 -13   3  100.19    5.60
   1 -13   3   75.29   13.70
   1 -13   3   81.79   15.00
  -2  13  -3  152.28   22.20
  -2  13  -3  184.68   28.00
  -2  13  -3  148.89   23.00
  -2  13  -3  106.59   16.20
  -2  13  -3  127.59   25.10
  -2  13  -3  129.59   20.40
  -2  13  -3   88.39   16.10
   2 -13   3  132.39   18.50
   2 -13   3  142.89   22.80
   2 -13   3  108.09    6.90
   2 -13   3  115.59   18.40
   2 -13   3  106.59    7.40
   2 -13   3  118.09   14.10
  -3  13  -3  423.96   30.40
  -3  13  -3  400.76   27.10
  -3  13  -3  435.46   42.60
  -3  13  -3  442.46   34.90
  -3  13  -3  424.36   30.70
  -3  13  -3  406.06   31.30
  -3  13  -3  464.45   29.60
   3 -13   3  420.36   27.60
   3 -13   3  402.36   28.00
   3 -13   3  392.46   31.20
   3 -13   3  437.96   33.20
   3 -13   3  445.46   18.20
  -4  13  -3   17.50    8.40
  -4  13  -3   31.70   13.20
  -4  13  -3   47.20   13.80
  -4  13  -3   21.90    9.40
  -4  13  -3   17.50    9.70
  -4  13  -3   27.30    9.80
  -4  13  -3    6.70    8.10
   4 -13   3   33.40    6.20
   4 -13   3   17.50    8.80
   4 -13   3   18.30    8.10
   4 -13   3   20.10    8.60
   4 -13   3   32.10   11.70
  -5  13  -3  119.09   17.30
  -5  13  -3   81.29   21.60
  -5  13  -3   89.19   15.60
  -5  13  -3   99.09   19.60
  -5  13  -3  114.59   14.70
  -5  13  -3   71.59   16.40
  -5  13  -3  108.79   18.60
   5 -13   3  168.38   26.10
   5 -13   3   87.69   16.00
   5 -13   3  115.69   17.40
   5 -13   3   96.79   18.00
   5 -13   3   96.49   16.80
  -6  13  -3   -6.60    6.00
  -6  13  -3    1.50    8.10
  -6  13  -3   -7.30    9.70
  -6  13  -3   -5.80   13.20
  -6  13  -3    7.30    7.80
   6 -13   3    9.00    7.40
   6 -13   3    5.90    6.50
   6 -13   3   -6.10    6.90
   6 -13   3    3.90   10.90
  -7  13  -3    6.50   11.00
  -7  13  -3    4.30    8.90
  -7  13  -3   -2.80   11.40
  -7  13  -3    9.40   10.30
   7 -13   3    1.70    7.00
   7 -13   3    7.30    8.80
   7 -13   3   -8.90    7.40
   7 -13   3    1.80    6.10
   5  12  -3    6.80    8.30
   5  12  -3    6.30   10.30
   5  12  -3    5.10    5.00
   5  12  -3    6.50    8.20
  -5 -12   3   -3.00    6.90
   4  12  -3   70.29   16.80
   4  12  -3   64.29   10.90
   4  12  -3   40.70   14.60
  -4 -12   3   51.39    7.00
  -4 -12   3   50.89    7.20
  -4 -12   3   56.19   11.20
  -4 -12   3   70.99   16.30
   3  12  -3  243.08   16.70
   3  12  -3  266.27   27.50
   3  12  -3  300.27   27.40
  -3 -12   3  258.67   17.00
  -3 -12   3  268.27   23.40
  -3 -12   3  253.37   18.50
  -3 -12   3  252.07   16.90
   2  12  -3   12.90   10.20
   2  12  -3   22.50    5.90
   2  12  -3   41.40   14.50
   2  12  -3   26.10    6.00
  -2 -12   3   26.70   10.10
  -2 -12   3   14.00    5.40
  -2 -12   3   13.40   14.10
  -2 -12   3   14.20    5.80
  -2 -12   3   12.00    5.30
   1  12  -3  549.25   26.40
   1  12  -3  498.25   27.40
   1  12  -3  515.25   37.30
   1  12  -3  506.75   35.80
  -1 -12   3  533.45   30.00
  -1 -12   3  518.05   22.40
  -1 -12   3  501.55   30.30
  -1 -12   3  559.74   33.20
  -1 -12   3  509.45   29.70
   0  12  -3   29.80    8.50
   0  12  -3   21.80    9.30
   0  12  -3    4.90    5.70
   0  12  -3   26.30    7.50
   0  12  -3   11.60    2.80
   0  12  -3   15.30   10.20
   0  12  -3   16.40    5.60
   0  12  -3   13.40    9.00
   0 -12   3   37.60    9.70
   0 -12   3   19.90    7.70
   0 -12   3   15.70    7.50
   0 -12   3   28.90    8.20
  -1  12  -3  203.38   15.60
  -1  12  -3  206.58   19.50
  -1  12  -3  175.38   17.50
  -1  12  -3  191.98   21.40
  -1  12  -3  208.08   21.40
  -1  12  -3  209.58   21.70
   1 -12   3  196.78   21.70
   1 -12   3  182.88   18.70
   1 -12   3  205.18   17.30
   1 -12   3  198.38    8.60
   1 -12   3  188.68    8.90
   1 -12   3  191.88   17.80
  -2  12  -3   56.89   15.00
  -2  12  -3   43.70   12.10
  -2  12  -3   64.99   14.00
  -2  12  -3   66.59   13.00
  -2  12  -3   55.49   12.90
  -2  12  -3   51.69   11.90
   2 -12   3   41.50    9.70
   2 -12   3   39.90    4.10
   2 -12   3   50.79    6.40
   2 -12   3   76.89   15.90
   2 -12   3   54.89   12.60
   2 -12   3   43.00   10.70
  -3  12  -3   14.60    7.40
  -3  12  -3    8.00    5.40
  -3  12  -3   21.10    8.40
  -3  12  -3   29.70   11.00
  -3  12  -3    8.10    6.80
  -3  12  -3   10.90    6.90
   3 -12   3   14.40    3.80
   3 -12   3    6.50    5.00
   3 -12   3   11.90    7.40
   3 -12   3   31.80   10.40
   3 -12   3    5.40    6.00
  -4  12  -3   23.30    8.20
  -4  12  -3   21.90    8.80
  -4  12  -3   12.70    9.00
  -4  12  -3   20.20    8.60
  -4  12  -3    4.30    6.60
  -4  12  -3   12.70   10.10
  -4  12  -3   10.60    8.30
   4 -12   3   12.00    6.20
   4 -12   3   35.30   10.40
   4 -12   3   11.00    7.30
   4 -12   3    7.80    7.10
   4 -12   3   11.10    4.80
  -5  12  -3  248.68   20.20
  -5  12  -3  262.57   20.90
  -5  12  -3  243.48   19.80
  -5  12  -3  275.47   27.00
  -5  12  -3  219.18   26.80
  -5  12  -3  229.38   24.20
  -5  12  -3  210.98   24.10
   5 -12   3  234.48   20.40
   5 -12   3  245.88   25.50
   5 -12   3  294.37   27.10
   5 -12   3  227.98   20.30
   5 -12   3  240.48   19.20
  -6  12  -3   19.10   11.60
  -6  12  -3   19.60    9.40
  -6  12  -3   24.90    8.20
  -6  12  -3   18.10   10.90
  -6  12  -3   23.50   12.30
  -6  12  -3    4.00    7.90
  -6  12  -3   -5.00   12.30
   6 -12   3   14.30    8.80
   6 -12   3   10.80    6.90
   6 -12   3   27.70   17.10
   6 -12   3   16.30   10.20
   6 -12   3   25.50    8.00
  -7  12  -3    7.50    4.10
  -7  12  -3    3.30    5.70
  -7  12  -3   -2.80   10.70
  -7  12  -3    3.30    9.20
  -7  12  -3    9.00    9.70
  -7  12  -3   -6.80   10.00
   7 -12   3   12.30    8.20
   7 -12   3    0.40    8.90
   7 -12   3   -1.70    6.70
  -8  12  -3  243.88   29.00
  -8  12  -3  251.47   26.50
  -8  12  -3  194.48   33.00
   8 -12   3  173.98   18.60
   8 -12   3  207.48   22.20
   8 -12   3  199.38   25.10
   5  11  -3   41.30   13.30
   5  11  -3   32.30    8.60
   5  11  -3   35.50   13.70
   5  11  -3   32.30   11.10
  -5 -11   3   23.40    8.70
  -5 -11   3   44.70   13.90
   4  11  -3    8.70    8.50
   4  11  -3    8.30    3.90
   4  11  -3   16.70   10.50
  -4 -11   3   -0.90    7.50
  -4 -11   3   12.40    6.80
  -4 -11   3    8.70    3.20
  -4 -11   3    7.10    3.10
   3  11  -3   -4.10    7.30
   3  11  -3    3.10    6.00
   3  11  -3   -1.40    3.60
  -3 -11   3   11.20    4.80
  -3 -11   3    4.50    5.10
  -3 -11   3   15.40    8.20
   2  11  -3   10.00    3.80
   2  11  -3    3.50    6.60
   2  11  -3    9.80    7.80
   2  11  -3   31.00   12.50
   2  11  -3   10.30    8.40
   2  11  -3   12.50    5.00
   2  11  -3   12.50    4.80
  -2 -11   3    7.40    4.60
  -2 -11   3    9.20    4.70
  -2 -11   3    4.10    7.20
  -2 -11   3   13.80    6.90
  -2 -11   3   23.20    5.70
   1  11  -3  100.69   18.70
   1  11  -3  119.69   10.60
   1  11  -3  132.59   21.20
   1  11  -3  147.49   22.90
   1  11  -3  112.79   11.70
   1  11  -3   92.39   10.50
   1  11  -3  123.89   20.50
  -1 -11   3  117.29    8.60
  -1 -11   3   96.99   11.50
  -1 -11   3  112.59   12.50
  -1 -11   3   92.09   15.40
  -1 -11   3  107.09   13.30
   0  11  -3  226.58   18.90
   0  11  -3  233.38   22.10
   0  11  -3  254.97   16.40
   0  11  -3  245.88   18.50
   0  11  -3  276.97   23.60
   0  11  -3  237.78   13.10
   0  11  -3  216.88   18.10
   0  11  -3  273.17   24.20
   0 -11   3  261.67   20.60
   0 -11   3  257.97   18.80
   0 -11   3  244.48   19.00
   0 -11   3  237.38   19.40
  -1  11  -3    8.30    6.80
  -1  11  -3    9.40    4.60
  -1  11  -3    7.70    5.40
  -1  11  -3    0.00    5.20
  -1  11  -3   11.40    6.60
  -1  11  -3   -1.90    4.90
  -1  11  -3    2.50    5.90
   1 -11   3    8.00    2.20
   1 -11   3    5.00    5.30
   1 -11   3    4.50    5.10
   1 -11   3   10.30    5.50
   1 -11   3    7.60    4.80
   1 -11   3    8.80    2.20
  -2  11  -3  162.38   15.30
  -2  11  -3  155.88   16.90
  -2  11  -3  165.78   17.40
  -2  11  -3  163.98   17.30
  -2  11  -3  169.78   15.50
  -2  11  -3  144.39   16.70
  -2  11  -3  156.58   18.40
   2 -11   3  180.48   16.40
   2 -11   3  131.29   16.20
   2 -11   3  175.08   17.50
   2 -11   3  172.68   15.00
   2 -11   3  168.38    8.20
   2 -11   3  163.58    9.40
  -3  11  -3 1683.43   73.19
  -3  11  -3 1582.54   65.09
  -3  11  -3 1520.75   69.29
  -3  11  -3 1585.64   65.29
  -3  11  -3 1559.34   68.29
  -3  11  -3 1675.93   62.99
  -3  11  -3 1606.54   69.79
   3 -11   3 1589.94   62.39
   3 -11   3 1600.14   62.79
   3 -11   3 1640.44   69.89
   3 -11   3 1522.35   52.09
   3 -11   3 1551.54   68.59
  -4  11  -3  132.89   14.80
  -4  11  -3   90.79   15.70
  -4  11  -3  124.79   20.90
  -4  11  -3  144.09   14.20
  -4  11  -3  119.09   18.90
  -4  11  -3  128.49   14.40
  -4  11  -3  153.08   22.00
   4 -11   3  115.09   10.20
   4 -11   3  117.09   13.70
   4 -11   3  129.79   14.40
   4 -11   3  183.98   26.20
  -5  11  -3  192.58   21.40
  -5  11  -3  234.78   26.20
  -5  11  -3  194.08   16.60
  -5  11  -3  194.78   27.10
  -5  11  -3  198.28   17.10
  -5  11  -3  166.88   20.50
  -5  11  -3  222.78   17.20
   5 -11   3  203.58   18.20
   5 -11   3  223.48   22.70
   5 -11   3  195.18   18.50
  -6  11  -3  279.47   28.20
  -6  11  -3  291.97   28.10
  -6  11  -3  297.57   17.70
  -6  11  -3  249.58   20.60
  -6  11  -3  219.88   24.60
  -6  11  -3  235.58   25.50
  -6  11  -3  232.78   17.80
   6 -11   3  263.37   23.20
   6 -11   3  278.67   28.00
   6 -11   3  253.87   20.10
   6 -11   3  252.17   20.40
   6 -11   3  283.57   26.60
  -7  11  -3   54.09   14.20
  -7  11  -3   54.89   17.70
  -7  11  -3   56.89    6.00
  -7  11  -3   52.79   12.90
  -7  11  -3   60.59   19.20
  -7  11  -3   32.20   10.50
   7 -11   3   36.20   11.30
   7 -11   3   44.00   11.80
   7 -11   3   37.70   11.10
  -8  11  -3   33.00   14.40
  -8  11  -3   14.10    9.20
  -8  11  -3   12.00   10.90
  -8  11  -3   29.20   12.50
   8 -11   3   25.00   10.50
   8 -11   3   20.50   10.40
   8 -11   3   17.70    9.70
   8 -11   3   23.70   10.10
   6  10  -3  108.69   21.10
   6  10  -3  139.99   21.50
   6  10  -3  123.79   21.20
  -6 -10   3  152.18   23.80
  -6 -10   3  119.69   20.30
   5  10  -3   72.89   15.70
   5  10  -3   42.60   12.60
   5  10  -3   39.00   12.60
  -5 -10   3   50.19   12.50
  -5 -10   3   57.09   14.90
   4  10  -3  216.58   22.30
   4  10  -3  243.08   17.10
   4  10  -3  244.78   25.60
  -4 -10   3  249.08   19.20
  -4 -10   3  243.78   22.00
   3  10  -3   92.19   15.20
   3  10  -3   95.19   18.80
   3  10  -3  117.49   10.80
   3  10  -3  129.79   22.90
   3  10  -3  110.19   18.00
  -3 -10   3  115.99   12.10
  -3 -10   3  114.09    9.80
  -3 -10   3  115.69   14.40
  -3 -10   3  104.59    9.40
   2  10  -3   26.20   15.50
   2  10  -3   27.10    4.90
   2  10  -3   40.30    7.30
   2  10  -3   35.80   10.40
   2  10  -3   28.10    9.10
   2  10  -3   35.00   11.90
   2  10  -3   31.20    5.70
  -2 -10   3   28.80    9.40
  -2 -10   3   29.30    6.90
  -2 -10   3   26.20    9.70
  -2 -10   3   35.50    7.50
  -2 -10   3   28.80    6.50
   1  10  -3   17.00    9.30
   1  10  -3   26.40   10.10
   1  10  -3   29.20    7.60
   1  10  -3   10.80    8.00
   1  10  -3   27.40    6.80
   1  10  -3   27.70    6.80
   1  10  -3   26.00    5.80
  -1 -10   3   22.70    6.60
  -1 -10   3   22.70    4.60
  -1 -10   3   24.20    7.90
  -1 -10   3   33.10    9.30
  -1 -10   3   27.70    7.70
   0  10  -3   11.50    4.90
   0  10  -3   23.10    7.90
   0  10  -3   22.50    6.80
   0  10  -3   18.50    8.20
   0  10  -3   16.90    6.00
   0  10  -3   13.40    7.50
   0  10  -3   22.20    6.20
   0 -10   3   19.40    3.30
   0 -10   3   18.30    6.20
   0 -10   3   13.90    6.30
   0 -10   3   19.20    7.20
   0 -10   3    9.80    5.00
  -1  10  -3  792.42   41.90
  -1  10  -3  852.91   42.10
  -1  10  -3  888.61   42.80
  -1  10  -3  788.32   35.40
  -1  10  -3  806.22   37.50
  -1  10  -3  828.02   39.50
  -1  10  -3  847.92   39.90
   1 -10   3  799.52   37.70
   1 -10   3  853.61   26.40
   1 -10   3  821.42   40.30
   1 -10   3  826.72   40.00
   1 -10   3  763.62   35.70
   1 -10   3  809.32   26.60
  -2  10  -3   68.99   12.70
  -2  10  -3   76.79   14.00
  -2  10  -3   56.59   10.60
  -2  10  -3   73.49   13.10
  -2  10  -3  106.89   12.40
  -2  10  -3   45.30   11.30
  -2  10  -3   97.69   11.10
   2 -10   3   75.29    5.20
   2 -10   3   82.39   12.60
   2 -10   3   72.09    5.90
   2 -10   3   92.59   15.50
   2 -10   3   71.99   12.00
   2 -10   3   80.19   11.90
  -3  10  -3  152.38   22.30
  -3  10  -3  115.99   15.00
  -3  10  -3  134.39   16.10
  -3  10  -3  108.09   12.70
  -3  10  -3  115.79   12.50
  -3  10  -3  151.68   15.40
  -3  10  -3  138.89   13.90
   3 -10   3  122.39    8.90
   3 -10   3  141.19   15.90
   3 -10   3  139.09   16.00
   3 -10   3  104.59   12.10
   3 -10   3  128.29   13.30
  -4  10  -3    9.10    6.30
  -4  10  -3   11.60    8.40
  -4  10  -3    3.40    6.00
  -4  10  -3    4.20    6.70
  -4  10  -3    3.50    5.10
   4 -10   3    3.90    5.90
   4 -10   3   14.20    5.00
   4 -10   3   12.80    6.20
   4 -10   3   10.20    6.80
   4 -10   3    3.20    5.20
  -5  10  -3   51.79    9.90
  -5  10  -3   84.29   19.50
  -5  10  -3   47.60    8.70
  -5  10  -3   58.69   11.00
  -5  10  -3   49.99   15.40
  -5  10  -3   60.09   14.20
   5 -10   3   54.19   10.90
   5 -10   3   36.10    8.90
   5 -10   3   38.10    9.90
   5 -10   3   38.50   11.60
  -6  10  -3  262.07   20.60
  -6  10  -3  273.17   26.30
  -6  10  -3  280.97   26.40
  -6  10  -3  211.48   24.20
  -6  10  -3  277.67   26.90
  -6  10  -3  244.28   14.80
  -6  10  -3  236.38   14.40
   6 -10   3  268.87   21.20
   6 -10   3  265.77   20.20
   6 -10   3  243.48   24.30
   6 -10   3  234.68   24.20
   6 -10   3  253.37   21.90
  -7  10  -3   29.10   11.10
  -7  10  -3   28.80   13.00
  -7  10  -3   36.90   11.90
  -7  10  -3   47.70   13.70
  -7  10  -3   43.30   10.60
   7 -10   3   48.30   11.20
   7 -10   3   82.49   18.10
   7 -10   3   28.40    9.70
   7 -10   3   29.30    9.00
  -8  10  -3  350.36   55.99
  -8  10  -3  313.17   31.10
  -8  10  -3  366.16   29.10
  -8  10  -3  317.67   31.00
   8 -10   3  366.36   28.70
   8 -10   3  346.27   31.20
   8 -10   3  351.46   33.30
   6   9  -3   14.80    9.70
   6   9  -3    8.80    6.70
  -6  -9   3    6.00    7.30
  -6  -9   3    3.20    8.20
   5   9  -3  101.79   19.50
  -5  -9   3   76.99   15.50
  -5  -9   3   88.29   16.00
   4   9  -3    6.00    7.00
   4   9  -3    0.40    7.50
   4   9  -3    5.60    8.70
  -4  -9   3   -1.40    6.10
  -4  -9   3    0.20    4.60
   3   9  -3  397.06   29.70
   3   9  -3  458.15   31.70
   3   9  -3  453.65   22.50
   3   9  -3  367.56   25.50
  -3  -9   3  449.36   26.90
  -3  -9   3  426.56   24.00
  -3  -9   3  434.06   19.50
  -3  -9   3  436.26   19.50
   2   9  -3   28.50    6.50
   2   9  -3   37.70    5.50
   2   9  -3   30.50    9.60
   2   9  -3   39.30    6.80
   2   9  -3   31.20    8.20
   2   9  -3   29.60    9.60
   2   9  -3   49.30   13.20
  -2  -9   3   32.10    9.50
  -2  -9   3   28.70    8.80
  -2  -9   3   36.20    6.80
  -2  -9   3   29.00    6.40
  -2  -9   3   32.00    6.70
   1   9  -3   10.60    2.30
   1   9  -3   11.80    6.90
   1   9  -3   12.90    6.60
   1   9  -3   17.40    5.10
   1   9  -3   12.80    7.30
   1   9  -3   19.30    5.50
   1   9  -3   15.80    4.90
   1   9  -3   17.60    6.90
  -1  -9   3   24.60    6.10
  -1  -9   3   18.90    4.30
  -1  -9   3   18.50    5.80
  -1  -9   3   15.30    6.70
  -1  -9   3   11.00    5.90
   0   9  -3  147.09   11.00
   0   9  -3  120.39    5.70
   0   9  -3  127.79   12.20
   0   9  -3  134.59   14.60
   0   9  -3  101.49   11.60
   0   9  -3  137.89   15.60
   0   9  -3  124.99   11.70
   0  -9   3  117.79    6.10
   0  -9   3  132.69   12.90
   0  -9   3  124.29   11.60
   0  -9   3  122.39   12.60
   0  -9   3  116.69   12.00
  -1   9  -3   24.00    8.30
  -1   9  -3   19.50    6.20
  -1   9  -3   28.80    7.70
  -1   9  -3   14.00    5.70
  -1   9  -3   19.30    8.00
  -1   9  -3   22.70    6.70
  -1   9  -3   20.60    7.00
   1  -9   3   36.20    8.60
   1  -9   3   19.80    2.20
   1  -9   3   24.80    6.80
   1  -9   3   25.20    7.40
   1  -9   3   20.40    2.70
   1  -9   3   26.10    7.70
  -2   9  -3    5.40    5.30
  -2   9  -3   -0.60    3.30
  -2   9  -3    6.20    4.00
  -2   9  -3    0.60    3.70
  -2   9  -3   -0.60    3.90
  -2   9  -3    5.00    4.70
  -2   9  -3    5.70    4.70
   2  -9   3    1.90    2.10
   2  -9   3   -0.60    3.90
   2  -9   3    6.20    3.80
   2  -9   3   -2.90    4.10
   2  -9   3    0.40    1.40
   2  -9   3    1.00    4.10
  -3   9  -3  296.57   23.10
  -3   9  -3  272.17   18.90
  -3   9  -3  269.27   18.60
  -3   9  -3  288.17   21.20
  -3   9  -3  298.07   26.80
  -3   9  -3  323.17   23.30
  -3   9  -3  312.17   19.20
   3  -9   3  307.37   19.70
   3  -9   3  280.07   22.30
   3  -9   3  298.77   19.20
   3  -9   3  295.57   22.60
   3  -9   3  288.77   15.10
  -4   9  -3  147.19   12.40
  -4   9  -3  122.49   11.60
  -4   9  -3  134.09   16.80
  -4   9  -3  133.19   16.10
  -4   9  -3  120.49   12.80
  -4   9  -3  152.48   21.60
   4  -9   3  134.39   13.80
   4  -9   3  140.29   16.40
   4  -9   3  141.79   16.80
   4  -9   3  143.89   13.50
   4  -9   3  148.29   12.00
  -5   9  -3   36.30   14.40
  -5   9  -3    9.70    7.40
  -5   9  -3    2.40    5.10
  -5   9  -3   -1.80    4.40
  -5   9  -3    9.90    5.20
  -5   9  -3   11.60    6.40
  -5   9  -3   11.10    4.20
   5  -9   3   12.40    5.90
   5  -9   3   15.10    8.20
   5  -9   3   -0.50    5.20
   5  -9   3   26.50    9.40
  -6   9  -3   78.59   15.20
  -6   9  -3   83.89    6.30
  -6   9  -3   74.49   11.90
  -6   9  -3   51.39   12.90
  -6   9  -3   66.89   15.20
  -6   9  -3   83.69   17.80
  -6   9  -3   84.29    6.10
   6  -9   3   92.69   14.30
   6  -9   3   82.89   14.80
   6  -9   3   80.19   15.20
   6  -9   3   60.79   14.20
  -7   9  -3   29.10   11.00
  -7   9  -3   14.10    8.50
  -7   9  -3   36.70   13.10
  -7   9  -3   32.50   11.90
  -7   9  -3   25.60    8.90
   7  -9   3   19.40    9.40
   7  -9   3   21.30    7.90
   7  -9   3   11.50    7.20
  -8   9  -3    4.90   10.90
  -8   9  -3   18.30   11.40
  -8   9  -3   10.70    7.70
  -8   9  -3   -7.20    7.80
  -8   9  -3   11.80    7.80
   8  -9   3   -8.40    7.10
   8  -9   3   12.20    9.30
   8  -9   3    6.90    6.60
  -9   9  -3    3.70    8.40
  -9   9  -3   -7.40   11.00
  -9   9  -3   11.70    9.40
  -9   9  -3   12.10    9.30
   9  -9   3   11.30   10.70
   9  -9   3    9.50    8.30
   9  -9   3   10.60    8.90
   7   8  -3    9.10    9.30
   7   8  -3    6.60    9.40
  -7  -8   3    8.90   10.30
  -7  -8   3   14.30    7.70
  -7  -8   3   20.10   11.90
   6   8  -3   50.89   14.10
   6   8  -3   40.10   11.20
  -6  -8   3   44.70   13.20
  -6  -8   3   84.09   16.40
  -6  -8   3   51.39   13.70
   5   8  -3  116.89   19.70
   5   8  -3  108.29   16.40
   5   8  -3   95.19   16.40
   5   8  -3  140.49   16.50
  -5  -8   3  130.49   17.10
  -5  -8   3  137.19   15.90
  -5  -8   3  128.09   15.90
   4   8  -3   96.19   17.50
   4   8  -3   91.79   14.50
   4   8  -3  106.79   18.80
  -4  -8   3  106.99   17.30
  -4  -8   3  126.19   14.80
   3   8  -3   13.90    7.40
   3   8  -3   27.60    8.20
   3   8  -3   16.50    7.90
  -3  -8   3   24.10    7.30
  -3  -8   3   14.40    3.50
  -3  -8   3   24.10    6.90
  -3  -8   3   10.10    5.90
  -3  -8   3   12.40    3.10
   2   8  -3    1.50    1.70
   2   8  -3   -3.70    3.80
   2   8  -3   -1.70    1.80
   2   8  -3   -0.30    5.30
   2   8  -3    1.90    2.20
   2   8  -3    1.30    4.20
  -2  -8   3    6.10    4.70
  -2  -8   3    0.70    2.30
  -2  -8   3   -1.30    2.70
  -2  -8   3   -2.10    2.00
  -2  -8   3   -6.00    2.80
   1   8  -3  212.58   18.30
   1   8  -3  202.48   12.30
   1   8  -3  176.18   17.10
   1   8  -3  209.88   12.90
   1   8  -3  166.78    8.90
   1   8  -3  196.08   12.90
   1   8  -3  195.08   15.00
  -1  -8   3  200.18   10.50
  -1  -8   3  176.88   12.90
  -1  -8   3  197.78   13.60
  -1  -8   3  206.18   14.20
  -1  -8   3  201.18   15.20
   0   8  -3   15.70    5.90
   0   8  -3   20.40    5.70
   0   8  -3   20.40    7.90
   0   8  -3   28.50    8.30
   0   8  -3   11.90    4.00
   0   8  -3   22.90    7.50
   0   8  -3   26.00    6.10
   0   8  -3   21.00    2.10
   0  -8   3   29.80    7.20
   0  -8   3   11.10    4.50
   0  -8   3   27.60    7.20
   0  -8   3   22.50    2.30
   0  -8   3   30.90    7.20
  -1   8  -3  515.35   32.70
  -1   8  -3  529.85   27.80
  -1   8  -3  566.94   30.00
  -1   8  -3  549.05   28.20
  -1   8  -3  507.15   25.60
  -1   8  -3  545.15   25.50
   1  -8   3  546.75   32.30
   1  -8   3  560.64   17.30
   1  -8   3  523.05   27.70
   1  -8   3  557.54   26.80
   1  -8   3  553.64   25.50
   1  -8   3  556.64   17.90
  -2   8  -3    3.10    5.10
  -2   8  -3    2.90    4.20
  -2   8  -3    1.30    3.50
  -2   8  -3    1.70    3.70
  -2   8  -3   -4.80    3.10
  -2   8  -3    5.10    4.60
  -2   8  -3   -2.60    3.50
   2  -8   3    2.50    3.80
   2  -8   3    0.50    2.10
   2  -8   3    2.20    3.80
   2  -8   3   -2.10    3.40
   2  -8   3    0.10    1.80
   2  -8   3   -5.40    2.90
  -3   8  -3  433.56   22.30
  -3   8  -3  427.16   25.90
  -3   8  -3  424.06   26.60
  -3   8  -3  433.36   22.60
  -3   8  -3  389.86   25.60
  -3   8  -3  377.16   21.50
  -3   8  -3  416.76   25.30
   3  -8   3  433.66   26.90
   3  -8   3  383.26   25.60
   3  -8   3  412.56   22.80
   3  -8   3  410.36   19.40
   3  -8   3  422.76   22.50
  -4   8  -3  335.47   23.50
  -4   8  -3  315.77   17.50
  -4   8  -3  344.27   24.80
  -4   8  -3  344.17   20.30
  -4   8  -3  327.97   17.80
  -4   8  -3  336.67   24.60
   4  -8   3  345.17   21.30
   4  -8   3  296.57   23.10
   4  -8   3  313.57   19.60
   4  -8   3  320.87   23.70
  -5   8  -3  126.39    8.80
  -5   8  -3  163.78   24.10
  -5   8  -3  126.39   15.60
  -5   8  -3  118.49   12.90
  -5   8  -3  146.59   21.50
  -5   8  -3  110.79   16.80
  -5   8  -3  127.89    9.50
   5  -8   3  139.29   13.00
   5  -8   3  140.19   16.30
   5  -8   3  167.08   23.10
   5  -8   3  133.39   14.60
  -6   8  -3  565.94   36.40
  -6   8  -3  551.44   37.00
  -6   8  -3  674.23   33.40
  -6   8  -3  651.93   36.70
  -6   8  -3  571.64   33.80
  -6   8  -3  671.23   42.00
   6  -8   3  643.54   35.40
   6  -8   3  632.34   32.30
   6  -8   3  624.34   38.10
   6  -8   3  675.13   38.50
  -7   8  -3  182.58   19.70
  -7   8  -3  136.49   21.70
  -7   8  -3  137.09   23.60
  -7   8  -3  187.08   22.70
  -7   8  -3  200.18   20.60
  -7   8  -3  178.78   22.40
   7  -8   3  138.39   17.00
   7  -8   3  183.08   19.10
   7  -8   3  197.18   17.70
  -8   8  -3   22.70   12.10
  -8   8  -3    2.80    8.80
  -8   8  -3   14.70    8.10
  -8   8  -3    1.90    8.90
  -8   8  -3   12.30    8.10
   8  -8   3   13.00    6.20
   8  -8   3   -1.40    6.20
   8  -8   3    8.90    7.80
  -9   8  -3   18.10   12.00
  -9   8  -3   13.20    8.80
  -9   8  -3   25.20   11.00
   9  -8   3   13.40    9.00
   9  -8   3   36.80   11.90
   9  -8   3   15.40    8.40
   7   7  -3   15.50    9.40
   7   7  -3   28.40   11.00
  -7  -7   3    9.20    9.50
  -7  -7   3   -0.20    7.50
  -7  -7   3   12.60    7.40
   6   7  -3  112.19   18.00
   6   7  -3  150.78   17.00
   6   7  -3  174.48   19.80
   6   7  -3  171.28   18.00
  -6  -7   3  176.58   17.50
  -6  -7   3  171.48   18.60
  -6  -7   3  157.48   18.00
  -6  -7   3  148.19   17.00
   5   7  -3   19.40    8.70
   5   7  -3    7.10    6.20
   5   7  -3    3.70    5.50
   5   7  -3    2.60    5.50
  -5  -7   3   11.90    6.70
  -5  -7   3    7.10    6.20
  -5  -7   3   17.40    7.20
  -5  -7   3    3.40    6.80
   4   7  -3    9.70    6.20
   4   7  -3    2.20    4.30
   4   7  -3    0.30    5.00
  -4  -7   3    8.00    6.50
  -4  -7   3    7.00    3.70
  -4  -7   3   -5.20    4.10
   3   7  -3  145.49   16.10
   3   7  -3  153.28   16.10
   3   7  -3  152.68   13.80
  -3  -7   3  144.29    7.90
  -3  -7   3  140.09   13.20
  -3  -7   3  145.09   12.80
  -3  -7   3  151.38    8.20
   2   7  -3   11.70    2.40
   2   7  -3   18.50    7.30
   2   7  -3   12.80    2.80
   2   7  -3    1.40    4.50
   2   7  -3   12.90    4.20
   2   7  -3   15.00    5.90
  -2  -7   3    9.80    3.00
  -2  -7   3   12.10    3.60
  -2  -7   3    8.90    3.90
  -2  -7   3   13.10    5.80
  -2  -7   3   10.50    6.80
  -2  -7   3   16.00    5.90
   1   7  -3  177.38   11.30
   1   7  -3  144.99    8.10
   1   7  -3  157.68   10.50
   1   7  -3  174.98   13.10
   1   7  -3  177.18   16.10
   1   7  -3  173.88   10.80
   1   7  -3  193.08   16.20
  -1  -7   3  155.18   12.90
  -1  -7   3  165.28   11.50
  -1  -7   3  172.88   11.70
  -1  -7   3  173.68   12.10
  -1  -7   3  157.08    9.00
   0   7  -3   54.69    8.90
   0   7  -3   38.30    8.50
   0   7  -3   44.30    7.40
   0   7  -3   51.99   11.80
   0   7  -3   44.20    2.30
   0   7  -3   57.19   10.20
   0   7  -3   72.59   10.50
   0  -7   3   56.89    8.90
   0  -7   3   62.59    9.50
   0  -7   3   59.29    9.30
   0  -7   3   57.09    8.70
  -1   7  -3  304.77   17.40
  -1   7  -3  330.97   20.20
  -1   7  -3  336.07   20.50
  -1   7  -3  338.07   19.90
  -1   7  -3  329.87   18.00
  -1   7  -3  330.77   20.20
  -1   7  -3  317.07   19.50
   1  -7   3  331.17   17.40
   1  -7   3  352.86   20.40
   1  -7   3  321.07   11.20
   1  -7   3  329.47   10.70
   1  -7   3  309.07   19.70
   1  -7   3  343.67   18.50
  -2   7  -3  664.03   29.50
  -2   7  -3  627.24   30.80
  -2   7  -3  655.73   30.50
  -2   7  -3  671.43   32.40
  -2   7  -3  652.33   31.00
  -2   7  -3  644.24   29.60
  -2   7  -3  630.04   31.60
   2  -7   3  665.93   32.60
   2  -7   3  677.53   32.90
   2  -7   3  644.04   29.00
   2  -7   3  642.24   24.40
   2  -7   3  704.83   29.50
   2  -7   3  669.53   24.20
  -3   7  -3  352.26   18.80
  -3   7  -3  372.86   20.10
  -3   7  -3  411.96   24.60
  -3   7  -3  394.06   23.10
  -3   7  -3  355.46   18.70
  -3   7  -3  382.96   24.30
  -3   7  -3  389.66   23.60
   3  -7   3  397.36   21.40
   3  -7   3  380.36   20.70
   3  -7   3  376.26   23.80
  -4   7  -3  166.68   17.70
  -4   7  -3  161.78   15.60
  -4   7  -3  136.39   15.50
  -4   7  -3  178.48   16.80
  -4   7  -3  142.19   12.90
  -4   7  -3  158.58   10.30
  -4   7  -3  164.78   13.20
  -4   7  -3  151.88    9.80
   4  -7   3  157.18   15.80
   4  -7   3  152.68   12.80
   4  -7   3  144.19   15.40
  -5   7  -3    3.10    5.10
  -5   7  -3    4.00    5.20
  -5   7  -3    6.10    7.00
  -5   7  -3    5.30    5.30
  -5   7  -3    1.10    4.30
  -5   7  -3    5.30    5.30
   5  -7   3   -2.20    4.20
   5  -7   3   -0.40    4.40
   5  -7   3   10.00    5.70
   5  -7   3    7.90    5.00
  -6   7  -3  228.28   21.30
  -6   7  -3  227.58   18.50
  -6   7  -3  200.18   19.70
  -6   7  -3  274.97   22.00
  -6   7  -3  204.48   17.20
  -6   7  -3  179.18   21.70
   6  -7   3  253.67   22.10
   6  -7   3  229.08   17.60
   6  -7   3  277.37   22.50
  -7   7  -3  314.07   26.20
  -7   7  -3  274.17   27.90
  -7   7  -3  311.57   26.50
  -7   7  -3  302.27   26.00
  -7   7  -3  285.17   22.20
  -7   7  -3  336.37   23.00
   7  -7   3  277.27   23.70
   7  -7   3  310.67   28.40
   7  -7   3  297.67   21.50
  -8   7  -3   46.00   18.80
  -8   7  -3   25.00    9.80
  -8   7  -3   23.10    8.60
  -8   7  -3   29.20   12.10
  -8   7  -3   30.80   11.10
   8  -7   3   18.60    9.60
   8  -7   3   17.90    7.50
   8  -7   3   28.50    9.40
  -9   7  -3   35.50   12.20
  -9   7  -3   31.80   12.50
  -9   7  -3   55.39   17.80
  -9   7  -3   29.40   13.60
   9  -7   3   37.40   12.40
   9  -7   3   18.20    9.00
   9  -7   3   28.90   12.60
   7   6  -3   46.90   12.20
   7   6  -3   28.80    9.70
   7   6  -3   41.90   12.00
  -7  -6   3   40.40   13.90
  -7  -6   3   32.00   10.60
  -7  -6   3   37.30   11.80
   6   6  -3    2.80    6.00
   6   6  -3   30.20   11.10
   6   6  -3    9.40    7.00
   6   6  -3    6.90    5.20
  -6  -6   3    9.90    7.80
  -6  -6   3   14.80    6.70
  -6  -6   3   18.40    9.00
  -6  -6   3    1.70    6.40
   5   6  -3  319.87   23.90
   5   6  -3  300.97   20.90
   5   6  -3  342.57   25.10
   5   6  -3  303.97   21.40
  -5  -6   3  278.67   22.30
  -5  -6   3  293.27   22.50
  -5  -6   3  301.57   23.20
  -5  -6   3  338.47   22.80
   4   6  -3   24.30    8.00
   4   6  -3   10.30    5.30
   4   6  -3    9.00    6.60
   4   6  -3    7.60    5.70
  -4  -6   3   14.50    5.40
  -4  -6   3    9.30    6.40
  -4  -6   3   14.90    6.80
  -4  -6   3   12.90    9.00
   3   6  -3  296.87   18.50
   3   6  -3  255.67   20.20
   3   6  -3  289.97   21.50
  -3  -6   3  303.27   20.40
  -3  -6   3  306.17   18.20
  -3  -6   3  285.27   17.00
  -3  -6   3  288.67   18.20
   2   6  -3  419.16   24.60
  -2  -6   3  392.36   19.90
  -2  -6   3  352.46   18.20
  -2  -6   3  360.16   15.80
  -2  -6   3  365.56   22.10
  -2  -6   3  398.36   16.10
   1   6  -3  126.49    8.30
   1   6  -3  117.59    8.70
   1   6  -3  143.99   11.30
   1   6  -3  140.79    9.40
   1   6  -3  108.19   12.10
[truncated: 1,309,029 more chars]
